# Supplementary material for: A transcriptional switch controls sex determination in Plasmodium falciparum
Source: Nature. 2022 Dec 7;612(7940):528–33. doi: 10.1038/s41586-022-05509-z (PMC9750867; doi:10.1038/s41586-022-05509-z)
Supplement: Supplementary file 4 — Supplementary Table 1 List of parasites generated and primers/guides used in this study. Tab 1: List of primers sequences used in cloning and phenotyping. Tab 2: List of sgRNA guides used for genetic modification and interference. Tab 3: List of parasite lines generated in the course of the study. [file 41586_2022_5509_MOESM4_ESM.xlsx]

## Sheet: List of primers
Name	Sequence (5' -> 3')	Target Gene ID	Use	Reference (Methods and Extended Data )
PfMGET fw	CGGTCCAAATATAAAATCCTG	PF3D7_1469900	Sex ratio phenotyping	9
PfMGET rev	GTGTTTTTAATGCTGGAGCTG	PF3D7_1469900	Sex ratio phenotyping	9
AS fw	ATGACCCTTATGAGAACAATG	PF3D7_1438800	expression analysis	this study
AS rev	TCTTCTTATCCTATTATATCTTTCATGC	PF3D7_1438800	expression analysis	this study
E1-E2F	ACTTCAATCCGATGATAATAACC	PF3D7_1438800	expression analysis	this study
E1-E2R	TAGGACAGAATATTCAAATCTATGC	PF3D7_1438800	expression analysis	this study
E2E3 fw	CAAAATCCAAAGGTTTTTCCCTTAG	PF3D7_1438800	expression analysis	this study
E2E3 rev	CATAACAGGCAACAATATGCACTG	PF3D7_1438800	expression analysis	this study
uce fw	GGTGTTAGTGGCTCACCAATAGGA	PF3D7_0812600	Sex ratio phenotyping and expression analysis	10
uce rev	GTA CCACCTTCCCATGGAGTA	PF3D7_0812600	Sex ratio phenotyping and expression analysis	10
45	CTATGACGTACCAGACTATGC	plasmid	genotyping	this study
46	GCATAGTCTGGTACGTCATAG	plasmid	genotyping	this study
51	CATGGGCATCGGCAAGAAC	plasmid	genotyping	this study
52	GCCTTTCTCCTCCTGGAC	plasmid	genotyping	this study
140	ATAATTTAATATGCCACAGTATG	PF3D7_1438800	genotyping	this study
145	GAATACAATAAAAAATCTAACAAATG	PF3D7_1438800	genotyping	this study
146	CATTTGTTAGATTTTTTATTGTATTC	PF3D7_1438800	genotyping	this study
149	CCATTACCTGTCCACACAATC	PF3D7_1438800	genotyping	this study
152	CAGGGCCGGGATTCTCCT	PF3D7_1438800	genotyping	this study
165	CCTTCCTAATTTCATTGTCCTG	PF3D7_1438800	genotyping	this study
166	AAAACTACTTAGCCGTACATAG	PF3D7_1438800	genotyping	this study
167	GATATGAAACAAGTACATACCG	PF3D7_1438800	genotyping	this study
173	ATGGCGGACTTGAATAATTACA	PF3D7_1438800	genotyping	this study
174	TGGATTGAAGTCTAAATCTATCA	PF3D7_1438800	genotyping	this study
175	ATGATAATAACCACAAAGGAGGAA	PF3D7_1438800	genotyping	this study
177	GTTTTTCCCTTAGCAGATTACC	PF3D7_1438800	genotyping	this study
178	ATCTTCCATAACAGGCAACAA	PF3D7_1438800	genotyping	this study
199	CCTCTATGTAAATCATCATATG	PF3D7_1438800	genotyping	this study
204	GATAGTCCAATATAAAGTATAAATC	PF3D7_1438800	genotyping	this study
219	TCTGTATCATAATATTTGTCACC	PF3D7_1438800	genotyping	this study
202	ATAAATAATTAAGATATCGGGTATTTTTTTGGGAATATAATCT	PF3D7_1438800	cloning	this study
203	CGGCCAATGCCCTAGGAATATTAAGAAGACAGAAAGGAAAT	PF3D7_1438800	cloning	this study
114	ATAAATAATTAAGATATCGAGCAAAAACACAGGGATAAG	PF3D7_1438800	cloning	this study
115	AGGGTATCCACCGCCGGCTTGAATTCTTATTTGGTCTACTACTGACAAATCTTCCACATAATCGTTA	PF3D7_1438800	cloning	this study
116	GGTGTGACCCCTTAAGATCTAACAAATGTAGCATAAGAG	PF3D7_1438800	cloning	this study
117	AAGCTTGGGGGGATCCCATTATATGTTGTTGTAACAGCTAC	PF3D7_1438800	cloning	this study
287	CGAAAAGTGCCACCTGACGTCGTACGATTATGTAACAAGGAC	PF3D7_1438800	cloning	this study
288	GAGGTACCGAGCTCGAATTCTGTATATATCAAATATATTTAGTATATC	PF3D7_1438800	cloning	this study
289	GCGAATTAGCTAAGCATGCGGGCCCACTGCTTAAAAGATAAGAATATAG	PF3D7_1438800	cloning	this study
290	ATATGGGAATTTCCTTATAGGGCCCGTATTCTAATTTGATCTACCA	PF3D7_1438800	cloning	this study
147	ATAAGAATTCAAGCCGGCGGCGGCGGAGAGGGCAGA	PF3D7_1438800	cloning	this study
148	TTTGTTAGATCTTAAGTTATTTGTATAGTTCATCCATGCC	PF3D7_1438800	cloning	this study
209	TTAGCTAAGCATGCGGGCCCCTGTAAGGCGCCTATATTATG	PF3D7_1438800	cloning	this study
210	CGGCCAATGCCCTAGGAATATTAAGAAGACAGAAAGGAAAT	PF3D7_1438800	cloning	this study
211	TCTTAATATTCCTAGGATGGCGGACTTGAATAATTACA	PF3D7_1438800	cloning	this study
208	AGGGTATCCACCGCCGGCTTGTATTCTAATTTGATCTACCAC	PF3D7_1438800	cloning	this study
212	AGGGTATCCACCGCCGGCGGATTGAAGTCTAAATCTATCAAT	PF3D7_1438800	cloning	this study
213	TCTTAATATTCCTAGGAATGATAATAACCACAAAGGAGG	PF3D7_1438800	cloning	this study
316	CCGGATTATGCTCACGGGGTGGCTAGCAAAGACAATACTGTGC	PF3D7_1438800	cloning	this study
317	GTTAGATCTTAAGttaCTTTTCGGCAGACCGCAGAC	PF3D7_1438800	cloning	this study
oligo(dT)	AAGCAGTGGTATCAACGCAGAGTACTTTTTTTTTTTTTTTTTTTTTTTTTTTTTT	NA	smartseq2 RT	18
LNA-oligonucleotide	AGCAGTGGTATCAACGCAGAGTACATrGrG+G	NA	smartseq2 PCR	18

## Sheet: List of sgRNA guides
Name	Sequence (5'->3 no PAM)	Purpose
g92/g93	GCAGTTGGAATAATGCAAAT	Δ270-699
g94/g95	GGATTGATGAAATAATCTCT	Δint1
g31/g32	TTATGTGGAAGATTTATCTG	Md1-3XHA/Md1-2A-GFP/Md1-TurboID
g33/g34	CTGTCTTCTTAATATTATGG	KO
g52/g35	ATATAATTAAAATTTCATAA	dCas9
g54/g39	AATAAATTCATTCTATCAAA	dCas9
g55/g41	ATAATAAAGTAGAATAAAAT	dCas9
g56/g43	ATAATATTAAGAAGACAGAA	dCas9

## Sheet: List of parasites lines
Name	Genotype	Integrated	Cloned
WT	NF54	NA	NA
Md1-3XHA	C-term triple HA tag	yes	yes
Md1-TurboID	C-term triple HA and TurboID (birA) tag	yes	yes
Md1-2A-GFP	C-term 2A-GFP tag	yes	yes
KO(C3)	Entire locus disrupted	yes	yes
KO(G10)	Entire locus disrupted	yes	yes
KO(C3)-compl	Entire locus disrupted, full length gene (no introns) expressed episomally under md1 promoter	yes/no	no
Δ270-699(F2)	Locus disrupted	yes	yes
Δ270-699(C5)	Locus disrupted	yes	yes
FL	Full length gene (no introns) expressed episomally under md1 promoter	no	no
NT	N terminal portion of the gene (1005bp)(no introns) expressed episomally under md1 promoter	no	no
Δint1	Entire locus with intron 1 removed	yes	yes
Md1-dCas9-prom	dCas9 interference including 4 guides targetting the md1 promoter	no	no
Md1-dCas9-ctrl	dCas9 interference without guides	no	no
