# Supplementary material for: A transcriptional switch controls sex determination in Plasmodium falciparum
Source: Nature. 2022 Dec 7;612(7940):528–33. doi: 10.1038/s41586-022-05509-z (PMC9750867; doi:10.1038/s41586-022-05509-z)
Supplement: Supplementary file 5 — Supplementary Table 2 Proteomics datasets and enrichment analyses. Tab 1: Shotgun proteomics identification and quantification in WT, Δint1, Δ270–699. Tab 2: Md1 peptides identified by shotgun proteomics in WT, Δint1, Δ270–699. Tab 3: Identification of Md1 interactors by proximity labelling proteomics. Tab 4: GO enrichment analysis results (biological process). Tab 5: GO enrichment analysis results (molecular function). Tab 6: GO enrichment analysis results (cellular component). [file 41586_2022_5509_MOESM5_ESM.xlsx]

## Sheet: Shotgunproteomics
id	Protein IDs	DESCRIPTION	Species	Number of proteins	Peptides	Unique peptides	Sequence coverage [%]	Mol. weight [kDa]	Peptides WT	Peptides Δint1	Peptides Δ270-699	Unique peptides WT	Unique peptides Δint1	Unique peptides Δ270-699	Q-value	Score	Intensity	MS/MS count	iBAQ	MS/MS count WT	MS/MS count Δint1	MS/MS count Δ270-699	Identification type WT	Identification type Δint1	Identification type Δ270-699	iBAQ peptides	iBAQ WT	iBAQ Δint1	iBAQ Δ270-699	Sequence coverage WT [%]	Sequence coverage Δint1 [%]	Sequence coverage Δ270-699 [%]	Fraction 1	Fraction 2	Fraction 3	Fraction 4	Fraction 5	Fraction 6	Fraction 7	Fraction 8	LFQ intensity WT (log2)	LFQ intensity Δint1 (log2)	LFQ intensity Δ270-699 (log2)	Intensity WT(log2)	Intensity Δint1 (log2)	Intensity Δ270-699 (log2)	Oxidation (M) site IDs
0	A0A140KXW6;Q25820	Elongation factor Tu, apicoplast	Plasmodium falciparum (isolate 3D7)	2	5	5	15.6	46.635	4	5	4	4	5	4	0	16.285	80762000	8	1543800	2	5	1	By MS/MS	By MS/MS	By MS/MS	25	537450	818430	187880	11.7	15.6	13.4	3	2	3	2	1	NaN	2	5	27.3296	27.5204	27.4213	24.5763	25.5087	22.9325
1	A0A143ZUM0	Double-strand break repair protein MRE11	Plasmodium falciparum (isolate 3D7)	1	6	6	7.1	146.15	5	6	4	5	6	4	0	26.18	76274000	12	181620	4	7	1	By MS/MS	By MS/MS	By MS/MS	60	35220	125190	21210	6	7.1	5.2	6	2	2	2	1	3	2	NaN	25.8466	25.6434	25.2131	24.5703	25.3789	22.8819
2	A0A143ZVA6;C0H4G3	ADP-ribosylation factor GTPase-activating protein, putative	Plasmodium falciparum (isolate 3D7)	2	10	10	30.9	58.511	9	8	2	9	8	2	0	73.996	120050000	21	1665300	10	11	0	By MS/MS	By MS/MS	By MS/MS	29	573090	951080	141150	28.9	24.4	4.8	5	5	4	8	NaN	NaN	NaN	NaN	26.7534	25.9	24.3414	25.4362	26.0722	21.9649
3	A0A143ZVB6	Uncharacterized protein	Plasmodium falciparum (isolate 3D7)	1	12	12	18.4	90.676	11	11	9	11	11	9	0	85.11	316530000	27	5591400	9	13	5	By MS/MS	By MS/MS	By MS/MS	39	1461500	3098300	1031500	17.1	17	13.8	19	4	5	3	NaN	5	2	1	28.0847	28.0575	28.3729	26.4127	27.4337	25.452
5	A0A143ZVD1;A0A143ZXH0	Uncharacterized protein	Plasmodium falciparum (isolate 3D7)	2	4	4	23.9	27.094	4	3	2	4	3	2	0	22.367	21704000	4	1134300	0	4	0	By MS/MS	By MS/MS	By matching	7	292670	668490	173100	23.9	20	10.9	3	1	2	1	NaN	1	1	3	25.0783	25.1462	25.3475	23.3199	23.2356	20.371
6	A0A143ZVK7;O97325;A0A143ZWN4	Rifin	Plasmodium falciparum (isolate 3D7)	3	5	5	26.1	37.422	0	0	5	0	0	5	0	63.732	75114000	10	3204200	0	0	10			By MS/MS	14	0	0	3204200	0	0	26.1	NaN	3	1	2	1	NaN	NaN	2	NaN	NaN	NaN	NaN	NaN	26.1626	0;1;2
7	A0A143ZVM1	Cytoadherence linked asexual protein 8	Plasmodium falciparum (isolate 3D7)	1	13	7	11.5	165.61	8	8	13	3	3	7	0	19.944	32965000	8	204630	2	0	6	By MS/MS	By MS/MS	By MS/MS	74	20304	85771	98558	7	6.6	11.5	3	4	1	3	NaN	NaN	2	NaN	24.7455	25.1245	26.243	21.9831	23.634	23.9136	3;4
8	A0A143ZVU1;P61076	Thioredoxin reductase	Plasmodium falciparum (isolate 3D7)	2	23	23	56.6	59.686	23	23	21	23	23	21	0	214.94	2907300000	158	40875000	55	73	30	By MS/MS	By MS/MS	By MS/MS	29	9169500	29333000	2372500	56.6	56.6	49	11	25	25	25	32	26	28	18	29.8985	30.086	29.8544	29.6267	30.8112	27.533	5;6;7
9	A0A143ZVW7	Uncharacterized protein	Plasmodium falciparum (isolate 3D7)	1	9	9	8	217.49	4	6	6	4	6	6	0	20.18	93325000	14	210240	3	3	8	By MS/MS	By MS/MS	By MS/MS	90	46907	73233	90097	3.9	5.3	4.8	8	4	2	3	2	2	NaN	1	25.9451	25.9543	27.2132	24.0637	25.7004	24.342
11	A0A143ZW95	Sorting assembly machinery 50 kDa subunit, putative	Plasmodium falciparum (isolate 3D7)	1	16	16	46.1	53.721	11	16	10	11	16	10	0	97.665	618750000	70	15320000	22	31	17	By MS/MS	By MS/MS	By MS/MS	26	4278200	7944400	3097100	32.5	46.1	28.3	13	8	6	6	12	9	7	7	28.9092	28.8541	29.5309	27.4448	28.2624	26.7656
12	A0A143ZWE7	DNA repair protein RAD14, putative	Plasmodium falciparum (isolate 3D7)	1	3	3	11.8	43.811	1	3	2	1	3	2	0	5.2335	10412000	6	288460	1	4	1	By MS/MS	By MS/MS	By MS/MS	19	87434	146750	54266	2.5	11.8	5.8	NaN	2	3	2	NaN	NaN	NaN	NaN	NaN	NaN	NaN	20.6639	22.88	19.9758
13	A0A143ZWF7	Tetratricopeptide repeat protein, putative	Plasmodium falciparum (isolate 3D7)	1	4	4	15.1	31.125	4	4	3	4	4	3	0	24.142	127100000	17	3234000	7	9	1	By MS/MS	By MS/MS	By MS/MS	13	475350	2625100	133520	15.1	15.1	10.6	4	8	1	2	4	3	2	3	25.7302	26.8	26.7752	24.5548	26.5297	22.4118	8
16	A0A143ZWU2	GBP130 protein	Plasmodium falciparum (isolate 3D7)	1	11	10	53.4	95.843	10	11	10	9	10	9	0	165.19	1906500000	81	7844400	25	25	31	By MS/MS	By MS/MS	By MS/MS	60	2059500	3468700	2316200	53.4	53.4	52.8	41	6	4	3	4	1	4	3	28.1296	28.1498	29.1412	28.8259	29.7476	28.9793	9
17	A0A143ZX23;A0A143ZY06	Vesicle transport v-SNARE protein, putative	Plasmodium falciparum (isolate 3D7)	2	9	9	43.9	23.774	7	8	6	7	8	6	0	49.23	152600000	17	9972200	5	7	5	By MS/MS	By MS/MS	By MS/MS	11	1961900	6204300	1806000	40.4	41.4	30.3	7	5	7	6	NaN	NaN	NaN	NaN	26.3454	26.341	26.9661	25.2521	26.3394	24.7246
19	C6KT30;A0A143ZX45	FPL domain-containing protein	Plasmodium falciparum (isolate 3D7)	2	11	11	7.9	213.73	8	9	7	8	9	7	0	55.241	607910000	23	7521000	7	11	5	By MS/MS	By MS/MS	By MS/MS	67	6668100	729430	123430	6.1	7	4.6	11	4	NaN	2	3	6	3	2	30.455	30.4078	30.5408	28.793	26.9118	23.9785
20	A0A143ZX72	CCR4-NOT transcription complex subunit 5, putative	Plasmodium falciparum (isolate 3D7)	1	6	6	62.4	21.552	5	6	4	5	6	4	0	74.952	348980000	35	24113000	14	14	7	By MS/MS	By MS/MS	By MS/MS	8	8650500	13032000	2429900	48.9	62.4	38.2	NaN	3	4	2	5	9	7	4	29.4381	29.2699	29.4763	26.7629	27.5186	25.3517
22	A0A143ZXB9	Uncharacterized protein	Plasmodium falciparum (isolate 3D7)	1	4	4	35.9	19.545	4	4	4	4	4	4	0	28.54	226570000	12	22982000	5	6	1	By MS/MS	By MS/MS	By MS/MS	7	8275700	13097000	1609700	35.9	35.9	35.9	NaN	3	4	2	3	2	2	3	29.1876	29.2067	29.0135	26.2275	26.9388	24.2061
23	A0A143ZXE1;A0A143ZVA4	Uncharacterized protein	Plasmodium falciparum (isolate 3D7)	2	18	18	15.4	185.37	15	17	13	15	17	13	0	187.66	308960000	42	1415100	16	15	11	By MS/MS	By MS/MS	By MS/MS	79	606850	659690	148550	13.4	14.7	12.5	19	17	8	4	4	4	3	1	27.3271	27.1073	27.3219	26.4668	27.2951	25.619
24	Q8IJ28;A0A143ZXE4	Antigen UB05	Plasmodium falciparum (isolate 3D7)	2	4	4	46.2	13.712	4	4	2	4	4	2	0	45.68	599160000	136	110040000	53	47	36	By MS/MS	By MS/MS	By MS/MS	5	37525000	41414000	31103000	46.2	46.2	12.6	6	1	5	12	8	7	6	12	28.9447	28.988	29.5044	27.5717	27.8633	27.2125	10;11;12
25	A0A143ZZ50;A0A143ZXE7;Q8IJP3;O77348	Cysteine--tRNA ligase	Plasmodium falciparum (isolate 3D7)	4	32	32	65.3	69.423	29	32	24	29	32	24	0	323.31	4688100000	283	78885000	102	126	55	By MS/MS	By MS/MS	By MS/MS	33	22372000	45951000	10563000	61.9	65.3	47.9	26	25	34	33	42	42	47	47	30.252	30.4175	30.2448	30.3502	31.3534	29.1014	13;14;15
26	A0A143ZXG1	Uncharacterized protein	Plasmodium falciparum (isolate 3D7)	1	5	5	26.3	41.171	4	4	4	4	4	4	0	47.555	123350000	11	1861600	4	4	3	By MS/MS	By MS/MS	By MS/MS	21	609490	1100000	152210	19.1	21.4	19.1	2	3	1	1	NaN	8	NaN	NaN	28.8981	28.5881	28.4616	25.5851	25.8794	23.4284
27	A0A143ZXR3	Actin-like protein, putative	Plasmodium falciparum (isolate 3D7)	1	14	14	47.6	42.479	14	14	11	14	14	11	0	323.31	2063600000	113	34021000	40	45	28	By MS/MS	By MS/MS	By MS/MS	20	9256000	20941000	3824100	47.6	47.6	44.2	13	14	18	18	9	11	16	10	29.764	29.9672	29.9352	29.2845	30.1226	27.8422
28	Q8IJC7;A0A143ZXT2	Centrin-3	Plasmodium falciparum (isolate 3D7)	2	6	6	42.5	20.913	5	6	6	5	6	6	0	21.674	213780000	20	16963000	6	8	6	By MS/MS	By MS/MS	By MS/MS	11	5300400	8828400	2833800	31.3	42.5	42.5	10	4	4	3	NaN	NaN	NaN	NaN	26.1986	26.1228	26.3511	25.8975	26.8092	25.0055
29	A0A143ZXT6;A0A144A039	OTU-like cysteine protease	Plasmodium falciparum (isolate 3D7)	2	9	9	14.2	111.71	6	7	6	6	7	6	0	140.63	192270000	18	1218700	4	8	6	By MS/MS	By MS/MS	By MS/MS	41	270460	567570	380670	10.9	11.8	11	9	3	2	1	NaN	NaN	4	2	26.0791	26.2922	27.0863	25.4897	26.6749	25.1799
30	A0A143ZY29	Regulator of nonsense transcripts 1, putative	Plasmodium falciparum (isolate 3D7)	1	30	30	29.8	183.96	28	29	13	28	29	13	0	323.31	1069000000	91	4291700	38	47	6	By MS/MS	By MS/MS	By MS/MS	77	1620200	2582800	88704	27.3	28.9	14.4	29	17	14	20	9	4	11	10	29.4547	29.5622	28.0978	28.5381	29.2427	25.3921	16;17
31	A0A143ZY58	ADP-ribosylation factor	Plasmodium falciparum (isolate 3D7)	1	13	13	80.7	20.912	12	12	11	12	12	11	0	323.31	11479000000	347	334750000	126	124	97	By MS/MS	By MS/MS	By MS/MS	11	91690000	187260000	55793000	80.7	75.1	75.1	25	19	21	26	44	32	28	29	32.6601	32.8556	32.7614	31.7984	32.5109	30.5972	18;19;20
32	A0A143ZY62	Uncharacterized protein	Plasmodium falciparum (isolate 3D7)	1	13	13	3.8	529.36	10	8	3	10	8	3	0	37.86	100130000	17	225410	9	7	1	By MS/MS	By MS/MS	By MS/MS	203	56564	161270	7571.6	3.2	2.6	0.9	6	4	7	1	2	NaN	1	1	26.5848	26.2659	26.3617	25.1136	25.8789	21.0144
34	A0A143ZY73	Transcription initiation factor IIA subunit 1, putative	Plasmodium falciparum (isolate 3D7)	1	7	7	37.4	20.009	4	7	6	4	7	6	0	34.524	251380000	23	32436000	7	10	6	By MS/MS	By MS/MS	By MS/MS	7	8138400	17780000	6518300	29.3	37.4	34.5	12	5	5	2	NaN	NaN	NaN	NaN	26.7071	26.5348	26.889	25.9539	27.0308	25.554	21
35	A0A143ZYA5	Uncharacterized protein	Plasmodium falciparum (isolate 3D7)	1	3	3	4	156.66	1	3	1	1	3	1	0	7.466	172240000	4	79236	1	2	1	By MS/MS	By MS/MS	By MS/MS	63	601400	79236	538840	1.4	4	1.4	1	1	2	1	NaN	NaN	1	NaN	NaN	NaN	NaN	25.1752	26.5812	25.0168
36	A0A143ZYA8	C2 domain-containing protein	Plasmodium falciparum (isolate 3D7)	1	7	7	12.2	101.2	4	3	3	4	3	3	0	25.506	79718000	10	746090	3	5	2	By MS/MS	By MS/MS	By MS/MS	31	788000	679220	66872	8.4	4.6	3.9	3	4	1	2	NaN	2	NaN	NaN	NaN	26.8271	26.1012	24.542	25.6231	21.784
37	A0A143ZYK6;Q8IIM2	Rhomboid-like protease	Plasmodium falciparum (isolate 3D7)	2	4	4	18.1	31.524	3	4	3	3	4	3	0	128.89	127310000	12	2216800	5	4	3	By MS/MS	By MS/MS	By MS/MS	11	554150	981090	681580	12	18.1	12	NaN	9	1	1	NaN	NaN	NaN	1	26.444	26.6096	27.2203	25.1246	25.877	24.7947
38	A0A143ZYL5	Uncharacterized protein	Plasmodium falciparum (isolate 3D7)	1	48	48	36.4	192.68	47	45	33	47	45	33	0	323.31	3463700000	320	18172000	126	147	47	By MS/MS	By MS/MS	By MS/MS	69	5910500	10789000	1471800	36	34	25.2	101	60	37	31	31	28	25	24	29.201	29.2148	28.5721	30.0742	30.949	27.9565	22;23;24;25
39	A0A143ZYP5	Dynein heavy chain-like protein 2	Plasmodium falciparum (isolate 3D7)	1	36	36	8.8	617.37	32	35	4	32	35	4	0	152.91	397720000	63	797970	28	35	0	By MS/MS	By MS/MS	By matching	265	338260	454870	4836	8	8.6	0.8	18	18	8	9	16	7	8	7	27.7459	27.0277	19.4809	27.3237	27.7659	20.5417	26
41	A0A143ZYU5	Thioredoxin-like protein, putative	Plasmodium falciparum (isolate 3D7)	1	10	10	31.3	49.26	10	9	4	10	9	4	0	113.96	225380000	23	6191400	9	11	3	By MS/MS	By MS/MS	By MS/MS	21	2804000	3227000	160420	31.3	28.2	14.3	2	16	3	2	2	3	1	2	27.1892	27.2256	26.5149	26.4853	26.8226	23.6035
42	A0A143ZYV5	Ubiquitin-like domain-containing protein	Plasmodium falciparum (isolate 3D7)	1	4	4	21.4	28.254	4	4	3	4	4	3	0	33.167	194060000	15	6743400	7	8	0	By MS/MS	By MS/MS	By MS/MS	12	1811400	4819000	113040	21.4	21.4	13.9	2	6	4	8	1	1	1	1	27.5901	27.9125	26.0311	25.9399	26.9256	21.0827
43	A0A143ZYX3	60S ribosomal protein L37ae, putative	Plasmodium falciparum (isolate 3D7)	1	3	3	27.1	10.799	3	3	3	3	3	3	0	4.4277	24946000	10	6236600	3	5	2	By MS/MS	By MS/MS	By MS/MS	4	1331500	4331300	573710	27.1	27.1	27.1	NaN	6	1	3	3	NaN	NaN	NaN	25.3528	25.7086	25.2514	22.3446	24.0464	21.1299	27
44	A0A143ZZ61	Phosphopyruvate hydratase	Plasmodium falciparum (isolate 3D7)	1	39	39	84.1	48.677	36	37	34	36	37	34	0	323.31	142840000000	2433	3211200000	859	981	593	By MS/MS	By MS/MS	By MS/MS	25	990840000	1767600000	452730000	80	82.3	79.1	146	265	167	176	145	137	157	163	34.6177	34.6845	34.4719	35.3677	36.2102	34.1455	28;29;30;31;32;33;34
45	A0A143ZZC6	Endonuclease/exonuclease/phosphatase family protein, putative	Plasmodium falciparum (isolate 3D7)	1	5	5	7.5	87.145	5	4	0	5	4	0	0	8.8901	55359000	13	1097400	6	7	0	By MS/MS	By MS/MS		39	362960	734410	0	7.5	6.5	0	2	7	3	2	2	NaN	NaN	NaN	25.6535	25.5741	NaN	24.0949	25.1581	NaN
47	A0A143ZZF4	Uncharacterized protein	Plasmodium falciparum (isolate 3D7)	1	7	7	17.7	78.581	5	4	5	5	4	5	0	20.483	158630000	9	1975000	3	3	3	By MS/MS	By MS/MS	By MS/MS	27	373790	1254400	346780	14.8	9.7	11.3	7	NaN	2	1	NaN	1	1	2	29.945	29.584	29.8167	26.2684	25.9382	23.6878
48	A0A143ZZG2	40S ribosomal protein SA	Plasmodium falciparum (isolate 3D7)	1	19	19	73	29.856	19	19	17	19	19	17	0	323.31	7574100000	370	362200000	138	161	71	By MS/MS	By MS/MS	By MS/MS	12	120210000	199880000	42111000	73	73	63.5	23	25	25	22	25	43	40	43	30.9284	30.9202	30.6917	31.166	32.0266	29.5572	35;36;37
50	A0A143ZZK9	Non-SERCA-type Ca2+ -transporting P-ATPase	Plasmodium falciparum (isolate 3D7)	1	36	36	34.9	140.26	31	31	34	31	31	34	0	323.31	2391200000	290	21780000	99	96	95	By MS/MS	By MS/MS	By MS/MS	64	6249600	10093000	5436900	28.9	30.5	33.9	39	59	42	37	35	25	25	28	27.8147	27.6431	28.5351	29.3391	30.0552	29.1518	38;39;40;41;42
51	A0A143ZZR8	leucine-rich repeat protein	Plasmodium falciparum (isolate 3D7)	1	3	3	13.1	24.218	3	2	2	3	2	2	0.00037622	3.589	37853000	6	2238500	4	1	1	By MS/MS	By MS/MS	By MS/MS	13	1561900	117200	559360	13.1	8.3	9.7	2	NaN	1	1	1	3	4	2	25.8359	24.8493	24.8406	24.5028	22.6805	22.811
52	A0A143ZZT8	Calcium/calmodulin-dependent protein kinase, putative	Plasmodium falciparum (isolate 3D7)	1	7	7	18	61.331	3	7	2	3	7	2	0	23.632	76394000	14	1690500	4	8	2	By MS/MS	By MS/MS	By MS/MS	24	444810	1067900	177860	7.9	18	5	NaN	5	4	5	1	1	NaN	NaN	26.3569	26.1911	26.2691	23.6631	25.8104	22.0254
53	A0A143ZZU2	Transmembrane 9 superfamily member	Plasmodium falciparum (isolate 3D7)	1	8	8	16.5	72.533	7	6	8	7	6	8	0	60.541	200700000	32	7477300	10	9	13	By MS/MS	By MS/MS	By MS/MS	18	1983700	3937900	1555800	13.4	11	16.5	10	NaN	12	6	1	1	NaN	2	27.0031	27.0811	27.5168	25.7543	26.5623	25.4235	43
54	A0A143ZZV5	Uncharacterized protein	Plasmodium falciparum (isolate 3D7)	1	67	67	15.1	720.95	54	63	47	54	63	47	0	323.31	1354900000	156	2422300	55	77	24	By MS/MS	By MS/MS	By MS/MS	280	656860	1466800	298690	11.9	14.3	10.7	49	54	33	24	16	19	14	24	28.6934	28.679	28.5931	28.5144	29.6384	27.0161	44;45
55	A0A143ZZY9;Q8IIV5	DNA-directed RNA polymerase III subunit RPC8, putative	Plasmodium falciparum (isolate 3D7)	2	3	3	21.2	21.621	1	2	3	1	2	3	0	5.5092	41309000	8	290530	2	1	5	By MS/MS	By MS/MS	By MS/MS	9	1013000	2406500	290530	6.5	15.8	21.2	NaN	3	1	2	3	2	NaN	NaN	NaN	25.6943	26.121	23.1201	24.3685	23.3286
57	A0A144A026	Merozoite surface protein 9	Plasmodium falciparum (isolate 3D7)	1	16	16	27.7	86.622	12	8	15	12	8	15	0	237.35	540380000	70	6704400	17	7	46	By MS/MS	By MS/MS	By MS/MS	34	1628800	472760	4602900	20.9	13.6	26.6	17	12	9	14	8	6	3	4	28.3216	26.6982	30.4068	26.8859	25.8008	28.415	46;47;48
58	A0A144A0A3	TBC domain-containing protein, putative	Plasmodium falciparum (isolate 3D7)	1	11	11	5.7	241.14	9	10	6	9	10	6	0	25.073	100630000	22	721610	9	9	4	By MS/MS	By MS/MS	By MS/MS	89	247650	425770	48195	4.7	5.3	3.3	8	NaN	1	7	4	3	3	NaN	26.8247	26.8272	26.4496	25.0517	25.7941	22.8703
60	A0A144A0C0	Periodic tryptophan protein 1, putative	Plasmodium falciparum (isolate 3D7)	1	9	9	27.7	58.797	9	6	4	9	6	4	0	70.432	143510000	22	2345500	11	9	2	By MS/MS	By MS/MS	By MS/MS	20	1033200	1049200	263100	27.7	16.1	10.8	5	5	1	1	4	6	7	8	28.0681	27.7413	27.92	26.0985	25.9081	23.051
61	A0A144A0F5;Q8IHN2	Uncharacterized protein	Plasmodium falciparum (isolate 3D7)	2	11	11	41.2	51.03	9	11	1	9	11	1	0	261.34	633640000	42	12515000	18	24	0	By MS/MS	By MS/MS	By matching	28	2995700	9463500	55756	41.2	41.2	9.4	37	NaN	1	1	NaN	2	1	1	25.9322	26.712	NaN	26.9998	28.8912	20.5742	49;50;51;52
62	A0A144A255;A0A144A0F7	Uncharacterized protein	Plasmodium falciparum (isolate 3D7)	2	14	14	6.3	382.69	12	11	4	12	11	4	0	43.59	136820000	18	379830	9	8	1	By MS/MS	By MS/MS	By MS/MS	136	93596	240980	45262	5.7	4.8	1.5	11	13	NaN	NaN	NaN	1	1	2	24.8398	24.5995	24.0261	25.721	26.1243	22.9958
63	A0A144A0J9	Uncharacterized protein	Plasmodium falciparum (isolate 3D7)	1	25	25	15.8	254.29	18	19	13	18	19	13	0	189.61	489520000	66	2181700	26	30	10	By MS/MS	By MS/MS	By MS/MS	109	638960	1261100	281630	12.1	12.8	9.3	40	15	5	2	4	2	2	1	26.0795	26.3122	25.7279	27.0773	28.1464	25.5985	53
64	A0A144A0M2;Q8II83	Uncharacterized protein	Plasmodium falciparum (isolate 3D7)	2	10	10	6.6	211.53	7	8	8	7	8	8	0	32.511	587160000	45	6527400	14	15	16	By MS/MS	By MS/MS	By MS/MS	79	1933800	2722600	1871000	4.5	5.3	4.9	16	6	8	5	7	3	3	3	28.9567	29.1304	29.527	27.3617	27.9544	27.2042
65	A0A144A0N0	Vacuolar-sorting protein SNF7, putative	Plasmodium falciparum (isolate 3D7)	1	7	7	48.7	26.513	6	7	0	6	7	0	0	48.152	134450000	23	3595100	8	15	0	By MS/MS	By MS/MS		15	1185500	2409600	0	41.2	48.7	0	4	7	6	4	4	2	2	2	26.0755	26.4956	NaN	25.1665	26.5284	NaN
66	A0A144A0T9	Uncharacterized protein	Plasmodium falciparum (isolate 3D7)	1	6	6	46.2	23.64	5	6	2	5	6	2	0	109.2	518680000	35	38218000	14	20	1	By MS/MS	By MS/MS	By MS/MS	9	12818000	25014000	387010	28.8	46.2	11.8	9	4	2	6	3	1	5	6	26.9991	27.2968	23.9867	27.3135	28.3642	22.5962	54
67	A0A144A0U1	Leucine-rich repeat protein	Plasmodium falciparum (isolate 3D7)	1	6	6	9.6	98.685	6	3	3	6	3	3	0	10.377	50734000	13	616730	6	6	1	By MS/MS	By MS/MS	By MS/MS	45	178760	397800	40164	9.6	4.6	4.6	4	4	1	NaN	1	3	1	1	25.5455	25.7553	25.7166	23.9878	24.734	22.5625
68	A0A144A0U7	eIF-2B GDP-GTP exchange factor subunit epsilon	Plasmodium falciparum (isolate 3D7)	1	29	29	35.4	134.55	26	28	18	26	28	18	0	233.49	1020500000	104	8600900	42	47	15	By MS/MS	By MS/MS	By MS/MS	51	2667000	5181300	752620	32.8	32.6	21.4	29	25	20	14	12	15	5	4	28.2582	28.0904	27.9474	28.3523	29.179	26.0607
69	A0A144A0W9	U2 snRNP-associated SURP motif-containing protein, putative	Plasmodium falciparum (isolate 3D7)	1	6	6	9.8	77.775	5	2	3	5	2	3	0	11.613	37839000	10	1051100	5	3	2	By MS/MS	By MS/MS	By MS/MS	36	632620	360220	58249	8.4	3.1	5.1	5	NaN	NaN	1	1	2	2	2	26.5712	NaN	25.7173	24.4409	23.6285	20.9999
70	A0A144A102	ATP synthase-associated protein, putative	Plasmodium falciparum (isolate 3D7)	1	3	3	39.6	13.324	3	3	3	3	3	3	0	104.34	147200000	16	2569200	8	6	2	By MS/MS	By MS/MS	By MS/MS	6	1100600	1468500	766570	39.6	39.6	39.6	NaN	NaN	NaN	NaN	6	8	6	2	27.8916	28.2202	27.6826	25.4672	26.5198	22.133	55
71	A0A144A134	IMP-specific 5'-nucleotidase 1	Plasmodium falciparum (isolate 3D7)	1	20	20	50.5	51.906	17	19	9	17	19	9	0	157.01	980560000	80	31111000	30	43	7	By MS/MS	By MS/MS	By MS/MS	23	9470500	20379000	1261200	44.1	48.4	28.6	4	15	19	25	14	10	11	8	28.4671	28.7064	27.3041	28.2035	29.2264	25.3702	56;57
73	A0A144A153	RNA-binding protein, putative	Plasmodium falciparum (isolate 3D7)	1	19	19	19.1	130.82	17	17	8	17	17	8	0	123.69	282760000	46	3639500	21	20	5	By MS/MS	By MS/MS	By MS/MS	50	1258000	2297600	83959	17.6	17.5	8.6	13	12	7	9	13	NaN	NaN	1	26.9774	26.799	25.8808	26.5868	27.3517	23.3525	58
74	A0A144A160	Uncharacterized protein	Plasmodium falciparum (isolate 3D7)	1	4	4	23.3	27.725	4	4	1	4	4	1	0	13.935	57471000	8	2286100	3	5	0	By MS/MS	By MS/MS	By matching	12	741270	1544800	117590	23.3	23.3	8.2	3	2	2	NaN	1	2	NaN	1	25.6016	25.5392	NaN	24.5326	24.9222	20.4284
75	A0A144A1B4	Dynein heavy chain, putative	Plasmodium falciparum (isolate 3D7)	1	6	6	1	690.13	3	5	5	3	5	5	0.0035562	2.3391	129050000	13	344070	4	6	3	By MS/MS	By MS/MS	By MS/MS	311	135310	123540	85220	0.4	0.9	0.9	3	3	4	1	3	2	1	NaN	26.4883	26.0416	27.0272	25.3267	25.6647	25.0095
77	A0A144A1C7	Uncharacterized protein	Plasmodium falciparum (isolate 3D7)	1	7	7	15.1	74.25	6	7	4	6	7	4	0	63.433	165720000	15	5499900	7	6	2	By MS/MS	By MS/MS	By MS/MS	21	1786500	3309800	403600	12.8	15.1	7.5	11	3	2	2	2	NaN	NaN	NaN	26.5663	26.7124	26.2925	25.7274	26.5448	23.5484
78	A0A144A1E4	Atypical protein kinase, ABC-1 family, putative	Plasmodium falciparum (isolate 3D7)	1	5	5	2.9	326.04	3	4	4	3	4	4	0	12.634	43800000	8	66056	2	3	3	By MS/MS	By MS/MS	By MS/MS	116	29854	33922	2280.2	1.7	2.3	2.4	3	NaN	NaN	2	4	NaN	1	2	25.8137	25.7864	26.2961	23.7141	24.5124	22.5419
79	A0A144A1F5	Uncharacterized protein	Plasmodium falciparum (isolate 3D7)	1	5	5	6.4	140.01	2	3	1	2	3	1	0	20.651	19680000	7	172320	2	3	2	By MS/MS	By MS/MS	By MS/MS	54	145440	26877	0	1.7	4.7	0.7	1	4	NaN	1	1	2	1	1	NaN	NaN	NaN	23.5318	22.8484	NaN
80	A0A144A1J3	HSP20-like chaperone, putative	Plasmodium falciparum (isolate 3D7)	1	5	5	25.3	21.996	5	5	3	5	5	3	0	47.876	638760000	30	24805000	13	15	2	By MS/MS	By MS/MS	By MS/MS	10	8773100	15523000	508640	25.3	25.3	20.4	8	4	3	4	4	3	2	2	29.0919	29.1098	26.6281	27.6342	28.6438	23.3945
81	A0A144A1J6	Glutathione S-transferase	Plasmodium falciparum (isolate 3D7)	1	13	13	78.7	24.789	12	12	11	12	12	11	0	323.31	5519900000	146	193060000	51	62	33	By MS/MS	By MS/MS	By MS/MS	11	53159000	111900000	28002000	75.8	65.9	61.6	8	12	18	17	15	32	20	18	33.0851	33.2153	33.0833	30.5538	31.6438	29.1324
82	A0A144A1R5	Actin I	Plasmodium falciparum (isolate 3D7)	1	38	32	90.7	41.87	36	38	29	31	32	26	0	323.31	95618000000	2826	1802300000	1032	1142	652	By MS/MS	By MS/MS	By MS/MS	22	530600000	1053900000	217890000	90.7	90.7	76.3	136	201	165	149	156	243	160	139	33.6105	33.6309	33.2099	34.7519	35.6643	33.5099	59;60;61;62;63;64;65;66;67;68;69;70;71
83	A0A144A1V5;Q8I624	SRAP domain-containing protein, putative	Plasmodium falciparum (isolate 3D7)	2	10	10	31.5	46.597	8	10	7	8	10	7	0	126.8	734830000	44	10106000	17	20	7	By MS/MS	By MS/MS	By MS/MS	19	3224000	5915200	967020	23.8	31.5	20.8	11	14	8	6	7	4	2	3	28.0027	27.9175	27.6172	27.7517	28.6737	26.2652	72;73
84	A0A144A1Y0	Calmodulin	Plasmodium falciparum (isolate 3D7)	1	16	16	96	16.931	14	16	12	14	16	12	0	323.31	4577900000	147	300010000	51	68	28	By MS/MS	By MS/MS	By MS/MS	9	83807000	187490000	28722000	93.3	96	63.8	60	26	8	7	7	NaN	2	13	29.8661	30.0153	29.3783	30.2143	31.416	28.7988	74;75;76;77
85	A0A144A207	Protein SOC3, putative	Plasmodium falciparum (isolate 3D7)	1	10	10	28.5	55.492	6	9	7	6	9	7	0	84.885	163440000	15	3993700	5	7	3	By MS/MS	By MS/MS	By MS/MS	28	862820	2591900	538890	19	25.5	21.4	11	2	2	3	2	6	1	NaN	27.7981	27.6241	27.7224	25.421	26.5306	24.3625
86	A0A144A2H0;REV__C6KT27	Aminopeptidase P	Plasmodium falciparum (isolate 3D7)	2	54	54	71.6	90.129	52	50	48	52	50	48	0	323.31	16405000000	797	174520000	295	289	213	By MS/MS	By MS/MS	By MS/MS	47	53815000	92170000	28531000	70	67.2	63.7	61	137	94	71	88	86	86	86	31.7949	31.776	32.2232	32.2432	33.0124	31.3075	78;79;80;81;82;83;84;85
87	A0A144A2J0	DNA-directed RNA polymerase III subunit RPC6	Plasmodium falciparum (isolate 3D7)	1	3	3	13.2	34.138	1	3	1	1	3	1	0	5.4524	22937000	2	1022400	0	2	0	By MS/MS	By MS/MS	By matching	17	293630	628150	100610	4.9	13.2	4.9	4	NaN	NaN	1	NaN	NaN	NaN	NaN	NaN	NaN	NaN	22.2511	23.9526	20.7059
88	A0A144A2J9	Hsp70/Hsp90 organizing protein	Plasmodium falciparum (isolate 3D7)	1	40	40	61.3	66.056	34	40	36	34	40	36	0	323.31	17902000000	701	225110000	230	299	172	By MS/MS	By MS/MS	By MS/MS	34	62666000	123250000	39197000	59.4	61.3	59	52	83	90	91	72	56	57	62	34.4029	34.5314	34.6718	32.3022	33.22	31.2769	86;87;88;89;90;91;92;93
89	A0A144A2Q6	Uncharacterized protein	Plasmodium falciparum (isolate 3D7)	1	17	17	10.9	236.93	12	17	16	12	17	16	0	196.05	618800000	49	2126000	19	20	10	By MS/MS	By MS/MS	By MS/MS	113	423130	1306900	395930	7.8	10.9	9.5	30	5	9	6	2	1	6	7	29.2183	29.0215	29.4073	27.3081	28.444	26.3819	94
90	A0A144A2R4	Methyltransferase, putative	Plasmodium falciparum (isolate 3D7)	1	8	8	44.4	23.99	8	7	8	8	7	8	0	40.598	521390000	35	24254000	13	10	12	By MS/MS	By MS/MS	By MS/MS	13	6966800	12723000	4563900	44.4	38.5	44.4	14	10	3	2	NaN	6	1	3	28.7209	28.8778	29.327	27.189	27.9676	26.6583	95
91	A0A144A2S8	Pre-mRNA-splicing factor SYF1, putative	Plasmodium falciparum (isolate 3D7)	1	16	16	18.7	125.43	14	15	13	14	15	13	0	101.87	362210000	44	2269500	15	14	15	By MS/MS	By MS/MS	By MS/MS	51	519010	1264800	485690	17.8	18.7	15.2	19	14	6	6	2	5	1	1	28.029	28.114	28.3253	26.5277	27.6277	25.7916
93	A0A144A308;C6S3F7	Casein kinase I	Plasmodium falciparum (isolate 3D7)	2	18	18	49.8	37.63	17	18	16	17	18	16	0	158.86	4503200000	336	112970000	134	137	65	By MS/MS	By MS/MS	By MS/MS	18	35351000	67464000	10160000	49.5	49.8	49.2	22	46	54	65	31	25	37	35	31.101	31.2118	30.6608	30.4019	31.3389	28.4562	96;97;98;99
94	A0A144A323;A0A144A3W0	Glutathione reductase	Plasmodium falciparum (isolate 3D7)	2	27	27	71.2	56.491	25	26	23	25	26	23	0	323.31	1759000000	108	24633000	37	50	21	By MS/MS	By MS/MS	By MS/MS	26	7097700	15445000	2090200	69	67.6	69.2	19	14	17	18	17	23	12	11	29.9856	30.033	29.8265	29.1238	29.9259	27.1987	100;101;102
95	A0A144A325;A0A143ZWG8	Surface-associated interspersed protein 14.1 (SURFIN 14.1)	Plasmodium falciparum (isolate 3D7)	2	3	1	1.8	239.53	2	1	3	1	1	1	0	7.0098	20918000	7	188450	3	1	3	By MS/MS	By MS/MS	By MS/MS	111	72501	70819	45129	1.1	0.4	1.8	3	1	2	1	NaN	NaN	NaN	NaN	25.2923	NaN	25.447	22.9401	22.9063	22.2562
96	A0A144A366	N-tetradecanoyltransferase	Plasmodium falciparum (isolate 3D7)	1	19	19	55.9	47.97	17	17	17	17	17	17	0	323.31	1578400000	86	43413000	29	32	25	By MS/MS	By MS/MS	By MS/MS	24	14678000	24278000	4457400	55.6	55.6	49.5	18	13	10	8	13	9	10	20	28.5008	28.4549	28.4552	28.9194	29.7371	27.3894
97	Q8ILH6;A0A144A3A5	Transcription initiation TFIID-like, putative	Plasmodium falciparum (isolate 3D7)	2	12	12	34.9	41.978	12	11	10	12	11	10	0	102.97	481780000	50	17123000	19	21	10	By MS/MS	By MS/MS	By MS/MS	22	6826200	8508600	1788600	34.9	34.9	27.2	14	15	6	5	3	6	9	6	27.4237	27.2206	27.3007	27.4389	27.8771	25.6679
98	A0A144A3E6	Protein-L-isoaspartate(D-aspartate) O-methyltransferase, putative	Plasmodium falciparum (isolate 3D7)	1	14	14	56.2	25.542	12	13	10	12	13	10	0	102.7	712960000	63	28312000	23	28	12	By MS/MS	By MS/MS	By MS/MS	12	9931200	15230000	3151300	51.3	56.2	46.4	14	15	7	11	15	9	2	4	28.1104	27.9408	27.7039	27.8091	28.5611	26.285
99	A0A144A3K9;A0A144A3K9_mut	OST-HTH associated domain protein, putative	Plasmodium falciparum (isolate 3D7)	2	10	10	13.4	83.952	5	6	8	5	6	8	0	17.516	172540000	27	2969900	4	3	20	By MS/MS	By MS/MS	By MS/MS	35	334150	620820	2014900	7.2	8.3	10.9	11	10	3	2	5	3	1	2	25.9437	25.5118	29.0478	24.337	25.0506	26.7969	103;104
100	A0A144A3N9	Actin II	Plasmodium falciparum (isolate 3D7)	1	25	19	68.1	42.605	21	25	18	16	19	15	0	323.31	6603700000	342	89817000	129	130	83	By MS/MS	By MS/MS	By MS/MS	21	24995000	51914000	12908000	65.4	68.1	61.2	38	41	41	59	24	21	20	21	31.288	31.2042	31.307	30.9254	31.7085	29.9749	71;105;106;107;108;109;110;111;112;113;114
101	A0A144A3U7	Glutaminyl-peptide cyclotransferase, putative	Plasmodium falciparum (isolate 3D7)	1	8	8	26.1	44.682	6	4	5	6	4	5	0	28.19	151020000	14	7626900	6	4	4	By MS/MS	By MS/MS	By MS/MS	18	2048900	4534600	1043300	21.7	11.7	14.1	9	3	1	2	1	NaN	NaN	1	26.2131	26.1424	26.668	25.4527	26.2825	24.4846
102	A0A144A4E0	Thioredoxin 1	Plasmodium falciparum (isolate 3D7)	1	6	6	51.9	11.716	6	6	5	6	6	5	0	162.65	7074600000	224	786670000	81	82	61	By MS/MS	By MS/MS	By MS/MS	4	205610000	471790000	109270000	51.9	51.9	47.1	41	35	24	19	14	8	12	16	30.3203	30.3331	30.2181	30.802	31.9995	29.7596	115
104	A0A144A4T0	Histone deacetylase, putative	Plasmodium falciparum (isolate 3D7)	1	62	62	33.9	268.92	56	57	55	56	57	55	0	323.31	3195800000	333	19066000	117	118	98	By MS/MS	By MS/MS	By MS/MS	96	6216100	9555900	3294200	30.8	32.2	29.9	61	72	46	38	47	39	41	39	28.9378	28.9092	29.2781	29.9331	30.5834	29.0654	116;117;118;119;120;121;122;123
106	A0A144A4V4	Vacuolar protein sorting-associated protein 26, putative	Plasmodium falciparum (isolate 3D7)	1	14	14	47.5	34.509	14	13	11	14	13	11	0	96.667	1615400000	123	71173000	53	55	15	By MS/MS	By MS/MS	By MS/MS	20	26637000	40435000	4101000	47.5	42.4	42.8	9	21	13	17	17	11	15	17	30.0271	29.7894	29.0474	29.1866	29.7442	26.6477	125;126
107	A0A144A4X8	Uncharacterized protein	Plasmodium falciparum (isolate 3D7)	1	4	4	17.5	47.311	2	3	4	2	3	4	0	74.109	63211000	9	1489500	2	3	4	By MS/MS	By MS/MS	By MS/MS	12	1219800	790710	698770	15.5	17.5	17.5	NaN	6	2	3	NaN	NaN	NaN	NaN	26.6046	26.3129	27.0837	24.0212	24.6561	24.2352
108	A0A144A533	Uncharacterized protein	Plasmodium falciparum (isolate 3D7)	1	27	27	14.2	324.89	24	25	17	24	25	17	0	179.4	393790000	64	2413300	27	29	8	By MS/MS	By MS/MS	By MS/MS	111	714240	1437400	261610	13.3	13.6	10.6	27	16	13	10	5	8	3	5	27.0529	26.8845	26.7532	26.8425	27.7777	25.3695
109	A0A146LZZ4	Uncharacterized protein	Plasmodium falciparum (isolate 3D7)	1	7	7	17.5	69.678	5	7	5	5	7	5	0	58.001	135730000	19	4663200	8	7	4	By MS/MS	By MS/MS	By MS/MS	20	1606500	2238600	818230	12.3	17.5	12.6	2	2	6	5	3	4	1	2	27.9811	27.7665	28.3472	25.3403	26.1058	24.3264
110	A0A5K1K7U1	Proteasome subunit beta	Plasmodium falciparum (isolate 3D7)	1	16	16	72.9	27.268	14	16	11	14	16	11	0	323.31	4710400000	284	191590000	103	119	62	By MS/MS	By MS/MS	By MS/MS	15	62674000	106710000	22200000	67.5	72.9	57.5	3	19	25	25	29	27	28	37	31.405	31.4253	31.5907	30.5676	31.3249	28.6775	127
112	A0A5K1K7Z9	Uncharacterized protein	Plasmodium falciparum (isolate 3D7)	1	3	3	5.2	70.705	2	2	0	2	2	0	0	4.7118	9306600	3	372260	1	2	0	By MS/MS	By MS/MS		25	99531	272730	0	3.3	4	0	3	NaN	NaN	NaN	NaN	NaN	NaN	1	NaN	NaN	NaN	21.2467	22.701	NaN
113	A0A5K1K826	Uncharacterized protein	Plasmodium falciparum (isolate 3D7)	1	15	15	20	127.67	13	14	10	13	14	10	0	283.96	550330000	48	5135900	18	19	11	By MS/MS	By MS/MS	By MS/MS	48	1866400	2510500	759010	16.5	17.8	12.6	30	10	2	3	NaN	NaN	2	3	27.9714	27.6374	27.8815	27.4704	28.179	25.8499	128
114	A0A5K1K836	Uncharacterized protein	Plasmodium falciparum (isolate 3D7)	1	4	4	44.3	13.955	3	4	3	3	4	3	0	67.338	236250000	15	22418000	5	7	3	By MS/MS	By MS/MS	By MS/MS	6	7965000	12396000	2057200	31.3	44.3	31.3	3	2	2	1	NaN	NaN	NaN	5	29.7147	29.6358	29.0672	26.381	27.0164	23.6438
115	A0A5K1K847	Uncharacterized protein	Plasmodium falciparum (isolate 3D7)	1	9	9	6	252.62	7	8	2	7	8	2	0	27.368	68474000	14	470360	6	8	0	By MS/MS	By MS/MS	By matching	119	151780	298040	20538	4.7	5.4	1.3	7	5	2	3	1	2	3	1	25.3819	25.322	24.7554	24.2019	25.4779	21.2208
116	A0A5K1K859	Alpha/beta-hydrolase, putative	Plasmodium falciparum (isolate 3D7)	1	9	9	13.3	115.89	8	8	5	8	8	5	0	63.837	332340000	40	2332200	17	17	6	By MS/MS	By MS/MS	By MS/MS	43	2012000	256290	63871	12.5	12.5	7.2	6	4	9	6	NaN	5	5	7	27.8735	27.9088	27.828	27.309	26.9464	25.1307
117	A0A5K1K868	ATP-dependent RNA helicase DDX23, putative	Plasmodium falciparum (isolate 3D7)	1	27	27	30.1	131.16	23	27	17	23	27	17	0	180.92	878860000	73	9927400	27	32	14	By MS/MS	By MS/MS	By MS/MS	58	2900700	6049900	976850	25.6	30.1	19	34	24	5	9	9	2	2	1	28.4755	28.5698	27.9077	28.0188	28.991	26.1285	129;130
118	A0A5K1K870	Ribosome-interacting GTPase 1, putative	Plasmodium falciparum (isolate 3D7)	1	15	15	41.9	40.684	14	15	10	14	15	10	0	114.44	835110000	66	24424000	29	26	11	By MS/MS	By MS/MS	By MS/MS	22	9043600	13313000	2067900	39.5	41.9	31.5	22	14	9	10	10	7	4	3	29.199	29.2491	28.8937	28.1283	28.7939	26.1849
119	A0A5K1K885	Mitochondrial intermediate peptidase, putative	Plasmodium falciparum (isolate 3D7)	1	8	8	8.1	115.53	6	7	4	6	7	4	0	9.7048	240280000	32	3453400	11	14	7	By MS/MS	By MS/MS	By MS/MS	52	1177900	1768000	507530	5.7	7.4	3.4	3	4	6	6	3	8	3	3	28.1979	28.2592	28.0731	26.0231	27.1183	24.6536
120	A0A5K1K895	Protein phosphatase, putative	Plasmodium falciparum (isolate 3D7)	1	4	4	3.5	220.02	2	2	3	2	2	3	0.00038095	3.9805	13297000	6	28960	3	2	1	By MS/MS	By MS/MS	By MS/MS	92	21841	0	7119.5	1.8	1.6	2.8	NaN	NaN	3	1	2	2	NaN	NaN	27.0846	NaN	26.6791	22.6371	NaN	22.6916
121	A0A5K1K8A8	Pre-mRNA-processing factor 40, putative	Plasmodium falciparum (isolate 3D7)	1	15	15	21.9	106.12	15	11	9	15	11	9	0	101.79	589710000	45	3552000	20	17	8	By MS/MS	By MS/MS	By MS/MS	38	1415100	1857000	279820	21.9	16.1	14.7	8	19	10	9	8	4	2	5	29.5813	29.5705	29.3732	27.645	28.2814	25.6754
122	A0A5K1K8D5	Nuclear import protein MOG1, putative	Plasmodium falciparum (isolate 3D7)	1	8	8	59.5	20.385	8	7	5	8	7	5	0	51.577	282770000	24	14523000	7	11	6	By MS/MS	By MS/MS	By MS/MS	11	4818200	7549400	2155800	59.5	54.8	36.3	4	13	6	8	1	NaN	NaN	NaN	26.8306	26.6699	27.0231	26.4224	27.1491	25.3909	131
123	A0A5K1K8E0	Uncharacterized protein	Plasmodium falciparum (isolate 3D7)	1	110	109	52.6	205.47	101	102	98	100	101	97	0	323.31	30192000000	1195	136880000	431	445	319	By MS/MS	By MS/MS	By MS/MS	86	40426000	75269000	21187000	49.5	51.8	48.6	412	141	82	87	87	64	71	93	31.8339	31.7038	31.9152	33.0969	33.8888	32.2479	132;133;134;135;136;137;138;139;140;141;142;143;144;145;146
124	A0A5K1K8E3	Zinc finger (CCCH type) protein, putative	Plasmodium falciparum (isolate 3D7)	1	7	7	24.1	47.962	6	5	6	6	5	6	0	110.52	176610000	17	5935600	7	7	3	By MS/MS	By MS/MS	By MS/MS	13	3469200	1722800	743600	20	20	22.2	6	NaN	3	2	5	3	2	3	28.5453	28.2421	28.4663	26.1221	26.2361	24.548
125	A0A5K1K8E9	Uncharacterized protein	Plasmodium falciparum (isolate 3D7)	1	13	13	12.3	150	11	12	1	11	12	1	0	30.336	150200000	22	1629800	9	13	0	By MS/MS	By MS/MS	By matching	57	368710	1245800	15348	9.7	11.7	0.8	8	9	4	2	4	NaN	NaN	NaN	26.1064	26.4163	NaN	25.1107	26.753	19.7386
126	A0A5K1K8F4	ACDC domain-containing protein, putative	Plasmodium falciparum (isolate 3D7)	1	9	9	7.5	193.85	7	9	3	7	9	3	0	38.423	73044000	18	173160	7	10	1	By MS/MS	By MS/MS	By MS/MS	86	67707	100710	4734.4	5.8	7.5	2.7	5	1	6	6	2	4	NaN	2	25.3346	25.4605	24.6218	24.4672	25.4839	21.4796
127	A0A5K1K8G8	Vacuolar protein sorting-associated protein 52, putative	Plasmodium falciparum (isolate 3D7)	1	7	7	6.7	162.03	6	6	5	6	6	5	0	10.503	143600000	13	862600	5	6	2	By MS/MS	By MS/MS	By MS/MS	62	226080	560410	76114	5.4	5.8	4.5	9	4	NaN	NaN	NaN	3	2	3	28.8192	29.0411	28.4891	25.1368	26.5223	23.3003
129	A0A5K1K8H7	Ras-related protein Rab-1B	Plasmodium falciparum (isolate 3D7)	1	15	15	70.5	22.886	14	15	12	14	15	12	0	260.61	7924200000	317	342850000	107	117	93	By MS/MS	By MS/MS	By MS/MS	16	100840000	180060000	61948000	67	70.5	63	19	60	35	34	21	19	24	30	31.006	30.9807	31.2221	31.1387	31.9576	30.3719	147;148
130	A0A5K1K8I4	Zinc finger protein, putative	Plasmodium falciparum (isolate 3D7)	1	4	4	6.7	118.3	1	1	3	1	1	3	0	6.3792	16800000	4	124810	1	0	3	By MS/MS	By matching	By MS/MS	41	38205	186520	86606	0.8	3.2	5.9	3	2	NaN	NaN	NaN	NaN	NaN	NaN	NaN	NaN	NaN	20.579	22.8665	22.855
131	A0A5K1K8J0	RNA lariat debranching enzyme, putative	Plasmodium falciparum (isolate 3D7)	1	21	21	47.8	67.554	19	21	18	19	21	18	0	323.31	2281100000	199	25135000	75	87	37	By MS/MS	By MS/MS	By MS/MS	32	7567600	13323000	4244600	44.2	47.8	40.9	25	34	23	17	13	19	29	22	29.901	29.9429	29.8825	29.4687	30.2144	28.1231	149;150;151
133	A0A5K1K8J3	Glideosome-associated connector	Plasmodium falciparum (isolate 3D7)	1	70	70	36.9	291.02	52	61	58	52	61	58	0	323.31	2994400000	298	10046000	78	111	109	By MS/MS	By MS/MS	By MS/MS	129	2244700	4997700	2803100	27.8	32.4	30.8	42	58	45	39	26	63	41	38	30.3417	30.4534	31.1755	29.5779	30.4082	29.5169	152;153;154;155;156;157;158;159;160
134	A0A5K1K8J8	Uncharacterized protein	Plasmodium falciparum (isolate 3D7)	1	15	15	14.7	175.99	12	15	14	12	15	14	0	148.8	514980000	54	3947500	15	27	12	By MS/MS	By MS/MS	By MS/MS	58	531060	3029100	387340	13.9	14.7	14.7	12	16	3	4	7	19	6	5	29.0027	28.9462	29.1833	26.7951	28.3459	25.7739	161;162
135	A0A5K1K8K6	Transmembrane emp24 domain-containing protein, putative	Plasmodium falciparum (isolate 3D7)	1	8	8	42.1	24.561	6	7	8	6	7	8	0	49.553	211060000	40	12413000	16	15	9	By MS/MS	By MS/MS	By MS/MS	11	3924500	5976300	2511800	28.5	31.8	42.1	NaN	18	10	7	7	5	4	2	27.062	26.423	27.0442	26.0571	26.5541	25.3478	163
136	A0A5K1K8K9	Exoribonuclease, putative	Plasmodium falciparum (isolate 3D7)	1	3	3	3.1	106.77	2	2	1	2	2	1	0	6.7917	20988000	5	123630	2	2	1	By MS/MS	By MS/MS	By MS/MS	46	59518	64107	37830	1.9	2.3	1.1	NaN	NaN	1	1	3	NaN	NaN	NaN	NaN	NaN	NaN	22.8375	23.4865	20.7308
137	A0A5K1K8L4	Uncharacterized protein	Plasmodium falciparum (isolate 3D7)	1	3	3	1.9	386.33	1	3	1	1	3	1	0	5.4138	363920000	27	11311	14	7	6	By MS/MS	By MS/MS	By MS/MS	158	305840	11311	232230	0.4	1.9	0.4	1	4	2	3	7	8	4	3	29.0422	27.2844	29.1483	27.2666	26.995	26.0339
138	A0A5K1K8L6	E1-E2 ATPase, putative	Plasmodium falciparum (isolate 3D7)	1	7	7	4.4	219.27	3	5	1	3	5	1	0	7.207	21790000	8	177610	3	5	0	By MS/MS	By MS/MS	By matching	92	70017	89761	17833	1.7	3.6	0.4	4	3	2	NaN	NaN	NaN	NaN	1	NaN	NaN	NaN	22.619	23.7084	20.6458
139	A0A5K1K8M0	Uncharacterized protein	Plasmodium falciparum (isolate 3D7)	1	3	3	5.9	73.206	2	3	1	2	3	1	0.0018057	2.5946	13710000	3	184260	0	3	0	By matching	By MS/MS	By matching	32	67167	117090	15544	3.5	5.9	2.4	NaN	4	2	NaN	NaN	NaN	NaN	NaN	23.2501	23.5728	NaN	21.7126	23.2208	18.924
142	A0A5K1K8N5;B9ZSH7	Pfmc-2TM Maurer's cleft two transmembrane protein	Plasmodium falciparum (isolate 3D7)	2	4	2	21.3	27.557	0	0	4	0	0	2	0	14.564	5910100	3	591010	0	0	3			By MS/MS	10	0	0	591010	0	0	21.3	NaN	1	NaN	2	NaN	NaN	NaN	NaN	NaN	NaN	NaN	NaN	NaN	22.4948
143	A0A5K1K8N6	Uncharacterized protein	Plasmodium falciparum (isolate 3D7)	1	4	4	5	141.02	2	4	1	2	4	1	0	17.241	33227000	6	73486	2	4	0	By MS/MS	By MS/MS	By matching	54	175230	73486	8501.2	2.2	5	1.1	1	3	2	2	NaN	NaN	NaN	NaN	25.0535	24.8558	NaN	23.1738	24.4741	18.8084
146	A0A5K1K8Q1	Exportin-T	Plasmodium falciparum (isolate 3D7)	1	21	21	22.9	143	19	20	15	19	20	15	0	197.93	855190000	104	8162300	36	49	19	By MS/MS	By MS/MS	By MS/MS	61	2542900	4435900	1183500	20.3	21.4	14.9	4	18	14	6	15	16	22	31	29.6682	29.7251	29.7427	28.088	28.8325	26.4527	164;165
148	A0A5K1K8Q9	Golgi protein 1	Plasmodium falciparum (isolate 3D7)	1	14	14	17.2	149.18	10	14	13	10	14	13	0	42.074	319190000	40	1346100	14	11	15	By MS/MS	By MS/MS	By MS/MS	71	336280	684750	325080	12.2	17.2	16.1	6	14	8	5	4	12	7	4	28.4384	28.2348	29.3736	26.4022	27.3239	25.8976
149	A0A5K1K8R0	Uncharacterized protein	Plasmodium falciparum (isolate 3D7)	1	7	7	2.3	460.85	6	5	2	6	5	2	0	11.111	37223000	13	65775	6	6	1	By MS/MS	By MS/MS	By MS/MS	167	21417	33436	10922	1.9	1.7	0.6	6	NaN	NaN	2	2	NaN	3	4	26.132	26.2286	26.1573	23.9737	24.1188	21.2718
151	A0A5K1K8R6	Protein BCP1, putative	Plasmodium falciparum (isolate 3D7)	1	6	6	18.4	44.657	6	5	4	6	5	4	0	17.031	101650000	12	3222000	6	6	0	By MS/MS	By MS/MS	By matching	19	1046200	1876100	299760	18.4	16	10.6	5	3	2	1	3	6	1	NaN	26.1348	25.7804	25.2246	25.1845	25.782	22.4724	166
152	A0A5K1K8S2	Uncharacterized protein	Plasmodium falciparum (isolate 3D7)	1	4	4	3.6	133.58	3	4	3	3	4	3	0	7.6786	39101000	11	485290	3	4	4	By MS/MS	By MS/MS	By MS/MS	64	98119	244320	142850	2.6	3.6	2.6	5	3	1	NaN	3	NaN	NaN	NaN	24.439	24.9064	25.4632	22.9152	24.2898	23.3487
153	A0A5K1K8S6	Uncharacterized protein	Plasmodium falciparum (isolate 3D7)	1	9	9	9.1	145.58	6	7	7	6	7	7	0	30.391	548210000	22	1479800	10	6	6	By MS/MS	By MS/MS	By MS/MS	50	323520	939400	216850	5.7	6.4	7.5	9	9	4	1	4	3	1	3	30.5899	30.6128	30.8286	27.6794	27.1972	27.4184
154	A0A5K1K8S8	WD repeat-containing protein, putative	Plasmodium falciparum (isolate 3D7)	1	4	4	11	39.288	4	4	2	4	4	2	0	9.2343	215880000	26	5880000	10	13	3	By MS/MS	By MS/MS	By MS/MS	12	2081300	2720100	1078500	11	11	7.1	3	7	8	5	3	2	2	1	27.6928	27.5995	27.8065	26.1247	26.9114	23.9757	167;168
155	A0A5K1K8T1	U3 small nucleolar RNA-associated protein 15, putative	Plasmodium falciparum (isolate 3D7)	1	3	3	6	55.268	2	2	1	2	2	1	0.00037037	3.2459	8473100	3	385140	1	1	1	By MS/MS	By MS/MS	By MS/MS	22	141850	243290	0	4.1	4.1	1.9	NaN	1	2	NaN	NaN	2	NaN	NaN	25.1219	25.2071	NaN	21.5734	22.3518	NaN
156	A0A5K1K8T6	Regulator of nonsense transcripts 3B, putative	Plasmodium falciparum (isolate 3D7)	1	4	4	18.5	32.436	4	2	2	4	2	2	0	10.128	72698000	16	5424100	8	5	3	By MS/MS	By MS/MS	By MS/MS	11	3646800	1408800	368440	18.5	10.3	10.3	2	1	4	5	2	NaN	2	2	25.6629	25.688	25.4213	25.4461	24.3315	22.4858
157	A0A5K1K8U1	Voldacs domain-containing protein, putative	Plasmodium falciparum (isolate 3D7)	1	8	8	37.2	27.402	6	7	6	6	7	6	0	122.81	434370000	38	19608000	13	17	8	By MS/MS	By MS/MS	By MS/MS	11	5791600	10287000	3529400	37.2	37.2	24.4	8	7	4	4	7	6	6	3	27.6737	27.5473	27.9536	26.7108	28.0426	25.5182
158	A0A5K1K8V1	Uncharacterized protein	Plasmodium falciparum (isolate 3D7)	1	3	3	5	117.79	2	3	2	2	3	2	0	4.5117	23661000	5	422520	1	3	1	By MS/MS	By MS/MS	By MS/MS	56	72406	286090	64026	2.7	5	3.6	4	NaN	NaN	NaN	1	3	NaN	NaN	26.243	25.6617	26.5437	21.9512	23.9335	21.7737
160	A0A5K1K8V5	Cytochrome c oxidase subunit ApiCOX14, putative	Plasmodium falciparum (isolate 3D7)	1	3	3	16.9	17.756	3	3	3	3	3	3	0.00038344	4.1537	103980000	11	6751500	4	6	1	By MS/MS	By MS/MS	By MS/MS	8	1897000	4657500	196900	16.9	16.9	16.9	NaN	6	3	2	2	4	5	NaN	26.9855	27.2324	26.0016	24.9326	25.9814	22.4444
161	A0A5K1K8V8	60S ribosomal protein L6, putative	Plasmodium falciparum (isolate 3D7)	1	13	13	52	25.532	13	13	13	13	13	13	0	323.31	7177300000	242	342150000	88	101	53	By MS/MS	By MS/MS	By MS/MS	10	111580000	197350000	33225000	52	52	52	20	27	19	24	21	35	39	36	32.8009	32.8679	32.5774	31.1047	31.963	29.3452	169;170
162	A0A5K1K8V9;C0H494	Serine/threonine protein kinase, putative	Plasmodium falciparum (isolate 3D7)	2	6	6	9.9	111.34	3	6	4	3	6	4	0	15.09	471370000	11	464960	4	5	2	By MS/MS	By MS/MS	By MS/MS	53	42393	297480	125090	6.3	9.9	7.5	NaN	7	5	4	NaN	NaN	NaN	NaN	30.358	27.5868	26.9942	28.69	24.8102	23.0847
163	A0A5K1K8W0	Polyubiquitin binding protein, putative	Plasmodium falciparum (isolate 3D7)	1	30	30	37.9	107.61	25	25	20	25	25	20	0	241.99	1970800000	154	15379000	64	62	28	By MS/MS	By MS/MS	By MS/MS	49	5149600	8486200	1743400	30.7	33.7	25.2	15	21	27	20	19	25	23	28	30.1556	30.1575	30.1509	29.2676	30.0633	27.5943	171;172
164	A0A5K1K8W5	Secreted ookinete protein, putative	Plasmodium falciparum (isolate 3D7)	1	43	43	54.7	87.261	42	43	1	42	43	1	0	323.31	11446000000	582	159940000	245	337	0	By MS/MS	By MS/MS	By matching	44	46441000	113500000	2893.2	54.7	54.7	1	20	58	56	52	70	77	75	71	31.6607	32.1612	NaN	31.6291	32.9196	16.9579	173
166	A0A5K1K8X4	Uncharacterized protein	Plasmodium falciparum (isolate 3D7)	1	16	16	16.7	150.36	10	15	7	10	15	7	0	60.784	166540000	26	976040	7	16	3	By MS/MS	By MS/MS	By MS/MS	62	300100	585060	90881	9.7	16.1	7	8	3	9	5	6	7	1	4	26.4819	26.4848	26.8198	25.3464	26.6728	24.0103
167	A0A5K1K8X7	Uncharacterized protein	Plasmodium falciparum (isolate 3D7)	1	15	15	17.9	131.37	12	15	12	12	15	12	0	212.69	567050000	60	7333200	17	29	14	By MS/MS	By MS/MS	By MS/MS	50	1717300	4255300	1360600	15.5	17.9	14.1	15	6	13	12	10	9	4	5	28.7965	28.8776	28.9864	26.962	28.4003	26.29
168	A0A5K1K8X8	ATP-dependent RNA helicase DDX41, putative	Plasmodium falciparum (isolate 3D7)	1	5	5	8.7	76.204	2	5	4	2	5	4	0	18.668	46754000	7	260540	3	3	1	By MS/MS	By MS/MS	By MS/MS	45	241920	221960	38577	4.8	8.7	7.7	7	7	NaN	NaN	NaN	NaN	NaN	NaN	24.0737	23.2857	23.8367	23.376	24.8031	22.6526
169	A0A5K1K8Y0	Uncharacterized protein	Plasmodium falciparum (isolate 3D7)	1	16	16	12.4	393.25	9	16	4	9	16	4	0	72.539	194140000	28	560930	5	21	2	By MS/MS	By MS/MS	By MS/MS	124	59832	452040	49057	8	12.4	5	12	8	12	3	NaN	NaN	NaN	NaN	24.9766	26.0535	24.0634	25.1128	27.1547	23.0107
170	A0A5K1K8Y1	Inner membrane complex protein	Plasmodium falciparum (isolate 3D7)	1	6	6	23.2	43.219	3	5	6	3	5	6	0	21.755	178010000	18	10223000	4	4	10	By MS/MS	By MS/MS	By MS/MS	17	2773000	3449800	4000200	8.1	13.8	23.2	NaN	11	3	3	3	3	1	NaN	27.3667	27.0081	28.9676	25.4905	25.8055	26.1059
171	A0A5K1K8Y5	Uncharacterized protein	Plasmodium falciparum (isolate 3D7)	1	3	3	11.8	26.679	3	3	2	3	3	2	0	4.3382	108820000	8	8370700	4	2	2	By MS/MS	By MS/MS	By MS/MS	13	3284700	4171600	914490	11.8	11.8	8.6	3	1	4	2	NaN	NaN	NaN	NaN	26.4675	26.0114	25.7083	25.3478	25.6926	23.503
173	A0A5K1K8Y8	DNA/RNA-binding protein Alba 4	Plasmodium falciparum (isolate 3D7)	1	22	22	52.7	42.159	21	21	17	21	21	17	0	323.31	29948000000	837	1155600000	303	372	162	By MS/MS	By MS/MS	By MS/MS	15	367290000	674230000	114070000	52.7	48.9	50.8	20	43	72	75	63	61	58	60	32.5729	32.7769	32.2363	33.1443	34.0162	31.52	174;175
174	A0A5K1K8Z4	AP2 domain transcription factor AP2-O4, putative	Plasmodium falciparum (isolate 3D7)	1	3	3	6.5	61.683	2	3	0	2	3	0	0.00036969	3.2064	22962000	2	883160	1	1	0	By MS/MS	By MS/MS		26	352100	531070	0	4.6	6.5	0	2	NaN	1	NaN	NaN	NaN	1	2	NaN	NaN	NaN	23.126	23.719	NaN
175	A0A5K1K8Z5	Uncharacterized protein	Plasmodium falciparum (isolate 3D7)	1	7	7	25.1	35.986	5	7	6	5	7	6	0	28.298	178660000	37	8161700	11	16	10	By MS/MS	By MS/MS	By MS/MS	17	2554100	4625300	982230	17.3	25.1	21.8	3	7	8	5	4	8	5	3	28.6001	28.6285	28.5707	25.6992	26.5831	24.4949	176
176	A0A5K1K8Z6	DIX domain-containing protein	Plasmodium falciparum (isolate 3D7)	1	12	12	13.4	146.27	9	11	0	9	11	0	0	50.562	113410000	18	1218700	7	11	0	By MS/MS	By MS/MS		58	317660	901000	0	9.7	12.8	0	5	5	4	3	1	5	3	2	26.4651	26.5904	NaN	24.85	26.3095	NaN
177	A0A5K1K903	U3 small nucleolar RNA-associated protein 21, putative	Plasmodium falciparum (isolate 3D7)	1	7	7	6.6	143.36	5	5	4	5	5	4	0	13.718	42565000	10	294730	4	3	3	By MS/MS	By MS/MS	By MS/MS	72	92033	162410	40288	4.8	4.8	4.2	5	5	2	1	NaN	NaN	1	NaN	24.2538	24.1544	24.0007	23.6725	24.4885	22.4318
178	A0A5K1K907	Uncharacterized protein	Plasmodium falciparum (isolate 3D7)	1	4	4	2.7	190.29	3	3	2	3	3	2	0	4.4392	35998000	5	246010	2	1	2	By MS/MS	By MS/MS	By MS/MS	77	44812	178960	22246	2	1.9	1.4	NaN	3	NaN	NaN	3	2	1	2	25.2455	25.2167	25.9495	22.9933	24.3393	22.6147
179	A0A5K1K910	Aspartate carbamoyltransferase	Plasmodium falciparum (isolate 3D7)	1	22	22	57.6	43.251	15	21	20	15	21	20	0	103.28	783350000	98	29008000	27	30	41	By MS/MS	By MS/MS	By MS/MS	21	7858100	12301000	8849300	48	54.4	54.4	21	11	20	17	19	7	7	8	27.4185	27.1424	28.4647	27.5926	28.3416	27.8433	177;178;179
180	A0A5K1K911	Sas10 domain-containing protein, putative	Plasmodium falciparum (isolate 3D7)	1	3	3	7.5	88.68	2	2	2	2	2	2	0	6.8961	51068000	4	1406900	2	0	2	By MS/MS	By MS/MS	By MS/MS	32	319750	850660	236500	5.3	3.8	3.8	2	4	2	1	NaN	NaN	NaN	NaN	NaN	25.5242	25.6878	23.9565	24.6982	22.8515
181	A0A5K1K912	Uncharacterized protein	Plasmodium falciparum (isolate 3D7)	1	4	4	26.5	36.773	3	4	1	3	4	1	0	20.031	34804000	7	1304500	3	4	0	By MS/MS	By MS/MS	By matching	16	527600	776870	35395	19.2	26.5	7.7	3	4	2	NaN	NaN	NaN	NaN	NaN	24.4346	24.0132	NaN	23.5157	24.407	19.1112
182	A0A5K1K922	Cytochrome c oxidase subunit ApiCOX24, putative	Plasmodium falciparum (isolate 3D7)	1	4	4	25.1	23.754	2	4	3	2	4	3	0	17.583	90446000	13	7197600	4	7	2	By MS/MS	By MS/MS	By MS/MS	8	1409500	4904100	884010	13.1	25.1	20.6	1	2	3	4	NaN	2	2	3	26.463	26.7165	26.1797	24.5592	25.8036	22.7714
183	A0A5K1K923	Cilia- and flagella-associated protein 52	Plasmodium falciparum (isolate 3D7)	1	9	9	14	84.847	7	7	4	7	7	4	0	24.637	102230000	21	1596700	11	7	3	By MS/MS	By MS/MS	By MS/MS	38	573800	845000	177870	11.7	10.6	6.3	2	11	4	1	NaN	5	1	1	26.8671	26.6889	26.3521	25.4952	25.4827	22.9399	180
184	A0A5K1K925	40S ribosomal protein S11	Plasmodium falciparum (isolate 3D7)	1	10	10	68.9	16.076	10	10	8	10	10	8	0	276.24	3549500000	144	329370000	54	68	22	By MS/MS	By MS/MS	By MS/MS	6	93984000	209850000	25531000	68.9	68.9	67.5	14	22	11	13	14	11	18	15	31.6461	32.0897	31.0154	29.9879	31.0847	27.6267	181
185	A0A5K1K926	Nuclear fusion protein, putative	Plasmodium falciparum (isolate 3D7)	1	3	3	4.8	81.401	1	3	2	1	3	2	0.0038773	2.1734	518030000	11	72575	2	8	1	By MS/MS	By MS/MS	By MS/MS	35	5146800	60134	12442	2.1	4.8	3.2	3	NaN	NaN	1	2	1	3	1	NaN	30.0623	30.2491	27.4245	28.2941	23.0613
187	A0A5K1K929	CCR4 domain-containing protein 2, putative	Plasmodium falciparum (isolate 3D7)	1	4	4	6.6	99.888	3	4	0	3	4	0	0	7.0498	21729000	4	335800	2	2	0	By MS/MS	By MS/MS		44	108400	227410	0	5.3	6.6	0	3	2	NaN	2	NaN	NaN	NaN	NaN	24.8611	24.538	NaN	22.684	23.8376	NaN
188	A0A5K1K933	Uncharacterized protein	Plasmodium falciparum (isolate 3D7)	1	31	31	10.9	494.68	24	27	22	24	27	22	0	237.78	542360000	61	1247000	21	26	14	By MS/MS	By MS/MS	By MS/MS	194	493490	597900	155570	8.3	9.6	8.1	34	15	6	4	15	1	3	4	27.3284	27.0422	27.3195	27.4452	28.0738	26.2002
190	A0A5K1K940	RNA-binding protein, putative	Plasmodium falciparum (isolate 3D7)	1	12	12	38	62.882	12	11	10	12	11	10	0	231.87	970860000	57	2509400	19	27	11	By MS/MS	By MS/MS	By MS/MS	22	638200	1682200	188990	38	34.7	34.5	11	15	21	13	10	7	12	4	29.8545	29.5651	29.7266	28.4326	28.8746	26.7944	182;183;184;185;186
191	A0A5K1K941	Proteasome maturation factor UMP1, putative	Plasmodium falciparum (isolate 3D7)	1	3	3	32.3	14.603	2	3	1	2	3	1	0	4.7364	20066000	6	2508200	2	3	1	By MS/MS	By MS/MS	By MS/MS	8	1048600	1158500	301190	24.2	32.3	12.1	5	NaN	NaN	1	NaN	NaN	NaN	NaN	NaN	NaN	NaN	23	23.1438	21.2003
192	A0A5K1K943	ATP synthase-associated protein, putative	Plasmodium falciparum (isolate 3D7)	1	8	8	49.2	21.562	8	7	4	8	7	4	0	33.38	411030000	40	16191000	17	18	5	By MS/MS	By MS/MS	By MS/MS	9	5291500	9993100	905980	49.2	49.2	25.4	NaN	11	4	4	8	4	4	5	28.0505	28.3204	27.6519	27.0782	27.8714	24.5042
193	A0A5K1K950	Uncharacterized protein	Plasmodium falciparum (isolate 3D7)	1	11	11	7.1	261.45	7	11	2	7	11	2	0	36.665	113330000	14	453750	4	10	0	By MS/MS	By MS/MS	By matching	112	128180	301400	24172	4.6	7.1	1.3	11	4	3	2	3	NaN	NaN	NaN	25.1564	25.7615	23.9014	24.9953	26.1593	22.2363
194	A0A5K1K954	Uncharacterized protein	Plasmodium falciparum (isolate 3D7)	1	3	3	19.8	27.356	2	1	1	2	1	1	0	11.128	15715000	4	373360	2	1	1	By MS/MS	By MS/MS	By MS/MS	13	373360	547710	0	14.1	11	5.7	4	NaN	NaN	NaN	NaN	NaN	NaN	NaN	NaN	NaN	NaN	23.035	22.7635	NaN
195	A0A5K1K956	Histone-arginine methyltransferase CARM1, putative	Plasmodium falciparum (isolate 3D7)	1	20	20	30.4	108.43	17	19	16	17	19	16	0	154.13	577740000	42	6834800	17	17	8	By MS/MS	By MS/MS	By MS/MS	55	2248900	3397800	1188100	27.5	27	25	38	7	NaN	NaN	1	4	1	3	27.5954	27.1882	27.5177	27.4823	28.2112	26.2443
196	A0A5K1K957	GPI transamidase subunit PIG-U, putative	Plasmodium falciparum (isolate 3D7)	1	3	3	4.7	73.683	2	3	2	2	3	2	0	5.6839	70815000	14	697580	4	8	2	By MS/MS	By MS/MS	By MS/MS	28	477490	584360	113210	3.4	4.7	3.4	NaN	3	1	2	4	1	2	2	NaN	26.6663	26.1977	23.6725	25.6236	22.4543
197	A0A5K1K961	Uncharacterized protein	Plasmodium falciparum (isolate 3D7)	1	3	3	11.2	39.034	1	3	2	1	3	2	0.0035537	2.3296	15756000	5	577430	1	3	1	By MS/MS	By MS/MS	By MS/MS	18	94665	430160	147270	5.2	11.2	7.9	2	3	NaN	NaN	NaN	NaN	NaN	1	NaN	23.6821	24.2819	20.7005	23.2711	21.9058
198	A0A5K1K963	Chaperone binding protein, putative	Plasmodium falciparum (isolate 3D7)	1	22	22	38.7	62.673	20	21	19	20	21	19	0	323.31	3394900000	123	111880000	43	52	28	By MS/MS	By MS/MS	By MS/MS	19	34992000	63641000	13251000	37.6	38.7	34.5	48	20	16	15	12	5	5	9	29.8411	29.5249	29.3667	29.9706	30.871	28.4977	187
199	A0A5K1K967	Elongation factor 1-gamma, putative	Plasmodium falciparum (isolate 3D7)	1	26	26	61.8	47.777	25	25	25	25	25	25	0	323.31	18471000000	738	463660000	262	298	178	By MS/MS	By MS/MS	By MS/MS	21	137160000	249170000	77322000	61.6	54.5	56	34	33	54	74	96	82	64	70	32.0372	32.2012	32.2974	32.3716	33.2326	31.3939	188;189;190;191
201	A0A5K1K976	Uncharacterized protein	Plasmodium falciparum (isolate 3D7)	1	19	19	24.1	118.92	18	16	11	18	16	11	0	94.86	655340000	64	8405000	26	25	13	By MS/MS	By MS/MS	By MS/MS	48	2913900	4656200	834920	23	21.6	12.6	12	12	8	7	14	11	4	4	28.91	28.737	29.0501	27.7396	28.4382	26.0093	192
202	A0A5K1K977	Translation initiation factor eIF-2B subunit gamma, putative	Plasmodium falciparum (isolate 3D7)	1	9	9	19.2	55.041	7	7	7	7	7	7	0	28.079	164440000	30	4093300	13	12	5	By MS/MS	By MS/MS	By MS/MS	26	1509300	2074500	509470	12.9	15.2	14	NaN	8	11	9	5	6	3	2	27.275	27.3062	27.3375	25.7472	26.3774	24.3198
205	A0A5K1K989	Uncharacterized protein	Plasmodium falciparum (isolate 3D7)	1	7	7	13.2	87.364	5	5	6	5	5	6	0	23.666	80801000	14	552020	5	5	4	By MS/MS	By MS/MS	By MS/MS	36	303030	202600	46390	9.3	10.5	11.9	5	3	2	2	5	NaN	NaN	NaN	26.7173	26.7997	26.6814	24.8466	25.2696	23.2797
207	A0A5K1K996	CDT1-like protein, putative	Plasmodium falciparum (isolate 3D7)	1	38	38	45.9	114.58	31	37	26	31	37	26	0	323.31	1576000000	163	17745000	64	67	32	By MS/MS	By MS/MS	By MS/MS	52	6112500	10074000	1558900	42.2	45.2	34.2	46	35	10	17	27	17	20	18	29.4935	29.3193	29.216	29.0833	29.6769	27.1495	193;194;195
209	A0A5K1K999	Kinetochore protein SPC25	Plasmodium falciparum (isolate 3D7)	1	5	5	27.8	25.728	3	5	5	3	5	5	0	14.618	78125000	13	2494700	4	5	4	By MS/MS	By MS/MS	By MS/MS	13	144890	1583400	766470	18.1	27.8	27.8	13	2	2	1	NaN	NaN	NaN	NaN	25.8372	25.3151	26.3988	23.7671	25.1293	24.6943	196
210	A0A5K1K9A0	Nucleoporin NUP205, putative	Plasmodium falciparum (isolate 3D7)	1	5	5	3.9	207.29	3	4	1	3	4	1	0	10.318	35701000	5	508140	2	2	1	By MS/MS	By MS/MS	By MS/MS	63	230440	277700	0	2.6	3.3	0.6	5	1	NaN	1	1	NaN	NaN	NaN	27.0147	27.049	NaN	23.874	24.2769	NaN
211	A0A5K1K9A2	Uncharacterized protein	Plasmodium falciparum (isolate 3D7)	1	5	5	5.7	221.59	3	4	3	3	4	3	0	40.586	34435000	5	138190	2	3	0	By MS/MS	By MS/MS	By matching	90	44046	75754	18391	2.9	3.8	2.1	1	2	NaN	1	2	3	2	1	NaN	26.0368	25.3592	23.4613	24.2565	21.4398
213	A0A5K1K9A4	Uncharacterized protein	Plasmodium falciparum (isolate 3D7)	1	4	4	18.4	52.011	4	4	2	4	4	2	0	51.009	309950000	18	5748100	8	7	3	By MS/MS	By MS/MS	By MS/MS	12	2258500	3203600	285980	18.4	18.4	8.2	NaN	2	NaN	NaN	8	8	2	2	29.1635	28.8868	28.0485	26.9493	27.3694	22.7334
214	A0A5K1K9A9	Uncharacterized protein	Plasmodium falciparum (isolate 3D7)	1	3	3	22.3	16.692	3	3	0	3	3	0	0	43.722	64165000	4	10694000	0	4	0	By MS/MS	By MS/MS		6	1325400	9368700	0	22.3	22.3	0	3	2	2	2	NaN	NaN	NaN	1	23.9907	25.0317	NaN	22.923	25.7444	NaN
215	A0A5K1K9B3	Cytochrome c oxidase subunit 2, putative	Plasmodium falciparum (isolate 3D7)	1	3	3	23.2	27.262	3	2	2	3	2	2	0	21.779	45957000	5	594480	2	2	1	By MS/MS	By MS/MS	By MS/MS	12	219510	374970	42276	23.2	13.2	18.9	NaN	2	1	2	1	1	1	NaN	27.7839	NaN	26.874	24.5616	24.0487	21.874	197
216	A0A5K1K9B5	Uncharacterized protein	Plasmodium falciparum (isolate 3D7)	1	13	13	15	124.75	12	11	9	12	11	9	0	51.715	226160000	28	3098800	12	9	7	By MS/MS	By MS/MS	By MS/MS	52	896400	1760500	441940	14.1	12.4	11.5	13	6	4	3	5	8	4	5	27.7167	27.3524	27.7875	26.1588	26.8125	24.9922
218	A0A5K1K9E5	Uncharacterized protein	Plasmodium falciparum (isolate 3D7)	1	4	4	70.5	9.0681	4	4	3	4	4	3	0	132.47	266640000	15	47651000	4	8	3	By MS/MS	By MS/MS	By MS/MS	4	14103000	30762000	2785400	70.5	70.5	34.6	12	NaN	NaN	NaN	NaN	2	NaN	1	28.9714	29.2104	29.2568	26.081	27.3716	24.3911
219	A0A5K1K9E6	Uncharacterized protein	Plasmodium falciparum (isolate 3D7)	1	3	3	58.2	9.7707	3	3	3	3	3	3	0	15.976	113840000	14	25232000	4	7	3	By MS/MS	By MS/MS	By MS/MS	4	7161500	14426000	3644000	58.2	58.2	58.2	3	7	1	2	NaN	NaN	NaN	NaN	25.6067	25.4485	25.5072	24.9933	25.9165	24.0279	198
220	A0A5K1K9E8	Uncharacterized protein	Plasmodium falciparum (isolate 3D7)	1	73	73	26.5	402.41	63	69	48	63	69	48	0	323.31	6475200000	218	5216300	79	107	32	By MS/MS	By MS/MS	By MS/MS	200	1586100	2632200	997940	23.6	25.7	17.5	78	62	42	30	26	24	15	18	31.2295	31.0849	30.9183	31.1227	31.8523	27.9543	199;200;201;202;203
221	A0A5K1K9E9	Uncharacterized protein	Plasmodium falciparum (isolate 3D7)	1	4	4	31.3	19.284	3	4	3	3	4	3	0	57.778	115560000	12	9543400	5	4	3	By MS/MS	By MS/MS	By MS/MS	11	2512800	6020500	1010100	26.4	31.3	26.4	10	3	NaN	NaN	NaN	NaN	NaN	1	24.8257	25.2567	24.3233	25.1878	25.9809	23.4055
222	A0A5K1K9F3	26S proteasome regulatory subunit RPN3, putative	Plasmodium falciparum (isolate 3D7)	1	25	25	54.3	59.066	23	25	23	23	25	23	0	323.31	4802200000	251	62277000	92	94	65	By MS/MS	By MS/MS	By MS/MS	27	19295000	33338000	9644100	51.3	54.3	49.9	26	41	32	31	22	28	32	28	33.2405	33.2026	33.327	30.5768	31.3006	29.05	204;205;206;207;208;209
223	A0A5K1K9F6	Uncharacterized protein	Plasmodium falciparum (isolate 3D7)	1	8	8	7.7	174.49	7	6	1	7	6	1	0	62.643	60157000	13	251020	7	6	0	By MS/MS	By MS/MS	By matching	78	137560	113460	5891.7	6.6	6	1.4	7	2	4	2	NaN	2	NaN	NaN	24.48	24.4403	NaN	24.8486	24.8135	18.8099
225	A0A5K1K9F8	Uncharacterized protein	Plasmodium falciparum (isolate 3D7)	1	12	12	4.2	405.41	11	12	11	11	12	11	0	88.948	300510000	34	571380	14	16	4	By MS/MS	By MS/MS	By MS/MS	151	145140	350160	76077	4	4.2	4.2	16	12	9	3	5	3	1	NaN	28.9835	28.7114	28.475	26.5993	27.3285	24.8526
226	A0A5K1K9F9	Glyco_hydro_35 domain-containing protein	Plasmodium falciparum (isolate 3D7)	1	6	6	5	186.32	3	4	4	3	4	4	0	8.3189	35867000	7	79985	2	3	2	By MS/MS	By MS/MS	By MS/MS	77	44728	20383	14874	2.3	3.5	3.3	NaN	2	NaN	1	1	6	3	NaN	26.681	26.5665	26.8289	23.4187	24.2739	22.0588
227	A0A5K1K9G0	Patatin-like phospholipase, putative	Plasmodium falciparum (isolate 3D7)	1	6	6	3.9	238.2	4	4	2	4	4	2	0	48.978	32148000	8	67703	4	2	2	By MS/MS	By MS/MS	By MS/MS	103	51165	16537	14104	2.9	2.4	1.1	5	1	1	1	1	NaN	1	1	26.8694	26.3769	NaN	23.9952	23.7362	20.4703
228	A0A5K1K9G3	HEPN_Swt1 domain-containing protein	Plasmodium falciparum (isolate 3D7)	1	9	9	14.8	97.4	6	8	2	6	8	2	0	51.431	96608000	15	1884800	5	9	1	By MS/MS	By MS/MS	By MS/MS	39	632930	1144100	107760	8.6	12.8	2.5	3	7	3	2	5	NaN	NaN	NaN	26.2019	26.4979	NaN	24.5571	26.0131	22.0029	210
231	B9ZSI0	Uncharacterized protein	Plasmodium falciparum (isolate 3D7)	1	3	3	2.7	108.38	2	3	2	2	3	2	0.0014477	2.6434	30519000	8	257320	2	4	2	By MS/MS	By MS/MS	By MS/MS	47	72639	140020	44659	1.7	2.7	1.7	1	3	NaN	1	3	NaN	NaN	NaN	25.469	26.0358	26.3845	22.5497	24.1749	22.3753
232	B9ZSI6	Dolichyl-diphosphooligosaccharide--protein glycosyltransferase subunit OST3/OST6, putative	Plasmodium falciparum (isolate 3D7)	1	3	3	10.5	54.496	1	3	2	1	3	2	0	14.959	30985000	5	141520	1	3	1	By MS/MS	By MS/MS	By MS/MS	24	314530	141520	183200	4.7	10.5	7.4	2	1	NaN	NaN	3	NaN	NaN	NaN	NaN	26.0395	26.3267	22.8478	24.1825	22.0681
233	B9ZSI9	Uncharacterized protein	Plasmodium falciparum (isolate 3D7)	1	22	22	39.1	85.035	16	17	10	16	17	10	0	100.88	397450000	39	5071000	16	16	7	By MS/MS	By MS/MS	By MS/MS	43	2076700	2453200	541140	27	30.4	15.6	24	9	7	5	5	1	7	5	29.5131	29.3695	28.9761	27.206	27.566	25.3889	211;212
235	B9ZSJ2;Q8I0Q0;O97462;Q8IC50;A0A143ZWP5	Exported protein family 1	Plasmodium falciparum (isolate 3D7)	5	40	40	29.3	170.98	36	40	23	36	40	23	0	323.31	8921400000	308	53237000	125	151	32	By MS/MS	By MS/MS	By MS/MS	97	16127000	35099000	2011800	26.2	29.3	19	110	31	42	28	14	14	19	25	32.069	32.1664	30.0674	31.3939	32.4344	28.1396	213;214;215;216;217;218;219;220
237	C0H468	Uncharacterized protein	Plasmodium falciparum (isolate 3D7)	1	4	4	6.4	87.507	3	4	1	3	4	1	0	24.056	69802000	7	1407500	2	4	1	By MS/MS	By MS/MS	By MS/MS	38	192680	1214900	82217	5.5	6.4	1.9	6	2	NaN	NaN	NaN	NaN	NaN	NaN	24.4148	24.4524	NaN	23.4728	25.7138	21.5751
238	C0H469	Phosphoglycerate mutase, putative	Plasmodium falciparum (isolate 3D7)	1	42	42	46.2	138.31	37	41	31	37	41	31	0	323.31	4576500000	250	48150000	87	134	29	By MS/MS	By MS/MS	By MS/MS	57	14854000	30575000	2721700	44.2	45.7	37	54	32	35	28	25	37	31	33	31.3333	31.6032	30.5233	30.3106	31.4954	27.6966	222;223;224
239	C0H473	HSP20-like chaperone, putative	Plasmodium falciparum (isolate 3D7)	1	12	12	50.9	32.61	9	10	11	9	10	11	0	209.46	568470000	55	8609900	21	19	15	By MS/MS	By MS/MS	By MS/MS	17	2625900	4279000	1704900	48	48	44.7	16	6	8	11	4	8	2	5	28.3069	28.3903	28.1142	27.2742	28.2633	26.3236	225
240	C0H477;O77392	Probable inorganic pyrophosphatase	Plasmodium falciparum (isolate 3D7)	2	29	29	71	51.312	27	29	26	27	29	26	0	323.31	8978300000	488	139620000	191	206	91	By MS/MS	By MS/MS	By MS/MS	22	48597000	77776000	13243000	68.4	71	65.2	40	51	53	61	50	43	46	57	31.693	31.8301	31.1124	31.53	32.2557	29.4812	226;227;228
241	C0H480	Protein phosphatase inhibitor 2	Plasmodium falciparum (isolate 3D7)	1	7	7	60.4	16.701	7	7	6	7	7	6	0	97.812	1041100000	38	109110000	17	9	12	By MS/MS	By MS/MS	By MS/MS	7	32477000	61690000	14940000	60.4	60.4	49.3	19	3	5	5	2	2	3	2	27.6951	27.6847	27.5808	28.5643	28.9377	26.9536
242	C0H483	Cyclic amine resistance locus protein	Plasmodium falciparum (isolate 3D7)	1	3	3	2.8	153.4	3	3	1	3	3	1	0	8.47	17349000	5	50741	2	3	0	By MS/MS	By MS/MS	By matching	71	23615	27126	8137	2.8	2.8	0.9	NaN	NaN	NaN	2	NaN	3	4	1	25.0654	25.5448	NaN	22.3817	23.4307	19.14
243	C0H484	mRNA-capping enzyme subunit beta	Plasmodium falciparum (isolate 3D7)	1	7	7	19.8	69.663	4	5	2	4	5	2	0	27.302	49547000	12	618310	4	6	2	By MS/MS	By MS/MS	By MS/MS	24	219400	398910	230890	12.2	14.6	6.9	2	8	1	NaN	NaN	NaN	NaN	1	25.1151	NaN	24.7465	24.4184	24.3635	22.4018
244	C0H485	Regulator of initiation factor 2 (eIF2)	Plasmodium falciparum (isolate 3D7)	1	8	8	11.2	104.77	5	7	4	5	7	4	0	41.617	173950000	19	2844800	7	8	4	By MS/MS	By MS/MS	By MS/MS	43	601460	1755200	488180	7.5	9.2	4.2	6	6	1	2	4	4	1	2	27.4241	27.5124	27.7441	25.5505	26.6294	24.3233	229
245	C0H489	Protein transport protein Sec24B, putative	Plasmodium falciparum (isolate 3D7)	1	11	11	10.5	155.94	9	7	7	9	7	7	0	33.4	155860000	18	1572400	7	5	6	By MS/MS	By MS/MS	By MS/MS	57	797860	660210	114320	8.1	6.7	7.1	10	3	NaN	2	2	3	3	3	28.7874	28.8906	29.0154	25.8679	26.2312	23.9182
246	C0H490	Cytosolic glyoxalase II	Plasmodium falciparum (isolate 3D7)	1	13	13	59.7	30.528	12	13	9	12	13	9	0	175.03	1727000000	111	74744000	43	47	21	By MS/MS	By MS/MS	By MS/MS	16	23447000	41180000	10118000	50.2	59.7	37.6	12	24	22	17	14	9	14	9	29.7975	29.8457	29.0067	29.0047	29.8656	27.6471	230
248	C0H492	KLRAQ domain-containing protein	Plasmodium falciparum (isolate 3D7)	1	13	13	19.1	102.29	13	11	5	13	11	5	0	101.48	134260000	21	2210600	8	11	2	By MS/MS	By MS/MS	By MS/MS	49	573470	1493800	143310	19.1	16.4	7.1	14	6	2	1	NaN	6	1	1	25.6798	25.8108	25.0413	25.0206	26.4657	22.8473	232
249	C0H4A0	U4/U6 small nuclear ribonucleoprotein PRP31, putative	Plasmodium falciparum (isolate 3D7)	1	9	9	29.8	61.474	7	6	5	7	6	5	0	125.41	187960000	21	1725600	8	10	3	By MS/MS	By MS/MS	By MS/MS	26	288580	1319000	118000	24.7	17.8	12.4	2	7	2	10	5	2	1	2	27.0366	27.2302	27.4209	25.6103	26.7657	24.4322	233
250	C0H4A1	NAD(P)-binding protein, putative	Plasmodium falciparum (isolate 3D7)	1	4	4	17.8	46.789	4	4	4	4	4	4	0	95.288	199010000	14	4734900	6	6	2	By MS/MS	By MS/MS	By MS/MS	18	1329300	2784000	621570	17.8	17.8	17.8	7	1	2	1	NaN	3	1	NaN	28.9373	29.0731	28.6928	25.7852	26.8603	24.2061
251	C0H4A6	Ribosomal protein L15	Plasmodium falciparum (isolate 3D7)	1	10	10	39	24.134	10	10	7	10	10	7	0	65.703	2569700000	154	194250000	55	61	38	By MS/MS	By MS/MS	By MS/MS	9	63513000	110840000	19904000	39	39	35.1	1	12	24	24	20	17	12	15	30.2903	30.5433	30.3119	29.6067	30.4423	28.1271	234
252	C0H4A7	Histone acetyltransferase	Plasmodium falciparum (isolate 3D7)	1	10	10	11.4	146.72	7	7	5	7	7	5	0	38.077	160590000	16	1509500	6	7	3	By MS/MS	By MS/MS	By MS/MS	60	393660	1035600	80293	8.1	7.8	5.6	7	5	1	2	2	3	1	NaN	27.6026	27.3748	27.2453	25.4692	26.5888	23.6548
254	C0H4B1	Memo-like protein	Plasmodium falciparum (isolate 3D7)	1	20	20	83.4	34.294	19	19	15	19	19	15	0	273.08	4099700000	289	135750000	125	121	43	By MS/MS	By MS/MS	By MS/MS	15	51384000	72288000	12076000	82.8	70.3	57.1	4	31	31	28	41	42	42	37	30.9347	30.8607	30.4643	30.4891	31.0919	28.1786	235;236;237
256	C0H4B9	Steroid dehydrogenase, putative	Plasmodium falciparum (isolate 3D7)	1	13	13	47.4	37.215	13	13	12	13	13	12	0	242.34	2818000000	203	97825000	76	83	44	By MS/MS	By MS/MS	By MS/MS	16	33053000	53942000	10830000	47.4	47.4	43.6	2	14	19	18	30	35	29	39	31.2003	31.2853	31.3977	29.8083	30.6077	27.8483	238
257	C0H4C6	MMS19-like protein, putative	Plasmodium falciparum (isolate 3D7)	1	20	20	9.4	355.18	11	19	16	11	19	16	0	116.89	542860000	35	1763300	9	19	7	By MS/MS	By MS/MS	By MS/MS	124	624640	945220	193450	4.9	9.2	7.5	9	7	9	7	8	2	6	9	29.1891	29.0981	29.2949	26.7203	28.5214	25.4864
258	C0H4C7	Mediator of RNA polymerase II transcription subunit 11, putative	Plasmodium falciparum (isolate 3D7)	1	9	9	69	14.828	6	8	9	6	8	9	0	177.02	1321200000	129	110340000	39	52	38	By MS/MS	By MS/MS	By MS/MS	7	13400000	73831000	23109000	46	54	69	25	33	11	10	5	10	8	7	27.418	27.5526	27.8351	27.8677	29.6376	27.8449	239;240;241
259	C0H4C9	Uncharacterized protein	Plasmodium falciparum (isolate 3D7)	1	3	3	1.3	469.87	1	2	0	1	2	0	0	10.081	5890600	3	8938.5	1	2	0	By MS/MS	By MS/MS		182	23427	8938.5	0	0.7	0.7	0	NaN	1	NaN	NaN	1	NaN	1	NaN	NaN	NaN	NaN	22.0237	20.6336	NaN
260	C0H4D2	Longevity-assurance (LAG1) protein, putative	Plasmodium falciparum (isolate 3D7)	1	4	4	12.4	42.502	3	4	3	3	4	3	0	64.447	151240000	14	5619000	4	8	2	By MS/MS	By MS/MS	By MS/MS	19	1815700	2505000	1298400	10.4	12.4	10.4	NaN	6	NaN	1	NaN	NaN	2	4	28.0639	27.9303	27.9769	25.7521	26.0525	24.5828
261	C0H4D3	WD repeat-containing protein, putative	Plasmodium falciparum (isolate 3D7)	1	12	12	25.4	74.165	8	7	12	8	7	12	0	106.06	263900000	24	3691600	8	3	13	By MS/MS	By MS/MS	By MS/MS	35	951740	1356600	1383300	18.7	13.9	25.4	9	4	10	9	5	2	2	NaN	27.5961	26.8717	28.8014	26.2631	25.9976	26.794
262	C0H4D8	Tubulin--tyrosine ligase-like protein 9	Plasmodium falciparum (isolate 3D7)	1	3	3	11.7	50.45	2	2	0	2	2	0	0.00037189	3.3627	40268000	4	1677800	2	2	0	By MS/MS	By MS/MS		24	512060	1165800	0	7.6	6.4	0	NaN	NaN	NaN	NaN	2	1	2	NaN	NaN	NaN	NaN	23.5509	24.7378	NaN
263	C0H4E3	UTP--glucose-1-phosphate uridylyltransferase, putative	Plasmodium falciparum (isolate 3D7)	1	10	10	18.6	98.467	7	10	0	7	10	0	0	50.944	86956000	12	421280	3	9	0	By MS/MS	By MS/MS		54	178650	242620	0	12.5	18.6	0	2	2	3	5	3	1	2	1	26.7229	26.7909	NaN	24.6361	25.8595	NaN
265	C0H4E7	SWIB/MDM2 domain-containing protein	Plasmodium falciparum (isolate 3D7)	1	4	4	29.8	15.496	4	4	3	4	4	3	0	99.202	1678100000	57	122400000	23	25	9	By MS/MS	By MS/MS	By MS/MS	7	33624000	76488000	12289000	29.8	29.8	26.7	20	4	5	2	2	2	5	5	28.5483	28.878	27.9391	28.8259	29.9617	27.2237	242
267	C0H4F1	FoP domain-containing protein, putative	Plasmodium falciparum (isolate 3D7)	1	6	6	29.7	22.734	5	6	5	5	6	5	0	118.35	422800000	29	20426000	11	12	6	By MS/MS	By MS/MS	By MS/MS	9	6079100	12366000	1981400	25.5	29.7	25.5	9	14	2	1	1	1	1	1	26.8841	27.4196	26.3786	26.747	27.9967	25.3358	243;244
268	C0H4F2	Protein phosphatase PPM9, putative	Plasmodium falciparum (isolate 3D7)	1	10	10	16	83.404	5	7	10	5	7	10	0	34.117	119430000	16	2163400	4	4	8	By MS/MS	By MS/MS	By MS/MS	37	601810	839220	722420	8.1	11.8	16	8	6	4	3	NaN	3	NaN	NaN	27.1551	26.6972	27.6559	24.7694	25.6672	25.1621
269	C0H4F3	Bis(5'-nucleosyl)-tetraphosphatase [asymmetrical]	Plasmodium falciparum (isolate 3D7)	1	6	6	52.6	17.75	5	6	6	5	6	6	0	98.759	838160000	36	12954000	12	15	9	By MS/MS	By MS/MS	By MS/MS	8	3186200	7021800	2745600	52.6	52.6	52.6	7	3	6	4	3	6	8	3	29.6322	29.6354	30.0907	27.654	28.8521	27.0854	245
270	C0H4F6	AFG1-like ATPase, putative	Plasmodium falciparum (isolate 3D7)	1	6	6	10.7	76.83	5	6	1	5	6	1	0	20.965	50491000	8	1099600	5	3	0	By MS/MS	By MS/MS	By MS/MS	35	419290	652410	27868	9.4	10.7	1.3	4	NaN	2	NaN	NaN	NaN	3	3	27.0014	26.9542	NaN	24.2437	24.8216	19.8956
272	C0H4F8	Uncharacterized protein	Plasmodium falciparum (isolate 3D7)	1	3	3	0.4	1117.2	2	2	1	2	2	1	0.00036955	3.2061	488800000	16	831570	6	5	5	By MS/MS	By MS/MS	By MS/MS	463	336150	46379	449040	0.3	0.2	0.1	1	5	2	1	3	1	1	3	NaN	NaN	NaN	27.9508	24.3561	27.6314	246;247
274	C0H4G4	Uncharacterized protein	Plasmodium falciparum (isolate 3D7)	1	7	7	20.7	52.971	6	6	4	6	6	4	0	33.148	206560000	14	3159500	5	4	5	By MS/MS	By MS/MS	By MS/MS	29	962220	1858900	338380	18.7	18	11.4	4	5	1	3	4	4	2	2	28.0407	28.0704	28.2703	26.086	26.8653	23.6403
276	C0H4H6	Cytochrome b-c1 complex subunit 9, putative	Plasmodium falciparum (isolate 3D7)	1	3	3	43.8	11.696	3	3	3	3	3	3	0	9.2428	357710000	18	67575000	7	8	3	By MS/MS	By MS/MS	By MS/MS	5	24807000	41050000	1717800	43.8	43.8	43.8	3	NaN	NaN	NaN	NaN	4	9	6	29.9212	30.1115	29.3751	26.894	27.7413	23.0407
277	C0H4K3	Uncharacterized protein	Plasmodium falciparum (isolate 3D7)	1	13	13	5	393.46	8	12	5	8	12	5	0	47.73	79097000	21	322170	8	9	4	By MS/MS	By MS/MS	By MS/MS	162	92676	175840	53649	3.2	4.5	2	15	1	3	4	1	1	1	2	24.9656	24.8422	25.2814	24.2924	25.4822	23.4774
278	C0H4K6	E3 ubiquitin-protein ligase	Plasmodium falciparum (isolate 3D7)	1	50	50	18.7	460.41	38	46	23	38	46	23	0	323.31	1163800000	127	2588100	45	70	12	By MS/MS	By MS/MS	By MS/MS	194	802130	1654700	131280	13.6	17.8	8.7	27	40	24	16	9	18	18	11	29.1428	29.2777	28.6715	28.3625	29.484	26.0153	248;249;250;251
279	C0H4L1	Importin-7, putative	Plasmodium falciparum (isolate 3D7)	1	51	51	43.3	145.51	48	51	43	48	51	43	0	323.31	13202000000	690	128390000	272	303	115	By MS/MS	By MS/MS	By MS/MS	63	45338000	71065000	11986000	41	43.3	39.4	59	75	106	96	64	81	70	89	32.7019	32.5583	32.0256	32.068	32.8254	30.0206	252;253;254;255;256;257;258;259;260;261;262;263;264;265;266;267;268
281	C0H4L6	Uncharacterized protein	Plasmodium falciparum (isolate 3D7)	1	33	33	25.6	196.57	26	29	24	26	29	24	0	323.31	1106500000	128	6131300	48	52	28	By MS/MS	By MS/MS	By MS/MS	64	2137800	3385500	608020	22	24.4	20.5	58	19	10	8	12	9	13	12	29.1994	28.9682	29.2256	28.5438	29.077	27.1493	269;270;271
282	C0H4L8	DNA mismatch repair protein MSH2, putative	Plasmodium falciparum (isolate 3D7)	1	13	13	19.7	101.55	12	12	8	12	12	8	0	34.682	178160000	30	1608400	14	13	3	By MS/MS	By MS/MS	By MS/MS	51	507200	1002000	99162	17.5	17.5	13.6	10	10	7	8	5	6	4	1	26.4002	26.4028	25.9723	25.8778	26.5948	23.8537
283	C0H4L9	Uncharacterized protein	Plasmodium falciparum (isolate 3D7)	1	5	5	2.3	256.94	4	4	2	4	4	2	0.0003758	3.5672	42579000	5	337830	2	2	1	By MS/MS	By MS/MS	By MS/MS	90	71272	251750	14809	1.9	1.7	0.8	6	NaN	1	NaN	1	3	2	NaN	26.0445	25.8084	26.4033	23.2097	24.797	21.8295
284	C0H4M0	Rhoptry-associated membrane antigen	Plasmodium falciparum (isolate 3D7)	1	7	7	13	103.64	4	5	7	4	5	7	0	39.883	54491000	15	442920	5	1	9	By MS/MS	By MS/MS	By MS/MS	30	149420	345700	293500	5.3	12.2	13	17	NaN	NaN	NaN	NaN	NaN	NaN	NaN	23.2698	22.6209	24.7366	23.5299	23.7033	24.7755	272
285	C0H4M1	AAA family ATPase, putative	Plasmodium falciparum (isolate 3D7)	1	10	10	17.6	78.186	10	8	6	10	8	6	0	15.04	127970000	19	1665900	8	7	4	By MS/MS	By MS/MS	By MS/MS	39	638250	913840	113860	17.6	13.7	11.2	10	4	3	4	2	1	3	2	27.7352	27.5707	28.5039	25.3709	25.9555	24.2173
286	C0H4M2	Cytoskeleton associated protein, putative	Plasmodium falciparum (isolate 3D7)	1	28	28	35.4	103.59	25	27	18	25	27	18	0	200.72	1324200000	144	19271000	62	69	13	By MS/MS	By MS/MS	By MS/MS	47	7093500	11105000	1072700	32.1	33.6	21.7	12	33	29	24	21	20	22	20	28.3512	28.2744	27.2855	28.8324	29.5575	25.741	273;274;275
288	C0H4M6	Regulator of chromosome condensation, putative	Plasmodium falciparum (isolate 3D7)	1	34	34	50.3	78.896	30	33	21	30	33	21	0	323.31	3269000000	186	44866000	70	80	36	By MS/MS	By MS/MS	By MS/MS	29	13839000	26908000	4118900	48.5	50.3	39.4	66	13	26	28	18	17	9	11	30.0329	30.0724	29.7287	29.9539	30.8328	28.2376	276;277
289	C0H4M7	Uncharacterized protein	Plasmodium falciparum (isolate 3D7)	1	5	5	29.7	24.381	5	5	4	5	5	4	0	113.88	553920000	26	43268000	9	7	10	By MS/MS	By MS/MS	By MS/MS	8	13884000	18217000	11167000	29.7	29.7	24.4	8	1	1	2	3	7	2	1	30.662	30.4351	30.9418	27.474	27.8717	26.8611
290	C0H4N1	Uncharacterized protein	Plasmodium falciparum (isolate 3D7)	1	8	8	10.5	108.93	4	8	6	4	8	6	0	12.226	77653000	11	1006500	2	9	0	By MS/MS	By MS/MS	By MS/MS	46	171440	688680	146350	5.2	10.5	8	12	4	NaN	NaN	1	NaN	3	NaN	24.7646	24.9521	24.891	23.5012	25.6698	23.5638	278
291	C0H4N2	Uncharacterized protein	Plasmodium falciparum (isolate 3D7)	1	4	4	16	50.261	4	4	2	4	4	2	0	82.969	85650000	15	1261400	6	7	2	By MS/MS	By MS/MS	By MS/MS	30	405040	856400	289080	16	16	8.8	NaN	3	1	4	5	2	1	NaN	26.377	26.7653	NaN	24.769	25.5281	23.048
292	C0H4N8	NIMA related kinase 4	Plasmodium falciparum (isolate 3D7)	1	14	14	47.7	36.35	12	14	0	12	14	0	0	83.166	979650000	104	30151000	41	63	0	By MS/MS	By MS/MS		20	8546600	21604000	0	42.3	47.7	0	10	13	18	21	20	8	10	14	28.1252	28.3997	NaN	28.2867	29.2807	NaN	279;280
294	C0H4P1	Rab GTPase activator and protein kinase, putative	Plasmodium falciparum (isolate 3D7)	1	7	7	4.8	234.48	5	7	2	5	7	2	0	21.215	103750000	11	819530	4	6	1	By MS/MS	By MS/MS	By MS/MS	87	301610	470830	47099	3.3	4.8	1.1	7	NaN	1	NaN	NaN	1	2	3	27.8435	27.6139	27.9657	24.8897	26.0309	21.9663
295	C0H4P2	Uncharacterized protein	Plasmodium falciparum (isolate 3D7)	1	8	7	2.4	420.67	5	5	1	5	4	1	0	29.533	21628000	10	110990	5	5	0	By MS/MS	By MS/MS	By matching	166	41194	67109	2687.8	1.3	1.8	0.5	6	1	NaN	1	1	NaN	NaN	3	26.1151	26.4449	NaN	22.8607	23.6934	18.7672
296	C0H4P4	Uncharacterized protein	Plasmodium falciparum (isolate 3D7)	1	24	24	6.8	599.32	15	22	14	15	22	14	0	71.78	338910000	53	919490	18	22	13	By MS/MS	By MS/MS	By MS/MS	246	231790	577950	109750	3.8	6	3.6	13	15	2	4	10	11	5	2	27.7978	27.789	27.7978	26.3613	27.6578	25.2874
297	C0H4P9	RNA-binding protein, putative	Plasmodium falciparum (isolate 3D7)	1	6	6	16.7	58.319	6	5	2	6	5	2	0	15.866	62797000	12	1251800	6	4	2	By MS/MS	By MS/MS	By MS/MS	29	508100	686720	56997	16.7	14.2	7.9	5	6	NaN	NaN	NaN	3	NaN	NaN	26.7242	26.3317	26.4094	24.3406	25.1796	21.7594
298	C0H4Q0	Signal recognition particle subunit SRP9	Plasmodium falciparum (isolate 3D7)	1	5	5	59.2	12.135	5	5	4	5	5	4	0	56.178	225800000	24	14819000	11	8	5	By MS/MS	By MS/MS	By MS/MS	4	4809000	8821000	1188800	59.2	59.2	59.2	6	5	2	8	2	8	NaN	NaN	28.7534	29.2772	28.6201	26.2133	27.0145	23.5671	281;282
299	C0H4Q1	Uncharacterized protein	Plasmodium falciparum (isolate 3D7)	1	26	26	13.3	304.52	23	22	16	23	22	16	0	146.1	394410000	53	1853500	25	19	9	By MS/MS	By MS/MS	By MS/MS	122	650830	972340	230330	11.6	10.8	8.6	24	25	6	6	2	NaN	1	2	28.5281	28.2667	28.3687	27.1018	27.6632	25.1733
300	C0H4Q4	Alpha/beta hydrolase, putative	Plasmodium falciparum (isolate 3D7)	1	18	17	30.8	78.378	17	18	14	16	17	13	0	323.31	1760800000	128	12878000	39	63	26	By MS/MS	By MS/MS	By MS/MS	34	3736000	7137800	2003700	30.4	30.8	27.1	30	36	7	8	14	11	15	18	29.7947	30.0305	30.2151	28.7927	30.0184	27.6342	283;284;285
301	C0H4R0	Lysine-specific histone demethylase, putative	Plasmodium falciparum (isolate 3D7)	1	19	19	5.4	551.96	11	18	1	11	18	1	0	50.155	114760000	23	388710	6	17	0	By MS/MS	By MS/MS	By matching	219	66554	319420	2732.3	2.9	5.2	0.2	14	10	7	1	NaN	2	1	NaN	25.1047	25.3208	NaN	24.3572	26.4656	19.1907
303	C0H4R2	Uncharacterized protein	Plasmodium falciparum (isolate 3D7)	1	6	6	40.7	16.562	6	6	5	6	6	5	0	41.581	226320000	22	16225000	9	9	4	By MS/MS	By MS/MS	By MS/MS	9	5285900	9636300	1303100	40.7	40.7	40.7	NaN	3	5	4	4	5	2	NaN	28.4358	28.7837	27.882	26.0842	27.0483	23.9663
304	C0H4R3	tRNA pseudouridine synthase, putative	Plasmodium falciparum (isolate 3D7)	1	5	5	11.7	66.596	5	4	2	5	4	2	0	17.496	45208000	15	967320	6	6	3	By MS/MS	By MS/MS	By MS/MS	26	242170	564850	160290	11.7	8.3	3.8	3	4	NaN	NaN	NaN	4	2	2	25.8748	26.0099	26.0051	23.9123	24.5293	22.3122
305	C0H4R4	Alpha/beta hydrolase, putative	Plasmodium falciparum (isolate 3D7)	1	5	5	24.5	28.466	4	5	4	4	5	4	0	11.243	118880000	16	5179300	4	7	5	By MS/MS	By MS/MS	By MS/MS	16	1455600	2985900	737740	20	24.5	19.2	4	4	3	4	4	1	NaN	NaN	27.1463	27.4783	27.9763	24.748	25.9706	24.5725	286
306	C0H4R8	Serine/threonine protein kinase, FIKK family	Plasmodium falciparum (isolate 3D7)	1	3	3	3.1	171.8	2	2	3	2	2	3	0	12.906	25258000	5	88994	2	2	1	By MS/MS	By MS/MS	By MS/MS	74	38028	38200	12766	2.5	2.5	3.1	NaN	1	2	1	NaN	3	NaN	NaN	26.023	25.6421	25.8669	23.1582	23.621	21.5149
308	C0H4S1	Dpy-19-like C-mannosyltransferase, putative	Plasmodium falciparum (isolate 3D7)	1	14	14	18	122.1	14	13	3	14	13	3	0	109.76	424540000	42	5157800	18	23	1	By MS/MS	By MS/MS	By MS/MS	49	1982600	3104800	70330	18	16.9	4	3	5	12	12	7	6	4	3	27.7461	27.8057	23.483	27.2539	27.9597	21.7166
309	C0H4S5	YEATS domain-containing protein, putative	Plasmodium falciparum (isolate 3D7)	1	6	6	34.7	26.082	2	6	4	2	6	4	0	15.097	188160000	9	1750400	2	6	1	By MS/MS	By MS/MS	By MS/MS	13	2847200	1551800	198610	12.6	34.7	22.5	3	2	1	NaN	2	NaN	2	5	29.0588	28.8015	28.2523	26.0581	26.724	22.8278
311	C0H4S8	Uncharacterized protein	Plasmodium falciparum (isolate 3D7)	1	22	22	23.4	159.03	17	21	12	17	21	12	0	156.57	644280000	65	6487100	22	30	13	By MS/MS	By MS/MS	By MS/MS	57	1879600	3928700	678810	16.7	22.5	12.2	20	19	15	9	8	9	5	8	28.8757	28.9049	28.7229	27.576	28.5199	25.8215
313	C0H4T1	Coatomer subunit epsilon, putative	Plasmodium falciparum (isolate 3D7)	1	14	14	60.8	33.092	14	12	9	14	12	9	0	159.34	1012600000	66	39133000	26	32	8	By MS/MS	By MS/MS	By MS/MS	17	11792000	23204000	4136600	60.8	46.4	30.9	15	23	7	8	7	2	7	11	28.67	28.7886	28.4226	28.2324	29.1265	26.7283	287;288
315	C0H4T6	Protein phosphatase PPM5, putative	Plasmodium falciparum (isolate 3D7)	1	12	12	24	63.619	11	12	7	11	12	7	0	74.851	760260000	38	22473000	15	19	4	By MS/MS	By MS/MS	By MS/MS	20	7743900	12820000	1909000	22.5	24	13.1	15	8	8	6	3	3	6	6	28.3659	28.1512	27.4372	28.0887	28.6259	25.8521	290;291
316	C0H4T9	CCR4-associated factor 1	Plasmodium falciparum (isolate 3D7)	1	16	16	16	200.21	14	13	9	14	13	9	0	84.806	151190000	36	749890	15	15	6	By MS/MS	By MS/MS	By MS/MS	62	335390	332550	81948	14.3	12.5	8.6	7	12	9	7	3	8	NaN	2	26.2268	25.9687	26.0679	25.5861	26.297	24.131
317	C0H4U0	Uncharacterized protein	Plasmodium falciparum (isolate 3D7)	1	16	16	36.5	71.369	14	13	9	14	13	9	0	158.76	427610000	44	4755700	16	17	11	By MS/MS	By MS/MS	By MS/MS	34	1486100	2427900	841690	28.9	32.7	23.7	15	18	10	4	2	NaN	2	2	26.7123	26.7491	27.0069	26.8876	27.9297	25.5102	292
318	C0H4U4	NPL domain-containing protein	Plasmodium falciparum (isolate 3D7)	1	12	12	33	36.255	12	12	10	12	12	10	0	198.86	11515000000	250	451960000	97	100	53	By MS/MS	By MS/MS	By MS/MS	10	144640000	255560000	51774000	33	33	29.5	23	46	36	31	21	18	28	25	31.2249	31.0603	30.8155	31.7707	32.5779	30.4241	293
319	C0H4U5	Uncharacterized protein	Plasmodium falciparum (isolate 3D7)	1	13	13	23.1	76.856	10	12	9	10	12	9	0	90.55	867600000	78	14615000	28	32	18	By MS/MS	By MS/MS	By MS/MS	23	4649800	6997000	2968300	19.9	23.1	13.1	9	6	14	16	9	7	10	11	29.9154	29.9727	30.2404	28.1977	28.691	26.9132
320	C0H4U9	EF-hand calcium-binding domain-containing protein, putative	Plasmodium falciparum (isolate 3D7)	1	13	13	62.2	28.102	11	13	4	11	13	4	0	188.57	950940000	41	21982000	15	22	4	By MS/MS	By MS/MS	By MS/MS	16	8343300	13413000	225780	48.9	62.2	22.7	3	11	6	6	8	12	5	5	29.6897	30.0341	28.2576	28.1837	29.2455	23.1934	294
321	C0H4V4	Rhoptry neck protein 5	Plasmodium falciparum (isolate 3D7)	1	11	11	12	133.69	5	3	11	5	3	11	0	32.76	73830000	20	1115100	5	1	14	By MS/MS	By MS/MS	By MS/MS	52	164450	116120	834510	5.4	2.9	12	2	15	2	3	NaN	NaN	1	2	25.2393	23.8419	27.7076	23.6645	22.5257	25.6997
322	C0H4V6	14-3-3 protein I	Plasmodium falciparum (isolate 3D7)	1	32	32	90.8	30.192	30	32	26	30	32	26	0	323.31	135500000000	1349	4056600000	474	548	327	By MS/MS	By MS/MS	By MS/MS	17	1176100000	2361800000	518750000	90.8	90.8	86.3	195	64	103	108	96	66	84	76	33.957	34.0834	33.8534	35.2367	36.1699	34.0437	295;296;297;298
323	C0H4V8	DNA helicase, putative	Plasmodium falciparum (isolate 3D7)	1	23	23	21.3	143.66	20	21	14	20	21	14	0	91.106	549640000	70	5591900	31	32	7	By MS/MS	By MS/MS	By MS/MS	60	2168300	3077300	346250	17.8	20	12.7	19	12	8	8	17	9	8	8	28.3371	28.1901	27.715	27.6155	28.1627	25.3752
324	C0H4W0	DUF155 domain-containing protein	Plasmodium falciparum (isolate 3D7)	1	10	10	33.9	45.682	9	10	9	9	10	9	0	83.631	325210000	44	10497000	11	21	12	By MS/MS	By MS/MS	By MS/MS	21	2073400	5694200	2729200	31.9	33.9	25.9	10	10	10	12	5	2	2	2	26.2438	26.2454	27.1628	25.9271	27.4839	26.135	299
325	C0H4W2	U6 snRNA-associated Sm-like protein LSm3	Plasmodium falciparum (isolate 3D7)	1	4	4	54.9	10.701	3	4	2	3	4	2	0	20.099	537870000	16	77690000	5	8	3	By MS/MS	By MS/MS	By MS/MS	6	22669000	46990000	8030400	41.8	54.9	30.8	2	3	2	4	2	3	4	NaN	30.9994	30.9934	31.6101	27.2201	28.1836	26.1919	300;301
328	C0H4X1	U5 small nuclear ribonucleoprotein 40 kDa protein, putative	Plasmodium falciparum (isolate 3D7)	1	9	9	40.7	37.086	5	9	6	5	9	6	0	64.545	301930000	28	12798000	8	11	9	By MS/MS	By MS/MS	By MS/MS	18	4306700	6325200	2166000	22.8	40.7	29	1	8	5	5	4	4	2	6	28.9446	28.7903	28.9491	26.4978	27.2306	25.5663
329	C0H4X2	RWD domain-containing protein, putative	Plasmodium falciparum (isolate 3D7)	1	5	5	26.2	27.395	4	4	4	4	4	4	0	13.364	159000000	13	9028800	6	3	4	By MS/MS	By MS/MS	By MS/MS	15	1848500	5684200	1496100	20.1	14.4	22.7	8	1	2	1	4	1	1	NaN	25.7054	25.6424	25.6973	25.0751	26.5297	24.6741	304
330	C0H4X4	Uncharacterized protein	Plasmodium falciparum (isolate 3D7)	1	16	16	19.4	133.8	12	15	14	12	15	14	0	134.49	421190000	45	3253200	16	16	13	By MS/MS	By MS/MS	By MS/MS	63	1053500	1806300	393280	14	18.8	17.4	10	11	9	8	4	8	6	6	28.956	28.9226	29.0796	26.8605	27.9172	25.4512	305
331	C0H4X5	Anamorsin homolog	Plasmodium falciparum (isolate 3D7)	1	4	4	17.7	30.838	3	4	4	3	4	4	0	14.574	211010000	12	12340000	3	4	5	By MS/MS	By MS/MS	By MS/MS	13	3638300	6511400	2189900	13.2	17.7	17.7	NaN	2	1	3	6	5	3	2	28.5141	28.9213	29.3902	25.8083	26.7897	25.1112
332	C0H4X8	ATP synthase-associated protein, putative	Plasmodium falciparum (isolate 3D7)	1	4	4	28.6	14.227	4	4	2	4	4	2	0	7.817	156610000	15	21174000	6	7	2	By MS/MS	By MS/MS	By MS/MS	6	6675400	12486000	2013100	28.6	28.6	18.5	NaN	9	1	2	NaN	NaN	NaN	2	25.9776	26.3423	26.5087	25.4769	26.4085	24.313
333	C0H4Y0	Ubiquitin conjugation factor E4 B, putative	Plasmodium falciparum (isolate 3D7)	1	32	32	33	154.63	28	30	22	28	30	22	0	323.31	1862900000	144	14523000	53	63	28	By MS/MS	By MS/MS	By MS/MS	61	4618400	7925100	1979200	28.7	31	20.9	43	4	9	16	20	23	18	22	30.1077	30.1339	30.2043	29.1495	29.9773	27.6486	306;307;308;309;310;311
335	C0H4Y4	Sentrin-specific protease 2, putative	Plasmodium falciparum (isolate 3D7)	1	9	9	8.1	210.88	5	8	4	5	8	4	0	32.169	45580000	15	205050	4	7	4	By MS/MS	By MS/MS	By MS/MS	80	60902	114830	29324	4.7	7.4	2.9	10	4	4	1	NaN	NaN	NaN	NaN	NaN	23.7326	23.8253	23.2276	24.7686	22.7747
336	C0H4Y6	Protein disulfide-isomerase	Plasmodium falciparum (isolate 3D7)	1	43	43	75.6	55.514	41	41	32	41	41	32	0	323.31	75956000000	1286	1323000000	478	546	262	By MS/MS	By MS/MS	By MS/MS	26	437090000	750160000	135720000	74.3	75.6	65	67	96	115	103	112	126	122	103	35.3951	35.3798	34.8029	34.5908	35.3292	32.6869	312;313;314
337	C0H4Y8	Coiled-coil domain-containing protein 124, putative	Plasmodium falciparum (isolate 3D7)	1	3	3	18.1	25.929	3	3	3	3	3	3	0	33.298	256470000	11	13037000	5	4	2	By MS/MS	By MS/MS	By MS/MS	7	4130700	7194100	1711800	18.1	18.1	18.1	15	NaN	NaN	NaN	NaN	NaN	NaN	1	25.3461	25.2585	25.1481	26.2375	27.0764	25.0945
338	C0H4Y9	U6 snRNA-associated Sm-like protein LSm8	Plasmodium falciparum (isolate 3D7)	1	4	4	49.5	10.873	4	4	4	4	4	4	0	46.203	428470000	22	21983000	8	10	4	By MS/MS	By MS/MS	By MS/MS	4	6804200	14146000	1032700	49.5	49.5	49.5	9	2	3	2	2	3	2	2	27.914	28.3865	27.2456	26.7705	28.1098	24.5357
340	C0H4Z2	Early transcribed membrane protein 8	Plasmodium falciparum (isolate 3D7)	1	6	6	50	19.787	5	5	6	5	5	6	0	141.3	747140000	40	68773000	13	15	12	By MS/MS	By MS/MS	By MS/MS	6	19881000	34881000	14011000	34.7	34.7	50	6	4	8	9	6	2	3	3	29.1831	28.8779	29.5772	27.8653	28.3773	27.1979
341	C0H4Z5	DnaJ protein, putative	Plasmodium falciparum (isolate 3D7)	1	3	3	4.3	114.1	1	2	2	1	2	2	0	6.2302	9870000	3	143800	0	2	1	By matching	By MS/MS	By MS/MS	45	24169	69657	74139	1.6	2.8	2.7	3	2	NaN	NaN	NaN	NaN	NaN	NaN	NaN	NaN	NaN	20.0527	22.3768	21.6698
342	C0H4Z6	Uncharacterized protein	Plasmodium falciparum (isolate 3D7)	1	40	40	50.4	98.971	37	40	33	37	40	33	0	323.31	7391900000	368	72930000	126	163	79	By MS/MS	By MS/MS	By MS/MS	42	20521000	43262000	9147300	49.6	50.4	48	93	50	36	31	32	47	37	43	31.0592	31.3507	31.115	30.8228	32.1252	29.5903	315;316;317;318
344	C0H514	Serine/threonine protein kinase, FIKK family	Plasmodium falciparum (isolate 3D7)	1	8	8	17.2	74.461	6	6	6	6	6	6	0	32.588	157070000	19	2268700	7	7	5	By MS/MS	By MS/MS	By MS/MS	34	489490	1414000	365240	14.1	12.3	12.5	5	2	5	7	3	NaN	NaN	NaN	26.356	26.6464	26.66	25.2978	26.3888	24.7368
345	C0H516	Ras-related protein RAB7	Plasmodium falciparum (isolate 3D7)	1	13	13	73.3	23.788	11	12	11	11	12	11	0	323.31	4971100000	228	288480000	76	81	71	By MS/MS	By MS/MS	By MS/MS	12	82080000	162920000	43476000	72.8	73.3	69.9	14	51	28	25	17	16	18	24	30.5606	30.5438	30.8009	30.4224	31.3734	29.4827	319;320
346	C0H523	Uncharacterized protein	Plasmodium falciparum (isolate 3D7)	1	3	3	38.8	9.5006	2	2	3	2	2	3	0	18.866	95017000	6	8860000	3	1	2	By MS/MS	By MS/MS	By MS/MS	6	1630700	1952500	5276800	28.8	28.8	38.8	5	3	NaN	NaN	NaN	NaN	NaN	NaN	25.6435	25.3276	26.3059	24.5707	24.6012	25.4121
347	C0H524	Plasma membrane protein 1, putative	Plasmodium falciparum (isolate 3D7)	1	12	12	39.4	49.355	11	11	9	11	11	9	0	63.896	590890000	34	9493900	14	16	4	By MS/MS	By MS/MS	By MS/MS	22	2889500	5255700	1348700	37.5	36.8	26.4	19	5	5	3	4	5	2	2	29.2102	29.1364	28.5658	27.4729	28.4055	25.5479
348	C0H529	Small nuclear ribonucleoprotein Sm D3	Plasmodium falciparum (isolate 3D7)	1	6	6	63.8	12.981	6	6	6	6	6	6	0	42.614	890240000	57	45446000	20	25	12	By MS/MS	By MS/MS	By MS/MS	7	11974000	25499000	7974000	63.8	63.8	63.8	NaN	14	13	13	5	9	9	3	28.8405	28.7944	29.0564	28.0121	28.8995	26.8241	321;322
349	C0H530	Exportin-7, putative	Plasmodium falciparum (isolate 3D7)	1	37	37	36.4	139.18	33	35	30	33	35	30	0	323.31	4994800000	361	74650000	127	150	84	By MS/MS	By MS/MS	By MS/MS	46	24297000	40978000	9374300	33.5	33.7	27.6	38	44	24	35	52	32	38	60	31.3219	31.2758	31.595	30.6625	31.3567	29.0228	323;324;325;326;327
350	C0H531	DNA primase large subunit	Plasmodium falciparum (isolate 3D7)	1	14	14	36	63.944	9	14	8	9	14	8	0	100.45	373490000	46	9050400	16	22	8	By MS/MS	By MS/MS	By MS/MS	32	2614000	5718700	717700	22.4	36	18.9	9	1	4	2	13	14	5	5	29.0626	29.0572	28.6106	26.7199	27.8126	24.6977
351	C0H535	SAP domain-containing protein, putative	Plasmodium falciparum (isolate 3D7)	1	10	10	44.4	33.184	9	8	7	9	8	7	0	82.825	507570000	33	29733000	8	17	8	By MS/MS	By MS/MS	By MS/MS	14	7716500	17246000	4770400	42	35.1	30.6	13	4	4	5	2	2	5	1	27.8368	27.8778	27.8247	27.065	28.1008	26.2409
352	C0H537	tRNA (guanine(37)-N1)-methyltransferase	Plasmodium falciparum (isolate 3D7)	1	14	14	20	93.754	13	13	10	13	13	10	0	27.476	283480000	34	5001700	15	12	7	By MS/MS	By MS/MS	By MS/MS	40	1694200	2837800	469740	18.7	18.6	14.5	10	11	6	3	NaN	11	4	3	28.0757	27.9791	27.8898	26.6189	27.1419	24.9465
353	C0H539	Uncharacterized protein	Plasmodium falciparum (isolate 3D7)	1	3	3	1.7	305.33	2	2	0	2	2	0	0.0025063	2.4181	4770200	3	34359	1	2	0	By MS/MS	By MS/MS		117	14782	19576	0	1.2	0.9	0	NaN	3	1	NaN	NaN	NaN	1	NaN	NaN	NaN	NaN	21.2418	21.1272	NaN
354	C0H540	Ubiquitin fusion degradation protein 1	Plasmodium falciparum (isolate 3D7)	1	3	3	13.9	34.941	3	2	2	3	2	2	0	7.0967	11550000	7	400910	3	2	2	By MS/MS	By MS/MS	By MS/MS	19	119230	208620	73054	13.9	9.1	9.1	1	3	NaN	NaN	NaN	3	NaN	NaN	24.9766	24.9761	25.515	22.5635	21.9184	20.4046
355	C0H546	Chaperone, putative	Plasmodium falciparum (isolate 3D7)	1	4	4	23.3	29.804	3	4	3	3	4	3	0	42.007	99201000	9	4490900	3	4	2	By MS/MS	By MS/MS	By MS/MS	14	1416200	2744200	330400	14.5	23.3	16.5	NaN	3	2	NaN	1	6	3	NaN	28.2261	28.4955	27.997	24.6613	25.9637	22.7847
356	C0H548	Uncharacterized protein	Plasmodium falciparum (isolate 3D7)	1	9	9	4.5	276.94	6	9	4	6	9	4	0	10.264	90089000	13	418170	5	8	0	By MS/MS	By MS/MS	By MS/MS	115	65525	195210	157440	2.7	4.5	1.8	5	1	4	3	NaN	5	1	4	26.3832	26.1675	26.0626	24.075	25.63	24.2884
357	C0H551	Glutamine synthetase, putative	Plasmodium falciparum (isolate 3D7)	1	32	32	67.8	63.23	31	31	31	31	31	31	0	323.31	7864000000	422	102610000	146	145	131	By MS/MS	By MS/MS	By MS/MS	32	30095000	47719000	24799000	64.1	67.8	67.8	28	83	43	47	47	40	39	51	30.9961	31.0079	31.7887	31.1547	31.8368	30.609	328;329;330;331;332
358	C0H552	Uncharacterized protein	Plasmodium falciparum (isolate 3D7)	1	27	27	8	516.45	12	21	21	12	21	21	0	62.69	344730000	54	559850	12	20	22	By MS/MS	By MS/MS	By MS/MS	202	69467	341740	148640	3.6	6.4	6.1	9	21	10	11	10	6	2	1	27.0352	27.1378	27.7131	25.7725	27.6124	26.293
359	C0H553	Nitric oxide synthase, putative	Plasmodium falciparum (isolate 3D7)	1	21	21	34.9	92.179	14	18	5	14	18	5	0	46.558	182010000	35	2854900	12	22	1	By MS/MS	By MS/MS	By MS/MS	40	924920	1632900	297110	23.2	29.7	6.5	2	18	6	5	6	3	5	3	26.698	26.6331	25.7511	25.8332	26.7174	23.5025	333;334
360	C0H554	Uncharacterized protein	Plasmodium falciparum (isolate 3D7)	1	9	9	44.6	32.58	9	9	7	9	9	7	0	48.759	241780000	31	4754200	12	13	6	By MS/MS	By MS/MS	By MS/MS	19	1376500	2535800	841970	44.6	44.6	33.9	9	19	6	3	3	NaN	NaN	NaN	27.2809	26.9007	27.3318	26.175	27.0147	24.8588	335
361	C0H556	Thiamine diphosphokinase	Plasmodium falciparum (isolate 3D7)	1	11	11	40.8	46.709	8	11	5	8	11	5	0	86.025	231910000	26	3828600	8	17	1	By MS/MS	By MS/MS	By MS/MS	21	695270	3065900	67395	29.8	40.8	18.8	NaN	6	5	8	10	3	6	1	27.2998	27.4867	26.8805	25.4853	27.3903	23.1036
362	C0H557	Uncharacterized protein	Plasmodium falciparum (isolate 3D7)	1	3	3	3.9	154.49	2	3	1	2	3	1	0.0035625	2.3572	21597000	5	47522	1	4	0	By MS/MS	By MS/MS	By matching	53	118690	44177	3345.1	2.6	3.9	0.7	NaN	NaN	NaN	1	NaN	4	2	1	NaN	NaN	NaN	22.5848	23.8508	17.4358
365	C0H564	Monocarboxylate transporter, putative	Plasmodium falciparum (isolate 3D7)	1	4	4	8.9	60.708	1	1	4	1	1	4	0	10.254	21850000	5	411030	1	0	4	By MS/MS	By matching	By MS/MS	23	143770	191150	267260	2.5	3.2	8.9	5	1	NaN	NaN	NaN	NaN	NaN	NaN	NaN	NaN	NaN	21.6569	22.0679	23.754
366	C0H566	Zinc finger protein, putative	Plasmodium falciparum (isolate 3D7)	1	25	25	21.6	189.7	18	23	20	18	23	20	0	207.45	645840000	97	3562900	35	44	18	By MS/MS	By MS/MS	By MS/MS	67	791750	2290000	481090	17.1	20.4	16.8	18	44	20	9	9	5	7	6	27.701	27.9489	27.4609	27.3091	28.6069	26.0758	337;338;339;340
368	C0H570	RNA-binding protein, putative	Plasmodium falciparum (isolate 3D7)	1	18	18	63.7	33.598	16	17	16	16	17	16	0	323.31	2897200000	210	68126000	73	91	46	By MS/MS	By MS/MS	By MS/MS	12	20322000	39703000	8101100	53.3	63	55	15	53	22	23	11	14	24	22	31.1978	31.4534	31.1007	29.7327	30.6372	28.3198	341;342;343;344;345;346
369	C0H571	High molecular weight rhoptry protein 2	Plasmodium falciparum (isolate 3D7)	1	60	60	50.7	162.66	43	48	58	43	48	58	0	323.31	3407200000	336	20601000	88	67	181	By MS/MS	By MS/MS	By MS/MS	80	5174100	4972300	10455000	38.1	45.1	48.5	52	54	59	59	34	31	33	41	30.4289	29.8719	32.186	29.7807	29.8046	30.527	347;348;349;350;351;352;353;354;355;356
370	C0H578	NifU-like protein, putative	Plasmodium falciparum (isolate 3D7)	1	3	3	17.2	22.624	3	3	3	3	3	3	0	13.41	140350000	16	4948600	7	6	3	By MS/MS	By MS/MS	By MS/MS	11	1372700	2967000	608820	17.2	17.2	17.2	6	3	3	3	NaN	NaN	NaN	NaN	26.0583	26.2831	25.6579	25.3359	26.2714	24.0187
371	C0H579	PUB domain-containing protein, putative	Plasmodium falciparum (isolate 3D7)	1	12	12	30	37.16	10	11	9	10	11	9	0	81.538	855790000	74	34375000	32	33	9	By MS/MS	By MS/MS	By MS/MS	12	9963300	22370000	2042300	27.7	27.7	27.4	8	19	15	11	10	9	10	11	29.0269	28.9817	28.0028	27.8998	29.0389	25.6811	357
372	C0H581	PIH1 domain-containing protein, putative	Plasmodium falciparum (isolate 3D7)	1	4	4	8.3	85.234	4	4	4	4	4	4	0	13.216	29874000	11	699990	5	4	2	By MS/MS	By MS/MS	By MS/MS	38	241050	337270	121680	8.3	8.3	8.3	9	6	NaN	NaN	NaN	NaN	NaN	NaN	23.9845	23.5958	23.6487	23.2974	23.7928	22.2626
373	C0H582	Inactive adenylate kinase	Plasmodium falciparum (isolate 3D7)	1	4	4	19	31.094	4	4	0	4	4	0	0.00037893	3.7887	46030000	4	2259800	1	3	0	By MS/MS	By MS/MS		17	741270	1518500	0	19	19	0	2	NaN	NaN	2	3	4	NaN	NaN	26.4877	26.7411	NaN	23.9114	24.8506	NaN
374	C0H586	Calcyclin-binding protein, putative	Plasmodium falciparum (isolate 3D7)	1	14	14	64	23.999	13	14	14	13	14	14	0	106.86	4185500000	221	228410000	81	83	57	By MS/MS	By MS/MS	By MS/MS	14	75778000	121100000	31538000	64	64	64	20	15	21	19	27	27	25	29	30.4946	30.4853	30.5507	30.3814	31.0508	29.0672	358
376	C0H593	PRESAN domain-containing protein	Plasmodium falciparum (isolate 3D7)	1	5	4	16.5	42.967	4	5	3	3	4	2	0	18.985	72600000	14	1540600	4	8	2	By MS/MS	By MS/MS	By MS/MS	18	417220	998460	124880	11.8	16.5	9	3	2	NaN	1	NaN	5	3	2	27.9172	27.8277	27.2606	24.6059	25.3149	22.3445
378	C0H5A0	Translational activator GCN1, putative	Plasmodium falciparum (isolate 3D7)	1	70	70	22.4	418.58	58	64	39	58	64	39	0	323.31	2235700000	226	6516200	89	103	34	By MS/MS	By MS/MS	By MS/MS	186	2215200	3721200	579830	18.6	21.1	12.3	53	36	42	33	39	31	23	35	28.6803	28.6409	28.4314	29.4272	30.2994	27.5192	359;360;361;362;363;364;365
379	C0H5A3	MORN repeat protein, putative	Plasmodium falciparum (isolate 3D7)	1	10	10	2.8	520.22	6	7	3	6	7	3	0	16.89	39233000	13	80582	6	6	1	By MS/MS	By MS/MS	By MS/MS	214	21183	56452	2946.5	1.6	1.8	0.7	6	4	NaN	NaN	3	2	2	1	25.4138	25.2382	25.4684	23.5623	24.5867	20.6526
380	C0H5A4	U1 small nuclear ribonucleoprotein A, putative	Plasmodium falciparum (isolate 3D7)	1	7	7	19.6	51.938	7	7	6	7	7	6	0	107.92	383370000	26	10839000	9	12	5	By MS/MS	By MS/MS	By MS/MS	18	3454500	5583200	1800900	19.6	19.6	17.4	8	5	NaN	1	10	7	3	2	28.7802	28.6468	28.8226	26.683	27.7728	25.465	366
382	C0H5B1	Eukaryotic translation initation factor 4 gamma	Plasmodium falciparum (isolate 3D7)	1	23	23	25.1	146.65	23	23	13	23	23	13	0	247.68	1155400000	94	12037000	39	36	19	By MS/MS	By MS/MS	By MS/MS	62	4275800	6473500	1288100	25.1	25.1	13.9	33	17	19	15	7	4	6	3	29.2566	28.9737	28.9703	28.6634	29.1721	26.9014
383	C0H5B3	Uncharacterized protein	Plasmodium falciparum (isolate 3D7)	1	13	13	3.9	408.84	10	12	9	10	12	9	0	18.303	153590000	24	733280	5	13	6	By MS/MS	By MS/MS	By MS/MS	181	269910	419990	43376	3	3.6	2.4	2	5	7	3	7	4	2	5	28.5897	28.3473	28.6865	25.7933	26.3707	23.047
384	C0H5B4	Ankyrin-repeat protein, putative	Plasmodium falciparum (isolate 3D7)	1	4	4	12.5	47.236	2	4	3	2	4	3	0	19.809	99744000	8	1085400	2	5	1	By MS/MS	By MS/MS	By MS/MS	27	206580	660610	218260	6.2	12.5	9.2	5	4	NaN	NaN	NaN	NaN	NaN	NaN	26.2927	25.6826	26.0034	25.1402	25.6783	23.1128
386	C0H5C1	Uncharacterized protein	Plasmodium falciparum (isolate 3D7)	1	3	3	8.1	73.865	2	2	1	2	2	1	0	7.8445	20832000	5	163360	2	2	1	By MS/MS	By MS/MS	By MS/MS	32	163360	263580	35848	4.8	6.6	3.4	2	NaN	NaN	1	3	NaN	NaN	NaN	NaN	NaN	NaN	23.4234	23.0079	20.1296
387	C0H5C2	40S ribosomal protein S19	Plasmodium falciparum (isolate 3D7)	1	7	7	61.4	16.763	7	7	5	7	7	5	0	90.886	881830000	42	78013000	17	16	9	By MS/MS	By MS/MS	By MS/MS	7	17413000	46143000	14457000	61.4	61.4	55.2	9	12	4	2	6	14	3	5	29.3851	29.0639	29.7306	28.2154	28.7691	26.748	368;369;370
388	C0H5C7	RNA-binding protein, putative	Plasmodium falciparum (isolate 3D7)	1	3	3	38.4	14.567	2	3	3	2	3	3	0	65.987	149930000	15	15080000	5	6	4	By MS/MS	By MS/MS	By MS/MS	8	4401000	9220800	1458500	27.2	38.4	38.4	6	3	NaN	NaN	6	4	NaN	NaN	28.1535	28.4985	28.3207	25.3118	26.4824	23.7915
390	C0H5D3	SNARE protein, putative	Plasmodium falciparum (isolate 3D7)	1	6	6	36.7	25.747	6	5	6	6	5	6	0	102.67	254360000	34	7723500	11	14	9	By MS/MS	By MS/MS	By MS/MS	13	2363200	3641600	1718700	36.7	33	36.7	7	7	1	2	2	3	5	5	28.2878	28.4194	28.4663	26.3298	26.9972	25.1035	372
391	C0H5D4	Uncharacterized protein	Plasmodium falciparum (isolate 3D7)	1	3	3	17.2	16.066	2	2	0	2	2	0	0.0038856	2.2009	18374000	4	1837400	2	2	0	By MS/MS	By MS/MS		10	592770	1244700	0	15.7	9.7	0	1	3	NaN	NaN	NaN	NaN	NaN	NaN	NaN	NaN	NaN	22.499	23.5693	NaN
392	C0H5E0	Uncharacterized protein	Plasmodium falciparum (isolate 3D7)	1	4	4	10.9	63.159	3	4	1	3	4	1	0	9.8549	37842000	8	270030	4	4	0	By MS/MS	By MS/MS	By MS/MS	32	98051	171980	35640	8.3	10.9	3.1	4	1	NaN	NaN	1	3	NaN	1	26.5614	26.3924	NaN	23.5634	24.5348	20.1212
393	C0H5E1	Syntaxin, Qa-SNARE family	Plasmodium falciparum (isolate 3D7)	1	4	4	12.5	52.159	1	3	2	1	3	2	0	8.569	19739000	4	559230	1	2	1	By MS/MS	By MS/MS	By MS/MS	18	167930	391310	71478	2	9.1	7.3	3	3	NaN	NaN	NaN	NaN	NaN	NaN	NaN	NaN	NaN	21.5274	23.8792	20.2951
394	C0H5E2	Uncharacterized protein	Plasmodium falciparum (isolate 3D7)	1	6	6	5.6	149.69	5	4	3	5	4	3	0	10.653	56851000	11	638640	5	5	1	By MS/MS	By MS/MS	By MS/MS	58	290050	339710	8875.7	4.7	4.2	3.4	7	1	1	2	4	NaN	NaN	NaN	25.8575	25.8294	25.0063	24.2855	25.0614	20.4054
397	C0H5F2	AMMECR1 domain-containing protein	Plasmodium falciparum (isolate 3D7)	1	13	13	54.2	28.084	13	12	11	13	12	11	0	203.37	2741900000	167	136370000	67	68	32	By MS/MS	By MS/MS	By MS/MS	14	44438000	75730000	16200000	54.2	50.4	49.2	12	15	21	17	15	19	17	15	29.9024	29.99	29.6858	29.6428	30.5779	28.1644	373;374
399	Q8IDX6;C0H5F4	Reticulocyte-binding protein homolog 2a	Plasmodium falciparum (isolate 3D7)	2	10	10	4.2	370.43	2	1	10	2	1	10	0	15.652	28747000	10	32965	1	0	9	By MS/MS	By matching	By MS/MS	168	72624	7005.3	32965	1	0.5	4.2	3	2	3	3	2	NaN	NaN	NaN	26.0158	NaN	27.1202	23.5405	20.1666	23.8735	375
401	C0H5G2	Ras-related protein Rab-11B	Plasmodium falciparum (isolate 3D7)	1	10	9	49.3	25.931	9	10	10	8	9	9	0	25.533	509070000	41	27610000	14	15	12	By MS/MS	By MS/MS	By MS/MS	16	8095700	16484000	3030300	44.1	49.3	49.3	6	13	12	8	4	7	7	2	28.6058	28.6276	28.2695	27.1237	28.192	25.7437
402	C0H5G3	60S ribosomal protein L18-2, putative	Plasmodium falciparum (isolate 3D7)	1	7	7	35.3	21.453	6	7	6	6	7	6	0	67.891	1341800000	100	125790000	31	40	29	By MS/MS	By MS/MS	By MS/MS	5	37394000	74026000	14370000	35.3	35.3	34.8	7	6	22	18	15	9	9	8	30.0885	30.1127	29.9417	28.5733	29.4129	27.7625	376
403	C0H5G6	Uncharacterized protein	Plasmodium falciparum (isolate 3D7)	1	5	5	0.8	905.76	4	4	3	4	4	3	0.0017999	2.5367	151380000	8	149260	4	3	1	By MS/MS	By MS/MS	By MS/MS	350	49710	99550	45477	0.7	0.7	0.5	6	3	NaN	NaN	3	1	NaN	NaN	26.5584	26.06	26.973	26.0929	25.9292	23.9241
404	C0H5G7	U4/U6 small nuclear ribonucleoprotein PRP4, putative	Plasmodium falciparum (isolate 3D7)	1	13	13	26.4	76.189	11	10	8	11	10	8	0	57.865	1892200000	33	4986900	14	13	6	By MS/MS	By MS/MS	By MS/MS	29	2360200	1925700	701040	21	23.6	17.6	3	16	7	9	4	2	2	1	30.4685	30.3729	30.6203	29.7008	29.781	26.5325	377
405	C0H5G9	TLD domain-containing protein, putative	Plasmodium falciparum (isolate 3D7)	1	39	39	56.1	93.755	37	39	30	37	39	30	0	323.31	2467700000	173	30125000	74	73	26	By MS/MS	By MS/MS	By MS/MS	42	8664900	18189000	3272000	55.2	56.1	44.1	58	30	22	23	20	16	17	25	29.5142	29.5272	29.1965	29.4934	30.4543	27.8429
406	C0H5H0	Endoplasmic reticulum chaperone GRP170	Plasmodium falciparum (isolate 3D7)	1	60	60	62	108.18	57	57	56	57	57	56	0	323.31	14152000000	801	109080000	277	325	199	By MS/MS	By MS/MS	By MS/MS	54	33343000	59622000	16119000	60.2	60.5	60.8	74	111	133	118	75	79	84	79	32.394	32.3766	32.5889	32.0641	32.8559	30.8145	378;379;380;381;382;383;384
408	C0H5H6	VPS13 domain-containing protein, putative	Plasmodium falciparum (isolate 3D7)	1	58	58	12.7	697.04	47	54	26	47	54	26	0	262.45	962880000	122	1970200	46	70	6	By MS/MS	By MS/MS	By MS/MS	305	592800	1278200	99154	10.7	11.6	4.8	41	20	28	22	10	20	24	14	28.6919	28.6575	28.0061	28.1956	29.2054	25.1197	385
409	C0H5H8	Uncharacterized protein	Plasmodium falciparum (isolate 3D7)	1	3	3	5.5	56.244	2	3	0	2	3	0	0.0038993	2.2539	62126000	6	2588600	2	4	0	By MS/MS	By MS/MS		24	308340	2280300	0	4	5.5	0	2	NaN	NaN	NaN	NaN	1	3	1	27.0931	28.3552	NaN	22.8191	25.7057	NaN
410	C0H5I4	60S ribosomal protein L7-2, putative	Plasmodium falciparum (isolate 3D7)	1	3	3	12.7	31.048	3	2	2	3	2	2	0	6.1516	50470000	3	3605000	1	2	0	By MS/MS	By MS/MS	By matching	14	1685400	1683600	236020	12.7	9.1	9.1	1	NaN	NaN	NaN	NaN	6	1	NaN	27.3282	27.4216	26.9663	24.492	24.4904	21.6559
411	C0H5I5	Splicing factor subunit	Plasmodium falciparum (isolate 3D7)	1	4	4	55.8	10.109	4	4	4	4	4	4	0	17.557	358060000	41	9174000	14	22	5	By MS/MS	By MS/MS	By MS/MS	6	3809700	4473300	891080	55.8	55.8	55.8	NaN	7	5	9	8	9	5	4	29.2603	29.3459	28.6655	26.921	27.637	24.4081
412	C0H5I7	T-complex protein 1 subunit delta	Plasmodium falciparum (isolate 3D7)	1	30	30	66.7	57.977	28	29	29	28	29	29	0	323.31	20087000000	737	314700000	252	283	202	By MS/MS	By MS/MS	By MS/MS	31	89388000	179780000	45529000	65.2	66.7	64.5	59	72	63	65	86	75	66	58	34.1588	34.2308	34.4358	32.4811	33.4215	31.2685	386;387;388;389;390;391;392;393;394;395
413	C0H5I8	Uncharacterized protein	Plasmodium falciparum (isolate 3D7)	1	9	9	8.3	191.46	9	7	6	9	7	6	0	23.711	168580000	22	327730	10	7	5	By MS/MS	By MS/MS	By MS/MS	76	85721	185500	56514	8.3	6.7	5.3	3	3	1	3	10	3	3	2	27.7048	27.6204	27.9479	25.9959	26.3263	24.063
414	C0H5I9	GTP-binding protein, putative	Plasmodium falciparum (isolate 3D7)	1	10	10	36.2	41.574	9	9	8	9	9	8	0	69.804	902470000	71	9521000	25	30	16	By MS/MS	By MS/MS	By MS/MS	22	3552800	4975500	992680	33.2	33.5	30.5	4	3	14	11	9	20	21	14	29.8193	29.7571	29.7083	28.1919	28.6303	27.4261	396;397
415	C0H5J0	Uncharacterized protein	Plasmodium falciparum (isolate 3D7)	1	8	8	4.2	394.59	6	7	2	6	7	2	0	25.225	70036000	13	15443	7	6	0	By MS/MS	By MS/MS	By matching	167	156060	15443	8832	3.3	3.6	0.8	NaN	8	2	NaN	2	4	3	2	27.26	26.8509	26.9967	24.6354	25.3409	20.4922
416	C0H5J1	Uncharacterized protein	Plasmodium falciparum (isolate 3D7)	1	3	3	13	31.697	2	3	2	2	3	2	0	9.9409	62807000	5	5387000	1	3	1	By MS/MS	By MS/MS	By MS/MS	11	807080	4198000	381970	10	13	10	2	5	1	2	NaN	NaN	NaN	NaN	24.8006	24.4654	24.4569	23.0818	25.5675	22.0025
417	C0H5J5	RNA-binding protein, putative	Plasmodium falciparum (isolate 3D7)	1	20	20	61.4	44.813	18	20	18	18	20	18	0	323.31	4373700000	336	49369000	130	149	57	By MS/MS	By MS/MS	By MS/MS	19	17820000	23734000	7814600	61.4	61.4	61.2	21	22	11	8	36	37	30	30	31.3172	31.323	30.9054	30.3816	31.2615	28.5777	398;399;400;401;402;403
418	C0H5J6	Protein transport protein Sec24A	Plasmodium falciparum (isolate 3D7)	1	24	24	39.7	106.68	22	23	20	22	23	20	0	323.31	3311300000	307	37459000	108	136	63	By MS/MS	By MS/MS	By MS/MS	27	12620000	19883000	4955400	38.6	38.6	30.9	11	28	21	31	46	32	33	37	31.8314	31.7942	31.7716	30.0928	30.7673	28.3349	404;405;406;407;408;409;410;411;412
419	C0H5K2	Uncharacterized protein	Plasmodium falciparum (isolate 3D7)	1	26	26	15.7	242.24	17	19	22	17	19	22	0	159.47	524770000	70	3696100	19	20	31	By MS/MS	By MS/MS	By MS/MS	94	800590	1463600	1431900	10.4	11.7	13	38	19	6	6	3	2	1	NaN	25.4346	25.3542	26.5707	26.679	27.6608	27.612	413;414
420	C0H5K3	Uncharacterized protein	Plasmodium falciparum (isolate 3D7)	1	5	5	3.8	263.61	4	4	2	4	4	2	0	19.234	36352000	8	117070	4	4	0	By MS/MS	By MS/MS	By matching	118	44996	61900	10172	2.9	2.6	1.4	1	2	4	NaN	NaN	NaN	1	2	26.5319	25.6375	26.4362	24.0951	23.8528	21.6461
423	C0H5L4	Glycosylphosphatidylinositol anchor attachment 1 protein, putative	Plasmodium falciparum (isolate 3D7)	1	15	15	25.9	94.672	12	14	10	12	14	10	0	44.381	239740000	40	5535000	18	16	6	By MS/MS	By MS/MS	By MS/MS	37	1797400	3265600	471930	21	22	15.3	8	12	6	8	5	6	2	4	26.7854	26.8824	26.7205	26.2419	27.0461	24.3783	415;416
424	C0H5L6	Uncharacterized protein	Plasmodium falciparum (isolate 3D7)	1	43	43	20.2	346.81	41	38	17	41	38	17	0	323.31	1467800000	105	4880500	50	49	6	By MS/MS	By MS/MS	By MS/MS	145	1826600	2843600	210180	19.5	18.5	8	39	26	10	13	8	23	12	13	30.2674	30.1025	28.9797	29.1361	29.6315	25.4586	417;418;419
425	C0H5L8	U2 small nuclear ribonucleoprotein A', putative	Plasmodium falciparum (isolate 3D7)	1	7	7	44	20.418	7	7	6	7	7	6	0	80.994	403510000	31	20343000	11	13	7	By MS/MS	By MS/MS	By MS/MS	10	5986800	12218000	2138300	44	44	37.7	3	4	7	6	8	1	2	2	28.5154	28.5124	28.3174	26.8175	27.874	25.2266
426	C0H5L9	Membrane associated histidine-rich protein 1	Plasmodium falciparum (isolate 3D7)	1	6	6	36.1	28.949	6	6	6	6	6	6	0	102.31	1771600000	179	76217000	54	52	73	By MS/MS	By MS/MS	By MS/MS	8	17751000	33674000	24792000	36.1	36.1	36.1	3	7	39	26	5	5	5	10	29.4432	29.5759	30.9112	28.7811	29.5084	29.026	420;421;422;423
427	C0H5M8	PRESAN domain-containing protein	Plasmodium falciparum (isolate 3D7)	1	28	28	54.8	73.02	24	26	18	24	26	18	0	323.31	1836300000	152	31569000	49	74	29	By MS/MS	By MS/MS	By MS/MS	32	9038500	19253000	3277500	50.1	52.1	38.3	45	22	18	13	11	9	14	16	30.1017	30.4363	29.8178	28.977	30.102	27.2129	424;425;426;427;428;429;430
428	C6KSL5;O97307	Pfmc-2TM Maurer's cleft two transmembrane protein	Plasmodium falciparum (isolate 3D7)	2	4	2	21.4	27.302	0	0	4	0	0	2	0	31.08	319260000	14	32672000	0	0	14			By MS/MS	9	0	0	32672000	0	0	21.4	NaN	2	4	2	1	1	1	1	NaN	NaN	NaN	NaN	NaN	28.2502	431
429	C6KTE5;C6KSL8	Tetratricopeptide repeat protein, putative	Plasmodium falciparum (isolate 3D7)	2	3	3	17.5	33.498	2	3	2	2	3	2	0	26.311	42205000	4	803220	1	3	0	By MS/MS	By MS/MS	By MS/MS	18	414960	750340	52882	11.9	17.5	13	NaN	NaN	2	NaN	NaN	2	3	NaN	27.0212	27.6158	26.1431	22.8325	25.0015	20.1269
430	C6KSL9	Uncharacterized protein	Plasmodium falciparum (isolate 3D7)	1	3	3	43	14.725	3	3	2	3	3	2	0	142.82	243120000	14	45331000	6	4	4	By MS/MS	By MS/MS	By MS/MS	4	11886000	18664000	14780000	43	43	18.8	6	NaN	NaN	NaN	NaN	2	1	NaN	28.1357	27.8388	29.2626	26.0974	26.7415	25.8172
431	C6KSM0	Zinc finger protein, putative	Plasmodium falciparum (isolate 3D7)	1	52	52	46	165.4	48	51	41	48	51	41	0	323.31	3596400000	309	27765000	116	142	51	By MS/MS	By MS/MS	By MS/MS	62	8733900	16395000	2636000	42.2	45.4	35.2	72	97	43	34	30	19	19	17	28.5035	28.4694	27.7819	29.969	31.061	28.1852	432;433;434;435;436;437;438;439;440
432	C6KSM1	ATP-dependent RNA helicase, putative	Plasmodium falciparum (isolate 3D7)	1	37	37	39.2	157.31	31	34	19	31	34	19	0	323.31	940990000	103	5103800	43	44	16	By MS/MS	By MS/MS	By MS/MS	82	1989600	2829100	285110	34.5	35.2	19.7	43	28	17	12	8	4	5	14	29.0752	28.8089	28.6002	28.4864	28.8855	26.0402	441;442
433	C6KSM2	MYND-type zinc finger protein, putative	Plasmodium falciparum (isolate 3D7)	1	11	11	55.2	29.441	7	9	10	7	9	10	0	44.282	539860000	41	25188000	11	15	15	By MS/MS	By MS/MS	By MS/MS	14	5843900	14920000	4424300	40.9	48.8	52.4	8	5	7	8	9	4	1	NaN	29.2134	29.2868	29.7031	27.0259	28.2065	26.478	443
435	C6KSM5	Geranylgeranyl transferase type-2 subunit beta	Plasmodium falciparum (isolate 3D7)	1	4	4	11.9	43.725	3	3	2	3	3	2	0	11.395	55114000	6	2527300	2	3	1	By MS/MS	By MS/MS	By MS/MS	21	1089200	1204400	233720	9.2	8.4	5.8	5	2	NaN	1	1	NaN	NaN	NaN	25.6282	25.4712	25.4901	24.4471	24.7041	22.2267
436	C6KSM6	SAC3 domain-containing protein, putative	Plasmodium falciparum (isolate 3D7)	1	8	8	8.8	153.72	7	6	5	7	6	5	0	72.495	142800000	20	1326800	10	7	3	By MS/MS	By MS/MS	By MS/MS	57	609380	596360	121060	7.9	6.6	5.6	4	5	6	3	3	NaN	2	2	27.1967	26.9216	27.2028	26.1085	25.7261	23.8334
438	C6KSN1	RNA-binding protein, putative	Plasmodium falciparum (isolate 3D7)	1	13	13	29.2	53.576	13	12	7	13	12	7	0	95.273	597740000	55	18902000	27	24	4	By MS/MS	By MS/MS	By MS/MS	19	5647500	12756000	498280	29.2	23.7	16.2	11	16	6	17	5	2	5	4	28.2744	28.3779	26.9417	27.5523	28.4978	24.3828	444;445
439	C6KSN2	Mitochondrial chaperone BCS1, putative	Plasmodium falciparum (isolate 3D7)	1	7	7	27	54.599	4	5	5	4	5	5	0	105.31	49089000	12	328040	5	5	2	By MS/MS	By MS/MS	By MS/MS	24	110510	195630	21905	18.5	18.7	17.6	NaN	3	1	3	3	5	2	NaN	26.733	26.4648	26.3007	24.0618	24.741	21.7546
440	C6KSN4	AT-rich interactive domain-containing protein, putative	Plasmodium falciparum (isolate 3D7)	1	26	26	13.8	280.5	17	22	14	17	22	14	0	171.94	492560000	56	1668600	20	26	10	By MS/MS	By MS/MS	By MS/MS	90	233800	1263300	171520	9.6	12.4	8.3	14	21	8	3	7	10	6	7	29.1977	29.1814	28.8982	26.9488	28.2469	25.4063
441	C6KSN8	Uncharacterized protein	Plasmodium falciparum (isolate 3D7)	1	16	16	8.4	239.91	12	12	3	12	12	3	0	52.986	219430000	23	1614700	11	11	1	By MS/MS	By MS/MS	By MS/MS	107	895440	703820	15428	6.3	6.7	2	7	3	5	2	5	5	9	3	28.1343	27.8982	26.6557	26.7883	26.597	20.9469
442	C6KSP1	Uncharacterized protein	Plasmodium falciparum (isolate 3D7)	1	3	3	4.4	91.569	2	2	2	2	2	2	0.0032097	2.3645	59673000	6	1516600	3	2	1	By MS/MS	By MS/MS	By MS/MS	31	1516600	263470	67942	2.5	3.5	3.5	NaN	1	NaN	NaN	1	4	NaN	NaN	NaN	25.4144	26.3079	25.558	22.9615	21.0062
443	C6KSP3	GYF domain-containing protein	Plasmodium falciparum (isolate 3D7)	1	65	65	35.4	334.41	52	64	43	52	64	43	0	323.31	2680000000	265	9808300	96	114	55	By MS/MS	By MS/MS	By MS/MS	122	3083500	5304000	1420800	29.1	35	22.5	106	59	40	37	24	18	13	16	29.2396	29.1593	29.2445	29.6554	30.4785	28.3343	446;447;448;449;450;451;452;453;454
445	C6KSP9	RNA-binding protein, putative	Plasmodium falciparum (isolate 3D7)	1	23	23	42.3	85.63	20	23	19	20	23	19	0	209.4	2073200000	178	50471000	69	71	38	By MS/MS	By MS/MS	By MS/MS	35	16951000	26886000	6634200	35.4	42.3	32.8	30	20	31	22	16	13	22	17	28.7443	28.6212	28.4935	29.373	30.0607	27.9431	455;456
446	C6KSQ1	Aurora kinase	Plasmodium falciparum (isolate 3D7)	1	7	7	26.3	40.908	4	6	2	4	6	2	0	17.516	165040000	13	4462800	6	7	0	By MS/MS	By MS/MS	By MS/MS	20	1022800	3395200	44815	15.9	24.4	8.8	1	4	7	5	2	1	1	1	27.2652	27.2819	27.0865	25.7627	26.5999	22.6096
448	C6KSQ4	Nucleoside diphosphate kinase, putative	Plasmodium falciparum (isolate 3D7)	1	11	11	7.9	219.87	8	11	0	8	11	0	0	48.303	102350000	17	269020	6	11	0	By MS/MS	By MS/MS		96	87012	182010	0	5.8	7.9	0	4	8	6	1	2	2	2	1	26.4064	26.2403	NaN	24.8536	26.1022	NaN
449	C6KSQ6	Probable DNA repair protein RAD50	Plasmodium falciparum (isolate 3D7)	1	6	6	3.6	267.95	6	5	2	6	5	2	0	8.6855	134310000	11	941720	5	4	2	By MS/MS	By MS/MS	By MS/MS	127	125150	592350	224220	3.6	2.6	1	2	6	4	2	1	1	4	NaN	26.7604	26.9956	26.9255	24.4035	26.3056	24.7986
450	C6KSQ7	Elongation of fatty acids protein	Plasmodium falciparum (isolate 3D7)	1	4	4	16	34.732	4	4	4	4	4	4	0	68.532	765930000	65	49738000	22	26	17	By MS/MS	By MS/MS	By MS/MS	12	15847000	26693000	7198000	16	16	16	3	NaN	3	4	5	14	13	16	30.0995	29.929	30.3718	27.941	28.6146	26.535	457
451	C6KSQ9	Negative elongation factor E	Plasmodium falciparum (isolate 3D7)	1	9	9	17.9	67.899	8	9	7	8	9	7	0	73.53	179090000	38	6188200	16	14	8	By MS/MS	By MS/MS	By MS/MS	28	1864100	3385800	938250	15.6	17.9	14.4	3	6	7	8	8	8	6	5	26.7806	26.882	27.0723	25.6925	26.555	24.647
452	C6KSR0	Ubiquitin-conjugating enzyme E2 PEX4, putative	Plasmodium falciparum (isolate 3D7)	1	3	3	31	17.815	2	3	3	2	3	3	0	16.67	67547000	5	7024900	3	1	1	By MS/MS	By MS/MS	By MS/MS	8	4272300	1664100	1088400	15.5	31	31	NaN	NaN	4	2	1	NaN	1	2	27.6761	26.1363	26.9216	25.0266	24.2641	23.6563
453	C6KSR3	Polypyrimidine tract-binding protein, putative	Plasmodium falciparum (isolate 3D7)	1	12	12	26.5	77.218	8	9	7	8	9	7	0	57.765	179670000	24	2427600	11	10	3	By MS/MS	By MS/MS	By MS/MS	27	460060	1758500	209020	18.7	19.5	17.3	5	4	3	3	7	7	3	4	27.5126	27.3647	26.9925	25.9923	26.4922	24.1432
454	C6KSR4	Uncharacterized protein	Plasmodium falciparum (isolate 3D7)	1	52	52	27.8	280.36	45	50	37	45	50	37	0	323.31	2206200000	161	11716000	60	65	36	By MS/MS	By MS/MS	By MS/MS	116	3685900	6266500	1763900	23.8	27	19.9	64	48	22	26	23	10	10	7	27.5815	27.48	27.7205	29.2822	30.1904	28.2896	458;459;460;461
455	C6KSR5	Coatomer alpha subunit, putative	Plasmodium falciparum (isolate 3D7)	1	47	47	37.7	176.94	42	45	37	42	45	37	0	323.31	3477500000	263	14447000	88	117	58	By MS/MS	By MS/MS	By MS/MS	75	4054300	8799600	1593300	33.5	35.7	29.5	44	33	39	45	42	40	32	37	30.2568	30.3531	30.4132	29.989	30.8802	28.6981	462;463;464;465;466;467
456	C6KSR6	VFT protein	Plasmodium falciparum (isolate 3D7)	1	7	7	28.4	34.502	4	6	7	4	6	7	0	15.874	109910000	23	3658300	6	6	11	By MS/MS	By MS/MS	By MS/MS	18	533700	1032600	2092000	17.1	24.7	28.4	8	1	1	2	4	9	5	1	26.2341	25.9276	27.9046	24.356	25.0007	25.7095
457	C6KSR7	Glutaredoxin-like protein	Plasmodium falciparum (isolate 3D7)	1	14	14	73.1	26.034	12	14	10	12	14	10	0	323.31	3153300000	113	94418000	45	41	27	By MS/MS	By MS/MS	By MS/MS	10	33469000	54140000	6808300	72.1	73.1	53.9	26	9	2	8	12	14	14	19	32.3372	32.235	32.4157	30.1091	30.6797	28.0364	468;469;470;471;472
458	C6KSR8	Translation initiation factor IF-2, putative	Plasmodium falciparum (isolate 3D7)	1	34	34	38.9	112.36	29	31	24	29	31	24	0	323.31	1692500000	145	14679000	54	58	33	By MS/MS	By MS/MS	By MS/MS	48	4001800	8982300	1695300	34.2	35.6	28.8	31	43	24	23	15	9	13	14	29.941	30.1427	29.8822	28.9787	29.9157	27.1669	473;474;475;476
459	C6KSR9	MYND-type zinc finger protein, putative	Plasmodium falciparum (isolate 3D7)	1	3	3	6.4	57.437	3	3	3	3	3	3	0	8.9009	41962000	8	1678500	4	4	0	By MS/MS	By MS/MS	By MS/MS	25	822960	769520	86010	6.4	6.4	6.4	3	NaN	NaN	NaN	NaN	5	2	3	27.7582	26.9696	27.5186	24.2943	24.1975	21.036	477
460	C6KSS2	G-protein associated signal transduction protein, putative	Plasmodium falciparum (isolate 3D7)	1	3	3	3.5	76.179	3	3	2	3	3	2	0.0003667	3.0047	59814000	10	2300500	4	4	2	By MS/MS	By MS/MS	By MS/MS	26	783700	1188900	327920	3.5	3.5	2.2	NaN	2	2	2	4	3	2	1	26.5985	26.6782	27.8237	24.2804	24.8816	23.0234
461	C6KSS4	Spindle assembly abnormal protein 6, putative	Plasmodium falciparum (isolate 3D7)	1	5	5	6.3	101.23	4	4	2	4	4	2	0	7.7779	66087000	6	1597100	2	3	1	By MS/MS	By MS/MS	By MS/MS	39	282320	629350	685390	5.2	5	2.6	4	2	NaN	NaN	NaN	3	NaN	1	26.068	26.0304	NaN	23.5614	24.6852	24.672
463	C6KSS8	Diphthine methyltransferase, putative	Plasmodium falciparum (isolate 3D7)	1	5	5	23.8	40.19	3	5	3	3	5	3	0	40.433	83892000	10	883800	3	4	3	By MS/MS	By MS/MS	By MS/MS	17	192030	589870	101900	14.8	23.8	13.6	2	2	1	2	4	NaN	NaN	NaN	26.8387	26.8153	27.1438	24.3172	25.591	23.5694
464	C6KST3	Proteasome subunit alpha type-2, putative	Plasmodium falciparum (isolate 3D7)	1	15	15	68.9	26.528	14	15	14	14	15	14	0	323.31	10691000000	378	429870000	139	153	86	By MS/MS	By MS/MS	By MS/MS	14	126860000	239190000	63819000	63.8	68.9	63.8	22	54	45	40	43	25	23	36	31.0834	31.2144	31.1506	31.6028	32.4587	30.5084	479;480
465	C6KST4	Uncharacterized protein	Plasmodium falciparum (isolate 3D7)	1	18	18	48.8	33.281	18	18	14	18	18	14	0	317.01	6470600000	274	269370000	96	145	33	By MS/MS	By MS/MS	By MS/MS	13	83985000	161660000	23726000	48.8	48.8	44.9	70	29	9	11	21	38	25	23	31.9929	32.1109	31.363	30.8228	31.9616	28.536	481;482;483;484;485
466	C6KST5	T-complex protein 1 subunit zeta	Plasmodium falciparum (isolate 3D7)	1	35	35	65.4	61.533	33	35	32	33	35	32	0	323.31	17186000000	866	290670000	301	354	211	By MS/MS	By MS/MS	By MS/MS	30	93419000	155770000	41479000	63.9	65.4	63.9	28	107	76	75	123	71	63	57	32.5651	32.6304	32.5787	32.3842	33.0981	31.1516	486;487;488;489;490;491;492;493;494;495;496;497
467	C6KST6	Uncharacterized protein	Plasmodium falciparum (isolate 3D7)	1	9	9	14	120.67	8	7	5	8	7	5	0	38.086	166890000	23	1155600	9	8	6	By MS/MS	By MS/MS	By MS/MS	53	324890	472410	358300	12.7	11.1	6.2	8	6	6	3	3	NaN	1	1	26.7819	27.0642	27.4998	25.5871	26.3511	24.8803
468	C6KST7	Nucleoporin NUP637, putative	Plasmodium falciparum (isolate 3D7)	1	40	40	8.3	720.51	26	33	34	26	33	34	0	112.94	631870000	80	1383600	24	32	24	By MS/MS	By MS/MS	By MS/MS	274	324180	632360	427020	5.4	7.1	7.2	40	15	9	13	10	6	15	13	28.3399	28.2826	28.8376	27.1611	28.3012	27.1704
469	C6KST9	Citrate synthase-like protein, putative	Plasmodium falciparum (isolate 3D7)	1	5	5	15.3	56.203	3	5	2	3	5	2	0	13.921	28536000	6	157040	2	4	0	By MS/MS	By MS/MS	By matching	24	138950	140680	16359	11.6	15.3	6.2	NaN	3	NaN	2	NaN	2	3	1	26.5928	27.1845	26.3016	22.2642	24.4325	19.7084
470	C6KSU0	Uncharacterized protein	Plasmodium falciparum (isolate 3D7)	1	3	3	4.1	118.59	3	2	2	3	2	2	0	6.0205	21458000	4	38917	2	1	1	By MS/MS	By MS/MS	By MS/MS	55	38917	181190	68179	4.1	3.1	3.1	7	NaN	NaN	NaN	NaN	NaN	NaN	NaN	22.7129	22.5148	22.9984	22.8843	23.2485	21.8384
471	C6KSU8	Pre-mRNA-splicing factor SLU7	Plasmodium falciparum (isolate 3D7)	1	3	3	10.6	53.015	2	1	0	2	1	0	0	6.0151	15018000	2	587960	1	1	0	By MS/MS	By MS/MS		20	587960	162930	0	5.2	5.4	0	1	NaN	1	NaN	1	NaN	NaN	NaN	NaN	NaN	NaN	23.4873	21.6359	NaN
472	C6KSU9	RNA-binding protein 25, putative	Plasmodium falciparum (isolate 3D7)	1	19	19	24.8	115.74	17	18	10	17	18	10	0	123	643940000	62	5820600	25	25	12	By MS/MS	By MS/MS	By MS/MS	42	1845000	3340700	634890	22.7	23.5	15	19	7	6	8	10	14	7	5	30.0007	29.8041	30.3212	27.7564	28.4181	25.8027	498;499;500
473	C6KSV0	Histone H3	Plasmodium falciparum (isolate 3D7)	1	6	3	55.1	15.446	5	6	5	2	3	2	0	20.948	611010000	23	146190000	6	14	3	By MS/MS	By MS/MS	By MS/MS	4	40612000	63388000	42185000	47.1	55.1	47.1	3	3	1	2	2	8	5	3	28.2352	27.9802	28.5276	27.2979	28.0443	27.3342	501
474	C6KSV1	Aminoacyl-tRNA hydrolase	Plasmodium falciparum (isolate 3D7)	1	3	3	37.4	14.457	3	3	2	3	3	2	0	26.808	139500000	11	1336000	4	7	0	By MS/MS	By MS/MS	By MS/MS	6	6049200	1157400	178560	37.4	37.4	26	NaN	3	2	2	3	NaN	2	3	28.735	29.398	28.3968	25.1133	26.5726	21.6975
476	C6KSV3	Transketolase	Plasmodium falciparum (isolate 3D7)	1	43	43	74.4	75.814	43	43	38	43	43	38	0	323.31	18753000000	873	248890000	307	374	192	By MS/MS	By MS/MS	By MS/MS	34	73707000	146760000	28424000	74.4	74.4	65.2	46	87	114	100	109	81	83	89	33.0074	33.2165	33.0015	32.4055	33.3608	30.9214	502;503;504;505;506;507
477	C6KSV4	Transcription elongation factor SPT5, putative	Plasmodium falciparum (isolate 3D7)	1	29	29	26.9	149.36	25	24	19	25	24	19	0	198.55	605090000	79	5089600	31	35	13	By MS/MS	By MS/MS	By MS/MS	70	2373200	2342300	374100	24.1	22.3	17.2	22	19	19	14	8	4	4	3	27.8435	27.7129	27.2202	27.9445	28.1502	25.5429
478	C6KSV8	ATP synthase-associated protein, putative	Plasmodium falciparum (isolate 3D7)	1	9	9	39.3	33.476	8	9	5	8	9	5	0	119.74	275510000	39	10079000	16	18	5	By MS/MS	By MS/MS	By MS/MS	13	2536700	6675200	867240	35	39.3	21.8	5	6	7	7	8	8	4	2	27.7717	28.0322	27.2318	26.2288	27.4614	23.5252	508;509
479	C6KSV9	SWIB/MDM2 domain-containing protein	Plasmodium falciparum (isolate 3D7)	1	14	14	22.3	97.789	11	11	11	11	11	11	0	73.608	403270000	49	8731900	18	17	14	By MS/MS	By MS/MS	By MS/MS	36	2688900	4387900	1655100	18.8	15.9	16.5	19	4	1	4	3	7	4	5	28.0705	27.9556	28.138	26.9763	27.5683	26.1059	510
480	C6KSW2	Uncharacterized protein	Plasmodium falciparum (isolate 3D7)	1	65	65	31.7	374.89	58	61	21	58	61	21	0	323.31	1964100000	188	6629900	89	87	12	By MS/MS	By MS/MS	By MS/MS	132	2535400	3932800	161760	28	30.2	9.9	66	59	37	27	15	11	7	9	29.4882	29.1745	27.5502	29.4937	30.1166	25.3933	511;512;513;514;515;516;517
481	C6KSW3	Lsm12, putative	Plasmodium falciparum (isolate 3D7)	1	5	5	31.8	20.264	5	3	2	5	3	2	0	24.698	343870000	16	4016700	8	7	1	By MS/MS	By MS/MS	By MS/MS	12	450070	3566600	100480	31.8	20.5	14.2	9	NaN	NaN	1	NaN	2	4	2	30.6224	30.1161	NaN	26.7612	27.7703	20.2016	518
482	C6KSW5	Eukaryotic translation initiation factor 3 subunit L	Plasmodium falciparum (isolate 3D7)	1	22	22	40.2	78.129	20	22	20	20	22	20	0	323.31	2723200000	187	50779000	62	79	46	By MS/MS	By MS/MS	By MS/MS	25	14611000	28879000	7288200	33.5	40.2	33.5	18	22	15	15	26	40	26	28	30.965	31.0911	31.3738	29.6197	30.5616	28.2242	519;520;521
483	C6KSW6	Leucine-rich repeat protein	Plasmodium falciparum (isolate 3D7)	1	4	4	3.5	220.29	3	2	3	3	2	3	0	19.43	39067000	9	26258	4	2	3	By MS/MS	By MS/MS	By MS/MS	83	26258	198560	113270	2.6	1.9	2.8	1	3	NaN	NaN	1	3	3	1	26.7257	26.407	27.3091	23.6524	23.9743	23.1645
484	C6KSX0	Merozoite surface protein P12	Plasmodium falciparum (isolate 3D7)	1	3	3	11.2	39.434	3	2	1	3	2	1	0	6.2685	12760000	5	480890	2	2	1	By MS/MS	By MS/MS	By MS/MS	21	153510	327380	47314	11.2	7.5	4.6	NaN	2	NaN	1	2	1	NaN	NaN	NaN	NaN	NaN	22.2219	22.7129	19.9223	522
485	C6KSX1	Surface protein P12p	Plasmodium falciparum (isolate 3D7)	1	5	5	13.5	43.46	4	5	4	4	5	4	0	5.7021	69776000	12	3342700	4	5	3	By MS/MS	By MS/MS	By MS/MS	18	826700	2186200	329800	11.6	13.5	10	3	4	6	3	NaN	NaN	NaN	NaN	24.8594	25.014	24.4256	24.1272	25.3957	22.8012
486	C6KSX2	Nucleolar GTP-binding protein 1	Plasmodium falciparum (isolate 3D7)	1	7	7	13	79.533	6	7	5	6	7	5	0	36.123	100150000	19	2381600	7	8	4	By MS/MS	By MS/MS	By MS/MS	33	856650	1353100	171820	11.1	13	9.5	8	3	3	4	4	NaN	NaN	NaN	25.7654	25.618	24.9607	25.0713	25.7807	22.7887
487	C6KSX6	Rhoptry protein ROP14	Plasmodium falciparum (isolate 3D7)	1	3	3	2.7	172.01	1	1	3	1	1	3	0.00037133	3.3183	13916000	4	248490	1	0	3	By MS/MS	By MS/MS	By MS/MS	56	132490	57782	58218	0.9	0.9	2.7	NaN	1	NaN	NaN	NaN	1	1	2	NaN	NaN	NaN	22.8229	21.6257	21.6365
488	C6KSX7	AP-3 complex subunit beta, putative	Plasmodium falciparum (isolate 3D7)	1	10	10	10.9	159.77	8	9	7	8	9	7	0	57.839	158190000	23	977970	10	8	5	By MS/MS	By MS/MS	By MS/MS	69	300700	558450	118820	9.4	9.9	6.1	10	5	4	5	NaN	3	2	1	27.8216	27.8644	27.7777	25.8496	26.3824	23.2893
490	C6KSX9	Syntaxin-binding protein, putative	Plasmodium falciparum (isolate 3D7)	1	13	13	26.2	82.767	10	13	12	10	13	12	0	125.6	196940000	34	1784300	12	13	9	By MS/MS	By MS/MS	By MS/MS	36	431580	1069800	282980	22.3	26.2	25	9	16	10	4	6	1	NaN	NaN	26.5638	25.9704	26.3409	25.895	26.6795	24.6896
491	C6KSY2	Thiamine-phosphate synthase, putative	Plasmodium falciparum (isolate 3D7)	1	3	3	6.7	62.651	2	3	2	2	3	2	0	7.3781	30222000	3	1162400	1	1	1	By MS/MS	By MS/MS	By MS/MS	26	347640	636110	178630	4.5	6.7	3.9	3	2	NaN	NaN	NaN	NaN	1	1	NaN	NaN	NaN	23.1077	23.9794	22.147
492	C6KSY4	Major facilitator superfamily-related transporter, putative	Plasmodium falciparum (isolate 3D7)	1	4	4	6.2	96.979	1	1	4	1	1	4	0	13.081	29334000	7	762470	1	1	5	By MS/MS	By MS/MS	By MS/MS	34	164680	200320	397470	1.6	1.6	6.2	2	4	NaN	NaN	1	NaN	NaN	NaN	NaN	NaN	NaN	22.4167	22.6994	24.0126
493	C6KSY5	Pre-mRNA-splicing factor CWF7, putative	Plasmodium falciparum (isolate 3D7)	1	8	8	45.5	30.85	7	6	6	7	6	6	0	83.345	170240000	16	848110	5	8	3	By MS/MS	By MS/MS	By MS/MS	15	253190	454700	140230	41.2	35.7	35.7	3	7	5	6	2	NaN	NaN	NaN	27.0498	27.1792	26.9809	25.6603	26.4653	24.5502
494	C6KSY6	60S ribosomal protein L19	Plasmodium falciparum (isolate 3D7)	1	4	4	23.6	21.58	4	4	4	4	4	4	0	65.898	1370000000	60	189660000	19	27	14	By MS/MS	By MS/MS	By MS/MS	6	58478000	108390000	22796000	23.6	23.6	23.6	6	3	11	14	8	5	7	10	28.6418	29.0306	28.2383	28.6199	29.5639	27.2879	526
496	C6KSZ2	Enoyl-acyl carrier reductase	Plasmodium falciparum (isolate 3D7)	1	3	3	10.9	49.762	3	3	2	3	3	2	0	10.259	134850000	9	783630	4	5	0	By MS/MS	By MS/MS	By matching	26	272320	490500	20812	10.9	10.9	6	NaN	1	2	NaN	2	1	8	8	27.7423	27.3132	27.9504	26.3392	25.5497	19.67
497	C6KSZ5	Ribonuclease, putative	Plasmodium falciparum (isolate 3D7)	1	3	3	1.8	323.2	3	2	1	3	2	1	0	8.6099	161570000	7	1085900	3	3	1	By MS/MS	By MS/MS	By MS/MS	130	191820	850560	43552	1.8	1.3	0.3	1	1	NaN	1	NaN	NaN	2	2	27.7977	29.318	NaN	24.9904	26.8691	22.4328
498	C6KSZ7	Zinc finger protein, putative	Plasmodium falciparum (isolate 3D7)	1	7	7	4.6	304.06	5	6	4	5	6	4	0	36.428	100580000	13	178710	5	6	2	By MS/MS	By MS/MS	By MS/MS	123	258190	178710	48811	3.4	3.8	2.5	6	NaN	NaN	NaN	1	5	2	3	27.6919	27.8862	28.1984	24.9206	25.9048	22.5174
499	C6KSZ9	Conserved oligomeric Golgi complex subunit 4, putative	Plasmodium falciparum (isolate 3D7)	1	11	11	13.4	141.14	8	11	6	8	11	6	0	67.222	550780000	52	7427400	15	26	11	By MS/MS	By MS/MS	By MS/MS	57	2308300	4231300	887760	8.8	13.4	7.4	3	5	7	7	12	8	4	3	29.0858	29.0455	29.4134	27.4003	28.1558	26.1525
500	C6KT01	Pyridoxal kinase	Plasmodium falciparum (isolate 3D7)	1	3	3	6	57.188	3	3	2	3	3	2	0	5.3108	29014000	10	1706700	5	4	1	By MS/MS	By MS/MS	By MS/MS	17	681210	918210	107280	6	6	4	1	2	1	1	5	2	2	3	25.6778	25.0114	24.7129	23.4653	23.896	20.7985
501	C6KT03	Kinetochore protein NDC80	Plasmodium falciparum (isolate 3D7)	1	11	11	23.9	69.874	8	9	7	8	9	7	0	157.27	137900000	23	3439200	8	8	7	By MS/MS	By MS/MS	By MS/MS	29	1119500	1631000	688750	18.6	20	15.9	15	5	NaN	NaN	2	2	NaN	NaN	26.2807	26.0966	26.7566	25.4268	26.0587	24.4485
502	C6KT04	Uncharacterized protein	Plasmodium falciparum (isolate 3D7)	1	7	7	38.3	26.9	6	7	3	6	7	3	0	88.797	280290000	20	9491900	7	9	4	By MS/MS	By MS/MS	By MS/MS	10	2382900	7109000	2263000	37.9	38.3	27.3	14	2	2	2	NaN	3	2	1	28.7561	28.8436	29.0206	26.1593	27.376	24.8937
503	C6KT09	Malate:quinone oxidoreductase	Plasmodium falciparum (isolate 3D7)	1	18	18	39.9	59.506	16	18	15	16	18	15	0	105.04	3278200000	189	77904000	64	77	48	By MS/MS	By MS/MS	By MS/MS	26	22055000	44104000	11744000	38.4	39.9	33.4	19	24	29	24	24	22	25	21	31.6159	31.8681	31.6535	29.803	30.7958	28.8308	527;528
504	C6KT10	Uncharacterized protein	Plasmodium falciparum (isolate 3D7)	1	16	16	17.8	158.66	14	11	6	14	11	6	0	59.15	181230000	28	1801700	12	12	4	By MS/MS	By MS/MS	By MS/MS	60	641820	1092300	67573	15	12.9	7.3	21	5	2	NaN	4	NaN	2	5	27.5444	27.3376	27.3079	25.9602	26.6407	23.4321
505	C6KT11	Mitochondrial import receptor subunit TOM40, putative	Plasmodium falciparum (isolate 3D7)	1	10	10	41.4	43.624	8	9	8	8	9	8	0	180.05	452240000	45	4366200	13	20	12	By MS/MS	By MS/MS	By MS/MS	23	1443100	1809200	1114000	36.1	38.2	37.1	NaN	3	10	8	7	5	7	9	28.9799	28.6042	29.4602	27.0089	27.8849	26.0471	529
506	C6KT12	AP-2 complex subunit alpha, putative	Plasmodium falciparum (isolate 3D7)	1	9	9	9.1	145.36	6	8	7	6	8	7	0	17.688	102230000	32	1281700	9	15	8	By MS/MS	By MS/MS	By MS/MS	61	369680	723660	188410	5.4	8.3	6.2	4	10	5	2	2	3	5	4	27.5086	27.2311	28.2103	24.4267	25.9564	23.7958
507	C6KT13	Uncharacterized protein	Plasmodium falciparum (isolate 3D7)	1	24	24	38.6	52.98	20	22	22	20	22	22	0	252.09	2899000000	145	58623000	44	68	33	By MS/MS	By MS/MS	By MS/MS	22	17235000	34786000	6601400	33.9	38.6	36.1	57	21	15	14	11	13	12	11	30.5951	30.853	30.4522	29.465	30.7906	28.1635	530
508	C6KT14	Uncharacterized protein	Plasmodium falciparum (isolate 3D7)	1	3	3	22.3	16.324	3	3	2	3	3	2	0	6.9472	98112000	11	12264000	3	7	1	By MS/MS	By MS/MS	By MS/MS	8	4232500	6820100	1211400	22.3	22.3	14.4	NaN	4	4	3	NaN	NaN	2	1	27.6077	27.7978	27.1827	25.0131	25.7014	23.2082	531
509	C6KT18	Histone H2A	Plasmodium falciparum (isolate 3D7)	1	5	4	34.8	14.122	4	5	4	3	4	3	0	195.49	4378000000	79	83350000	23	33	23	By MS/MS	By MS/MS	By MS/MS	7	25516000	36289000	21545000	34.8	34.8	34.8	NaN	3	4	4	3	3	10	17	34.4188	34.9695	35.9503	30.606	31.1542	28.3988
510	C6KT19	Histone H3	Plasmodium falciparum (isolate 3D7)	1	7	4	55.9	15.441	6	7	6	3	4	3	0	33.65	3900600000	81	961670000	23	44	14	By MS/MS	By MS/MS	By MS/MS	4	230100000	419700000	311870000	47.8	55.9	55.1	6	11	9	8	10	15	16	8	30.5857	30.5074	31.2499	29.7924	30.6814	30.218
511	C6KT20	Uncharacterized protein	Plasmodium falciparum (isolate 3D7)	1	5	5	7.2	92.754	2	1	5	2	1	5	0	9.0309	66412000	6	1490500	1	1	4	By MS/MS	By MS/MS	By MS/MS	43	245310	118590	1126600	2.5	1	7.2	7	2	NaN	1	NaN	NaN	NaN	NaN	23.1418	NaN	26.8076	23.3305	22.2818	25.5973
512	C6KT21	Uncharacterized protein	Plasmodium falciparum (isolate 3D7)	1	4	4	8.7	89.504	3	4	3	3	4	3	0	5.1292	46255000	14	341790	6	6	2	By MS/MS	By MS/MS	By MS/MS	41	113250	201610	26931	4.4	8.7	4.4	NaN	4	NaN	NaN	NaN	6	4	2	27.5641	27.5019	27.1562	23.8827	24.7173	21.6116
513	C6KT22	Uncharacterized protein	Plasmodium falciparum (isolate 3D7)	1	14	14	52.8	23.333	11	13	11	11	13	11	0	238.13	1638800000	105	83256000	38	46	21	By MS/MS	By MS/MS	By MS/MS	9	28029000	45686000	9540400	52.8	52.8	52.8	18	17	13	11	13	11	12	7	30.1398	30.196	29.8927	28.9306	29.834	27.3421	532
514	C6KT23	60S ribosomal protein L27a, putative	Plasmodium falciparum (isolate 3D7)	1	8	8	45.3	16.722	8	8	7	8	8	7	0	13.667	1239900000	69	101190000	22	30	17	By MS/MS	By MS/MS	By MS/MS	9	29611000	54590000	16989000	45.3	45.3	39.9	14	17	12	10	8	5	6	9	29.0409	29.2977	29.116	28.3803	29.3685	27.5563	533
515	C6KT25	L-lactate dehydrogenase	Plasmodium falciparum (isolate 3D7)	1	19	19	63.6	34.04	18	19	17	18	19	17	0	323.31	10745000000	455	267940000	171	188	96	By MS/MS	By MS/MS	By MS/MS	16	77010000	161430000	29504000	62	63.6	55.9	28	53	49	54	36	25	35	31	31.8195	31.9363	31.3877	31.7161	32.4902	30.1416	534;535;536;537;538
516	C6KT26	Rhomboid protease ROM10	Plasmodium falciparum (isolate 3D7)	1	3	3	14.6	31.339	3	3	3	3	3	3	0	24.822	111340000	19	11294000	5	8	6	By MS/MS	By MS/MS	By MS/MS	7	1816000	7203200	2274600	14.6	14.6	14.6	NaN	7	5	3	6	2	2	2	24.8834	25.6107	26.2694	24.1065	26.0283	24.5663
517	C6KT27	Trafficking protein particle complex subunit 6A, putative	Plasmodium falciparum (isolate 3D7)	1	9	9	40.5	33.698	6	8	9	6	8	9	0	143.76	295260000	27	14658000	9	10	8	By MS/MS	By MS/MS	By MS/MS	13	4244200	8509400	1904100	32.7	40.5	40.5	11	NaN	3	3	3	4	4	4	28.4367	28.5491	28.7274	26.1984	27.3553	25.4723
519	C6KT33	Uncharacterized protein	Plasmodium falciparum (isolate 3D7)	1	12	12	4.1	433.71	8	8	4	8	8	4	0	16.751	62252000	10	192340	4	5	1	By MS/MS	By MS/MS	By MS/MS	187	54760	84017	53568	2.8	2.7	1.4	9	1	6	4	NaN	NaN	2	1	25.0175	24.9981	NaN	24.2716	24.8688	23.4377
520	C6KT34	Cell division cycle protein 48 homologue, putative	Plasmodium falciparum (isolate 3D7)	1	69	68	79.3	92.386	64	64	58	63	63	57	0	323.31	35519000000	1196	416770000	427	478	291	By MS/MS	By MS/MS	By MS/MS	51	133650000	231460000	51665000	77.2	74.5	74.4	108	132	114	112	104	102	91	90	33.1681	33.1389	33.1723	33.3936	34.2341	31.9075	539;540;541;542;543;544;545;546;547;548
521	C6KT35	Acyl-CoA synthetase	Plasmodium falciparum (isolate 3D7)	1	31	31	30.6	163.9	25	29	28	25	29	28	0	321.76	1998600000	149	15423000	47	65	37	By MS/MS	By MS/MS	By MS/MS	67	4049700	9172100	2201500	25	28.4	26.8	27	38	19	18	24	20	20	19	29.9921	29.9742	30.5456	29.066	30.1132	28.0359
522	C6KT37	F-box domain-containing protein	Plasmodium falciparum (isolate 3D7)	1	7	7	11.1	76.558	6	5	5	6	5	5	0	11.489	151630000	31	2533600	15	11	5	By MS/MS	By MS/MS	By MS/MS	32	1063600	1084400	385610	9.3	8.5	7.9	8	2	NaN	1	5	4	4	2	28.0237	27.6939	28.068	25.7046	26.1602	24.3882
523	C6KT39	Splicing factor 3A subunit 2, putative	Plasmodium falciparum (isolate 3D7)	1	6	6	27.9	27.675	4	6	3	4	6	3	0	17.86	62196000	11	2302700	5	6	0	By MS/MS	By MS/MS	By MS/MS	13	1064300	1176600	61843	17.2	27.9	18	NaN	4	4	3	2	NaN	2	1	26.6502	26.3131	26.3856	24.181	25.2002	22.1421	549
525	C6KT41	ATP synthase-associated protein, putative	Plasmodium falciparum (isolate 3D7)	1	5	5	45.4	15.509	5	5	4	5	5	4	0	64.476	207770000	33	23131000	15	15	3	By MS/MS	By MS/MS	By MS/MS	6	7606300	14778000	747060	45.4	45.4	36.9	2	10	2	5	7	6	4	3	27.6347	27.8269	27.1398	25.8773	27.0338	23.0583	550
526	C6KT44	Merozoite surface protein 10	Plasmodium falciparum (isolate 3D7)	1	3	3	11.4	61.38	0	1	3	0	1	3	0.00038168	3.9983	9462700	3	108110	0	0	3		By matching	By MS/MS	22	0	59655	108110	0	3.4	11.4	2	2	NaN	NaN	NaN	NaN	NaN	NaN	NaN	NaN	NaN	NaN	20.3238	22.9584
527	C6KT45	Cleavage stimulation factor 50 kDa subunit	Plasmodium falciparum (isolate 3D7)	1	8	8	19.1	76.491	4	7	4	4	7	4	0	28.309	90668000	15	2126600	4	9	2	By MS/MS	By MS/MS	By MS/MS	29	694660	1131200	300790	8.5	17.4	5.8	2	5	4	3	4	2	1	NaN	26.5836	26.3803	26.6907	24.6441	25.7318	23.0564
528	C6KT49	Uncharacterized protein	Plasmodium falciparum (isolate 3D7)	1	45	45	41.4	159.36	42	41	30	42	41	30	0	323.31	4780200000	366	35330000	143	186	37	By MS/MS	By MS/MS	By MS/MS	73	12308000	21319000	1703000	38.3	39.1	30.2	34	62	54	47	44	45	47	40	30.5518	30.6438	29.4616	30.5625	31.4805	27.5627	551;552;553;554;555;556;557;558;559;560;561
529	C6KT50	Pyridoxal 5'-phosphate synthase subunit Pdx1	Plasmodium falciparum (isolate 3D7)	1	24	24	80.7	33.013	22	24	21	22	24	21	0	323.31	24376000000	976	613030000	353	408	215	By MS/MS	By MS/MS	By MS/MS	16	195470000	340020000	77538000	64.8	80.7	64.1	87	72	79	79	76	70	62	58	32.9346	32.8702	32.8128	32.8372	33.6748	31.4772	562;563;564;565;566;567;568;569;570
530	C6KT51	mRNA-binding protein PUF3	Plasmodium falciparum (isolate 3D7)	1	3	3	3.7	94.283	3	3	1	3	3	1	0.0010913	2.823	35545000	6	321090	3	3	0	By MS/MS	By MS/MS	By MS/MS	35	210440	110650	56623	3.7	3.7	1.6	3	2	NaN	NaN	NaN	NaN	2	1	25.9071	25.6039	NaN	23.8612	24.1273	20.9184
531	C6KT53	Ribonuclease P/MRP protein subunit RPP1, putative	Plasmodium falciparum (isolate 3D7)	1	4	4	12.8	40.288	3	4	1	3	4	1	0	14.647	36437000	8	625160	3	4	1	By MS/MS	By MS/MS	By MS/MS	20	127380	497770	31744	10.8	12.8	6.1	2	1	NaN	NaN	2	NaN	1	2	27.4839	27.2078	NaN	23.6902	24.4084	19.2761
532	C6KT55	Nascent polypeptide-associated complex subunit alpha, putative	Plasmodium falciparum (isolate 3D7)	1	14	14	69.6	20.623	14	14	13	14	14	13	0	323.31	7839400000	302	285930000	118	109	75	By MS/MS	By MS/MS	By MS/MS	10	98527000	151910000	35491000	69.6	69.6	69.6	58	49	32	26	18	11	17	17	31.3241	31.2616	31.0544	31.2115	32.068	29.6636	571;572;573;574;575
533	C6KT56	Signal recognition particle subunit SRP68	Plasmodium falciparum (isolate 3D7)	1	24	24	37.5	92.451	22	23	17	22	23	17	0	266.74	1295100000	92	21215000	33	36	23	By MS/MS	By MS/MS	By MS/MS	45	6509200	12314000	2392100	35.1	36.6	25.5	12	21	15	16	14	13	18	13	29.4757	29.4961	29.3525	28.5407	29.499	27.1204	576
534	C6KT58	Uncharacterized protein	Plasmodium falciparum (isolate 3D7)	1	7	7	8.7	160.29	4	7	0	4	7	0	0	23.62	60957000	7	144580	2	5	0	By MS/MS	By MS/MS		74	25163	119420	0	4.7	8.7	0	2	7	1	1	NaN	NaN	NaN	NaN	25.2322	25.3578	NaN	23.7654	25.4769	NaN
536	C6KT62	16S rRNA (uracil(1498)-N(3))-methyltransferase	Plasmodium falciparum (isolate 3D7)	1	13	13	35	50.753	11	12	12	11	12	12	0	238.7	557980000	53	10068000	20	23	10	By MS/MS	By MS/MS	By MS/MS	25	3483000	5470500	1114600	32.3	32.5	34.8	4	4	11	6	5	19	14	5	29.5677	29.3878	29.0964	27.5084	28.246	25.538
537	C6KT64	Leucine--tRNA ligase	Plasmodium falciparum (isolate 3D7)	1	62	62	51.3	170.24	50	59	44	50	59	44	0	323.31	4631900000	347	37036000	132	148	67	By MS/MS	By MS/MS	By MS/MS	75	11709000	21504000	3823700	43	49.6	34.2	52	70	52	49	51	34	40	41	30.3124	30.3286	30.181	30.5082	31.3113	28.7128	577;578;579;580;581;582;583;584;585
538	C6KT66	Chorismate synthase	Plasmodium falciparum (isolate 3D7)	1	9	9	22.6	59.665	8	8	7	8	8	7	0	76.327	188440000	26	3804600	6	13	7	By MS/MS	By MS/MS	By MS/MS	29	1225600	2083800	495120	20.7	21.1	17.3	9	8	3	2	3	5	2	NaN	28.3376	28.1652	28.2808	25.7745	26.6823	24.477	586
539	C6KT67	Nuclear polyadenylated RNA-binding protein NAB2, putative	Plasmodium falciparum (isolate 3D7)	1	23	23	35.8	91.144	22	22	19	22	22	19	0	323.31	1707900000	166	20375000	73	66	27	By MS/MS	By MS/MS	By MS/MS	30	6052400	11886000	2436200	35.8	34.6	30.3	39	21	17	17	19	20	20	13	29.2267	29.0532	28.9056	29.1681	29.8096	27.2861	587;588
540	C6KT71	Superoxide dismutase [Fe]	Plasmodium falciparum (isolate 3D7)	1	19	19	78.9	31.292	13	18	13	13	18	13	0	158.52	1294100000	82	33699000	28	36	18	By MS/MS	By MS/MS	By MS/MS	14	7569500	19563000	6566900	57.9	75.2	59	15	18	17	16	11	7	8	13	29.6702	29.6301	29.777	28.5389	29.4485	27.3534	589
541	C6KT72	Branchpoint-bridging protein	Plasmodium falciparum (isolate 3D7)	1	8	8	16.3	70.426	6	8	5	6	8	5	0	32.588	312350000	35	3265400	12	17	6	By MS/MS	By MS/MS	By MS/MS	26	597240	2193000	475180	12.2	16.3	8.8	5	NaN	NaN	1	17	18	NaN	2	27.9043	27.6026	27.9062	26.4005	27.4864	25.091
542	C6KT75	Ribonuclease	Plasmodium falciparum (isolate 3D7)	1	7	7	38.9	33.095	6	6	4	6	6	4	0	81.887	319320000	26	6277700	11	11	4	By MS/MS	By MS/MS	By MS/MS	14	2791300	2955700	530740	30.2	34.4	22.6	4	6	4	5	7	7	NaN	NaN	29.1214	28.9724	28.3081	26.9925	27.2702	24.5125	590
543	C6KT76	Phosphotransferase	Plasmodium falciparum (isolate 3D7)	1	27	27	59.8	55.261	26	27	25	26	27	25	0	323.31	10826000000	600	232280000	210	231	159	By MS/MS	By MS/MS	By MS/MS	27	71963000	120380000	39938000	59.6	59.8	59.4	33	47	70	74	64	62	44	48	31.904	31.8925	32.1493	31.6455	32.4482	30.5813	591;592;593;594;595;596;597;598
544	C6KT78	SURP motif domain-containing protein	Plasmodium falciparum (isolate 3D7)	1	5	5	22	40.904	3	4	2	3	4	2	0	18.877	27954000	6	1132000	2	3	1	By MS/MS	By MS/MS	By MS/MS	19	209730	864260	58028	17	12.3	7.3	1	3	1	NaN	1	3	NaN	NaN	24.7661	25.3696	24.2653	22.9383	24.1489	20.3266
545	C6KT82	SNF2 helicase, putative	Plasmodium falciparum (isolate 3D7)	1	41	40	22	315.62	36	33	22	35	32	21	0	323.31	1110100000	116	3796400	47	53	16	By MS/MS	By MS/MS	By MS/MS	128	1365300	2099700	331370	19.1	17.8	12.1	35	24	18	25	17	12	11	12	30.1325	30.1992	29.7471	28.6534	29.1913	26.159	599;600
548	C6KT92	Poly(A) polymerase	Plasmodium falciparum (isolate 3D7)	1	5	5	10.9	75.163	4	3	1	4	3	1	0	7.3258	31886000	7	645330	4	3	0	By MS/MS	By MS/MS	By matching	31	555180	90145	16205	8.6	6.5	2.2	1	2	1	5	NaN	NaN	NaN	NaN	25.7471	25.581	NaN	24.3833	23.1796	18.9383
549	C6KT93	Uncharacterized protein	Plasmodium falciparum (isolate 3D7)	1	3	3	33.7	12.007	3	3	3	3	3	3	0	11.919	119420000	11	17060000	4	6	1	By MS/MS	By MS/MS	By MS/MS	7	6182100	9746900	1131100	33.7	33.7	33.7	3	NaN	1	3	2	3	5	3	26.9334	27.4006	26.841	25.367	26.0239	22.9166
550	C6KT97	Oxidoreductase, short-chain dehydrogenase family, putative	Plasmodium falciparum (isolate 3D7)	1	7	7	20.4	44.758	5	7	5	5	7	5	0	61.668	387520000	28	13195000	10	9	9	By MS/MS	By MS/MS	By MS/MS	19	4042600	6965000	2187200	15.9	20.4	15.9	6	10	1	1	NaN	5	5	5	28.9841	29.0533	29.3482	26.8284	27.6783	25.675
551	C6KT98	Uncharacterized protein	Plasmodium falciparum (isolate 3D7)	1	5	5	11.7	50.37	4	5	4	4	5	4	0	24.848	133870000	8	4366100	3	4	1	By MS/MS	By MS/MS	By MS/MS	16	1230000	2497100	639020	10	11.7	10	9	NaN	2	2	1	NaN	NaN	NaN	25.4205	25.7012	25.5036	25.2019	26.1342	24.3659
552	C6KTA0	CRAL/TRIO domain-containing protein, putative	Plasmodium falciparum (isolate 3D7)	1	4	4	5.8	136.29	3	3	2	3	3	2	0	6.8611	39709000	8	181960	3	3	2	By MS/MS	By MS/MS	By MS/MS	66	74409	107550	61992	4.1	3.7	2	7	NaN	NaN	NaN	NaN	NaN	1	NaN	23.9695	23.6506	NaN	23.8084	24.3188	21.9642	601
553	C6KTA1	Uncharacterized protein	Plasmodium falciparum (isolate 3D7)	1	10	10	11.9	112.89	8	9	6	8	9	6	0	23.201	167050000	20	2486600	8	9	3	By MS/MS	By MS/MS	By MS/MS	55	559500	1521900	405170	10	10.8	7.2	18	NaN	5	4	NaN	NaN	NaN	NaN	26.0236	26.0412	25.3013	25.2595	26.6072	24.5553
554	C6KTA2	Uncharacterized protein	Plasmodium falciparum (isolate 3D7)	1	3	3	25.5	17.002	0	2	1	0	2	1	0.0003712	3.2983	2624600	3	262460	0	2	1		By MS/MS	By MS/MS	10	0	262460	0	0	17.2	8.3	NaN	2	NaN	NaN	NaN	NaN	NaN	1	NaN	NaN	NaN	NaN	21.3237	NaN
555	C6KTA3	ATPase	Plasmodium falciparum (isolate 3D7)	1	23	23	69.9	43.649	22	23	21	22	23	21	0	323.31	21301000000	403	413560000	139	174	90	By MS/MS	By MS/MS	By MS/MS	19	126840000	228980000	57738000	69.1	69.9	66.1	54	43	32	44	48	44	41	41	35.0895	35.0539	35.0611	32.662	33.4556	31.3437	602;603;604
556	C6KTA4	Pyruvate kinase	Plasmodium falciparum (isolate 3D7)	1	39	39	83	55.66	35	39	34	35	39	34	0	323.31	66210000000	2339	870520000	825	979	535	By MS/MS	By MS/MS	By MS/MS	28	259510000	464940000	146070000	79.5	83	79.5	88	199	171	180	156	242	148	129	34.6045	34.7493	34.6497	34.2128	35.0925	33.1699	605;606;607;608;609;610;611;612;613;614;615;616;617
558	C6KTA7	Ankyrin-repeat protein, putative	Plasmodium falciparum (isolate 3D7)	1	20	20	18.6	198.28	16	18	12	16	18	12	0	168.74	295680000	37	1359900	13	18	6	By MS/MS	By MS/MS	By MS/MS	80	554670	678350	126840	14.7	15.8	11.6	7	14	8	5	5	8	6	6	28.6221	28.64	28.7263	26.4557	27.3466	24.9745
560	C6KTB1	Protein DJ-1	Plasmodium falciparum (isolate 3D7)	1	12	12	77.8	20.292	11	12	12	11	12	12	0	305.82	18869000000	554	774370000	189	218	147	By MS/MS	By MS/MS	By MS/MS	11	238270000	421770000	114330000	73	77.8	77.8	23	49	60	55	36	30	34	34	33.3663	33.6549	33.6522	32.4544	33.265	31.3101	618
562	C6KTB3	Transportin	Plasmodium falciparum (isolate 3D7)	1	46	46	48	132.84	41	42	37	41	42	37	0	323.31	8800800000	457	103190000	166	197	94	By MS/MS	By MS/MS	By MS/MS	55	36039000	53981000	13168000	42.3	46.4	40.7	42	41	69	53	34	40	67	91	32.6137	32.6032	32.751	31.5395	32.1511	29.7615	619;620;621;622;623;624;625;626;627
563	C6KTB4	Acetyl-CoA synthetase, putative	Plasmodium falciparum (isolate 3D7)	1	21	21	29	113.88	18	19	17	18	19	17	0	177.71	770650000	84	10949000	29	29	26	By MS/MS	By MS/MS	By MS/MS	45	3500100	5347800	2101000	25.3	26.9	22.6	22	6	13	12	13	15	9	8	29.0345	28.8893	29.343	27.9532	28.5636	26.7651	628;629
564	C6KTB6	6-pyruvoyltetrahydropterin synthase	Plasmodium falciparum (isolate 3D7)	1	4	4	32.4	20.061	4	4	2	4	4	2	0	6.4767	125820000	17	8770400	5	7	5	By MS/MS	By MS/MS	By MS/MS	6	3133100	4144300	1493100	32.4	32.4	15.6	NaN	7	1	2	3	2	NaN	1	27.7	27.292	28.3749	25.3819	25.8964	24.2271
565	C6KTB8	Protein kinase PK4	Plasmodium falciparum (isolate 3D7)	1	9	9	4.5	364.33	8	8	8	8	8	8	0	54.016	132790000	19	215320	6	10	3	By MS/MS	By MS/MS	By MS/MS	158	94107	97443	23766	4.2	4	4.1	NaN	7	5	3	1	10	2	NaN	27.2548	27.7025	27.0202	25.3638	26.1967	23.5986
566	C6KTC1	DNA methyltransferase 1-associated protein 1, putative	Plasmodium falciparum (isolate 3D7)	1	7	7	22.3	46.557	6	4	3	6	4	3	0	18.283	69479000	10	2550200	6	3	1	By MS/MS	By MS/MS	By MS/MS	17	1021900	1295500	232790	18.7	12.7	9.1	4	4	2	2	3	NaN	1	NaN	25.3626	25.5182	24.8039	24.6653	25.133	22.5354	630
567	C6KTC5	Glucosamine 6-phosphate N-acetyltransferase	Plasmodium falciparum (isolate 3D7)	1	3	3	15.1	35.411	2	2	1	2	2	1	0	5.6206	24379000	3	330320	1	1	1	By MS/MS	By MS/MS	By MS/MS	16	81940	126770	121620	11.3	11.3	3.8	NaN	NaN	1	NaN	NaN	4	NaN	NaN	27.4073	27.2054	NaN	23.205	23.6055	20.892
568	C6KTC6	Nicotinate phosphoribosyltransferase	Plasmodium falciparum (isolate 3D7)	1	18	18	33.4	77.125	17	18	16	17	18	16	0	293.62	1991500000	133	32407000	48	54	31	By MS/MS	By MS/MS	By MS/MS	30	11482000	17151000	3774400	33.2	33.4	29.5	20	20	20	17	26	13	10	11	30.4276	30.1904	30.4948	29.3689	29.8763	28.2203	631
569	C6KTC7	DnaJ protein, putative	Plasmodium falciparum (isolate 3D7)	1	17	17	43.9	44.669	15	17	14	15	17	14	0	200.02	3500600000	215	75835000	77	97	41	By MS/MS	By MS/MS	By MS/MS	22	23372000	44430000	8032700	40.5	43.9	39.2	31	35	28	23	25	21	19	26	30.7261	30.8285	30.272	29.9889	30.9869	28.1935	632;633;634
570	C6KTC9	Polyadenylate-binding protein 3, putative	Plasmodium falciparum (isolate 3D7)	1	7	7	11.9	90.782	5	7	6	5	7	6	0	48.513	164860000	15	5429100	6	7	2	By MS/MS	By MS/MS	By MS/MS	22	1488300	3331000	609820	10.6	11.9	10.4	10	4	6	2	NaN	NaN	NaN	NaN	26.0446	25.9962	26.0544	25.3658	26.6	24.246
571	C6KTD0	Amino acid transporter AAT1	Plasmodium falciparum (isolate 3D7)	1	3	3	3.8	68.858	2	3	3	2	3	3	0.0035486	2.2939	78584000	15	4136000	5	5	5	By MS/MS	By MS/MS	By MS/MS	19	826170	2481200	828600	2.6	3.8	3.8	2	1	NaN	NaN	4	5	6	2	26.6179	26.7262	27.5337	23.904	25.4905	23.9082
572	C6KTD3	Cullin-like protein, putative	Plasmodium falciparum (isolate 3D7)	1	14	14	15.9	136.34	13	12	11	13	12	11	0	63.355	374830000	35	2736800	12	16	7	By MS/MS	By MS/MS	By MS/MS	53	690300	1506900	539630	14.7	12.4	11.5	15	10	12	5	1	4	1	4	26.7972	26.9732	27.0553	26.3742	27.7365	25.9366
573	C6KTD8	DNA-directed DNA polymerase	Plasmodium falciparum (isolate 3D7)	1	46	46	23.5	344.6	38	40	22	38	40	22	0	244.77	724200000	108	2223500	45	46	17	By MS/MS	By MS/MS	By MS/MS	144	853810	1201200	168440	19.8	20.5	10.6	31	25	9	10	23	27	10	10	29.2241	29.1462	29.0767	28.0364	28.5742	25.5536	635;636
574	C6KTD9	Uncharacterized protein	Plasmodium falciparum (isolate 3D7)	1	4	4	12.1	45.8	3	4	4	3	4	4	0	22.813	163290000	17	4439700	4	9	4	By MS/MS	By MS/MS	By MS/MS	17	927600	2949500	562630	9.8	12.1	12.1	3	12	4	1	2	1	3	1	25.7286	26.1509	25.8329	25.1249	26.5996	24.5761
575	C6KTE0	Ribosome biogenesis protein YTM1, putative	Plasmodium falciparum (isolate 3D7)	1	10	10	29.5	58.622	7	9	8	7	9	8	0	227.04	259020000	37	4696500	12	17	8	By MS/MS	By MS/MS	By MS/MS	21	1243200	2504300	949030	19.7	26.7	19.3	3	5	8	6	8	8	3	2	28.913	28.9109	28.9148	26.0699	27.1865	25.0949
576	C6KTE1	DUF4205 domain-containing protein	Plasmodium falciparum (isolate 3D7)	1	22	22	34	110.12	18	22	16	18	22	16	0	283.71	877850000	90	5082300	32	40	18	By MS/MS	By MS/MS	By MS/MS	47	1294400	3272700	515260	26.3	34	23.9	29	7	11	13	14	22	10	6	29.0943	29.1864	29.3125	27.8805	28.9876	26.5534
577	C6KTE3	TPH domain-containing protein, putative	Plasmodium falciparum (isolate 3D7)	1	4	4	10.2	48.317	4	3	1	4	3	1	0	20.798	103270000	7	4390300	3	4	0	By MS/MS	By MS/MS	By matching	17	2033200	2357200	120330	10.2	7.7	3.8	3	6	1	1	NaN	1	1	NaN	25.1914	25.154	NaN	25.338	25.8096	20.9641
578	C6KTE4	RNA helicase	Plasmodium falciparum (isolate 3D7)	1	3	3	6.8	69.359	1	3	0	1	3	0	0	5.995	15298000	5	203350	1	4	0	By MS/MS	By MS/MS		32	92383	203350	0	2.3	6.8	0	NaN	1	NaN	NaN	1	NaN	1	2	NaN	NaN	NaN	21.4954	23.5571	NaN
579	Q8IIY1;C6KTE8;O96287;Q8IJ11	Pfmc-2TM Maurer's cleft two transmembrane protein	Plasmodium falciparum (isolate 3D7)	4	4	2	21.6	27.194	0	0	4	0	0	2	0	23.574	60251000	8	283130	0	0	8			By MS/MS	9	0	0	283130	0	0	21.6	NaN	NaN	5	3	NaN	NaN	NaN	NaN	NaN	NaN	NaN	NaN	NaN	25.8445	637
580	C6KTF6	Rifin	Plasmodium falciparum (isolate 3D7)	1	5	5	16.4	41.786	0	0	5	0	0	5	0	54.192	110930000	14	1886100	0	0	14			By MS/MS	16	0	0	1886100	0	0	16.4	7	5	1	1	1	NaN	NaN	NaN	NaN	NaN	NaN	NaN	NaN	26.7251
582	C6S3B0	Uncharacterized protein	Plasmodium falciparum (isolate 3D7)	1	25	25	32.8	86.236	19	23	20	19	23	20	0	136.1	961250000	107	12054000	36	44	27	By MS/MS	By MS/MS	By MS/MS	47	3479100	6947600	1627300	24.8	31.5	28.2	40	10	12	10	11	14	8	6	28.7056	28.7296	28.7441	28.0613	29.0232	27.0146	638
583	C6S3B4	Sugar phosphate phosphatase	Plasmodium falciparum (isolate 3D7)	1	20	20	48	54.468	18	17	18	18	17	18	0	130.06	1664500000	115	37109000	43	44	28	By MS/MS	By MS/MS	By MS/MS	30	11705000	19170000	6233500	44.9	46	46	25	18	9	8	17	17	8	15	30.4095	30.4489	30.7138	29.0017	29.7117	27.8843	639;640;641;642
584	C6S3B8	SUZ domain-containing protein, putative	Plasmodium falciparum (isolate 3D7)	1	6	6	13.6	94.69	4	6	2	4	6	2	0	73.223	110100000	12	1287300	4	6	2	By MS/MS	By MS/MS	By MS/MS	33	436350	645830	205160	9.5	13.6	5.5	6	4	1	3	NaN	NaN	1	NaN	25.9154	25.6007	25.6607	25.1803	25.8388	23.5246
586	C6S3C2	DnaJ protein, putative	Plasmodium falciparum (isolate 3D7)	1	8	8	11.8	94.683	7	7	4	7	7	4	0	34.393	113940000	18	644110	6	9	3	By MS/MS	By MS/MS	By MS/MS	49	169070	407690	67338	10.9	10.4	6.7	15	3	2	NaN	NaN	NaN	NaN	NaN	24.6228	24.5209	24.2712	25.3696	25.8359	23.3506
588	C6S3C6;A0A143ZXD1	Tubulin binding cofactor c, putative	Plasmodium falciparum (isolate 3D7)	2	5	5	26.3	39.483	5	5	4	5	5	4	0	48.558	145320000	19	2054000	7	7	5	By MS/MS	By MS/MS	By MS/MS	13	630730	866260	557040	26.3	26.3	21.5	3	2	2	5	7	NaN	NaN	NaN	27.7499	27.5638	28.4297	25.3304	26.2659	24.4198
589	C6S3C8;Q8IJM6	Golgi re-assembly stacking protein 1	Plasmodium falciparum (isolate 3D7)	2	16	16	38.6	66.838	12	15	11	12	15	11	0	165.21	620680000	44	4628400	13	16	15	By MS/MS	By MS/MS	By MS/MS	35	1442700	2536300	649410	32.8	36.8	33.2	18	13	4	4	4	NaN	1	3	28.2922	27.9356	28.2281	27.521	28.3183	26.4767
590	C6S3D0	Peptidase, putative	Plasmodium falciparum (isolate 3D7)	1	3	3	5.9	118.42	3	3	2	3	3	2	0	36.702	47374000	8	388520	3	3	2	By MS/MS	By MS/MS	By MS/MS	51	105770	187510	95240	5.9	5.9	3.3	NaN	6	2	NaN	NaN	NaN	NaN	NaN	24.9384	24.6815	24.9803	23.9199	24.4966	22.901
591	C6S3D2	Dynein light chain roadblock	Plasmodium falciparum (isolate 3D7)	1	4	4	56.4	11.556	4	4	4	4	4	4	0	90.482	618340000	26	50699000	10	11	5	By MS/MS	By MS/MS	By MS/MS	6	15191000	30753000	4753900	56.4	56.4	56.4	8	1	3	3	2	5	3	2	29.6443	29.4265	29.1396	27.6188	28.3621	26.0024
592	C6S3D4	ATP synthase mitochondrial F1 complex assembly factor 2, putative	Plasmodium falciparum (isolate 3D7)	1	3	3	9.3	52.279	3	3	2	3	3	2	0	17.266	50295000	9	449210	3	4	2	By MS/MS	By MS/MS	By MS/MS	29	153270	207670	88264	9.3	9.3	6.5	3	3	NaN	NaN	NaN	NaN	1	1	25.7668	25.6542	26.0462	23.9252	24.6551	22.9219
594	C6S3D7	Biotin--protein ligase 1	Plasmodium falciparum (isolate 3D7)	1	5	5	21.1	34.804	5	5	5	5	5	5	0	22.748	161640000	18	7002000	8	5	5	By MS/MS	By MS/MS	By MS/MS	17	2233100	3604200	1164700	21.1	21.1	21.1	3	NaN	5	5	3	3	2	1	27.3849	27.4668	27.514	25.6345	26.2579	24.8047
595	C6S3E0	Uncharacterized protein	Plasmodium falciparum (isolate 3D7)	1	3	3	26.4	15.624	3	3	0	3	3	0	0	26.608	113660000	19	7122100	8	11	0	By MS/MS	By MS/MS		7	1712000	5410000	0	26.4	26.4	0	3	NaN	NaN	NaN	3	8	8	4	27.0827	27.793	NaN	24.5319	26.4138	NaN
596	C6S3E1	Protein phosphatase 1 regulatory subunit 7	Plasmodium falciparum (isolate 3D7)	1	19	19	72.5	36.505	19	18	16	19	18	16	0	323.31	2868600000	261	52101000	94	103	64	By MS/MS	By MS/MS	By MS/MS	19	14431000	29105000	8565100	72.5	72.5	63.8	7	23	43	41	36	24	29	24	29.6385	29.6505	29.6847	29.7513	30.5551	28.5285	644;645;646;647
597	C6S3E2	Uncharacterized protein	Plasmodium falciparum (isolate 3D7)	1	3	3	24.3	16.464	1	3	2	1	3	2	0	12.45	122520000	17	6215700	5	10	2	By MS/MS	By MS/MS	By MS/MS	9	179110	5285300	751310	7.9	24.3	15.7	4	4	2	2	2	1	4	3	24.3608	25.6642	24.4488	22.76	26.6737	22.9967
599	C6S3F0	Acylphosphatase	Plasmodium falciparum (isolate 3D7)	1	7	7	53.5	15.08	7	6	6	7	6	6	0	52.426	1490400000	157	149600000	57	61	39	By MS/MS	By MS/MS	By MS/MS	8	45681000	80537000	23386000	53.5	43.4	51.9	3	6	11	14	20	18	16	13	29.4285	29.6177	29.6275	28.7834	29.5777	27.7589	648;649
600	C6S3F2	Serine esterase, putative	Plasmodium falciparum (isolate 3D7)	1	4	4	3	217.07	3	4	3	3	4	3	0	10.9	28724000	5	36806	1	4	0	By MS/MS	By MS/MS	By MS/MS	100	5892.2	30914	25010	2.4	3	2.5	5	NaN	NaN	NaN	NaN	3	2	NaN	25.6852	25.9848	25.6601	22.0273	24.3323	21.6656
601	C6S3G2	Alpha/beta hydrolase, putative	Plasmodium falciparum (isolate 3D7)	1	18	18	52.6	44.753	16	17	10	16	17	10	0	147.7	2950200000	145	73120000	59	65	21	By MS/MS	By MS/MS	By MS/MS	23	26140000	43102000	3877200	50.8	49	31.7	4	9	15	19	25	13	16	20	31.801	31.8462	30.6335	29.9535	30.7455	26.7166	650;651;652
605	C6S3H3	Uncharacterized protein	Plasmodium falciparum (isolate 3D7)	1	4	4	16.2	34.706	4	3	0	4	3	0	0	16.924	121760000	7	320740	5	2	0	By MS/MS	By MS/MS		16	108170	212570	0	16.2	16.2	0	7	1	NaN	NaN	NaN	NaN	NaN	NaN	25.312	25.8355	NaN	25.041	26.3785	NaN
607	C6S3I0	DnaJ protein, putative	Plasmodium falciparum (isolate 3D7)	1	5	5	16.4	42.59	4	5	2	4	5	2	0	23.778	72568000	11	2739200	4	6	1	By MS/MS	By MS/MS	By MS/MS	22	1032700	1706600	58787	11.6	16.4	8.2	2	3	4	2	3	1	2	4	26.5614	26.3753	NaN	24.4373	25.5332	20.3026
608	C6S3I1	Dynein intermediate chain, putative	Plasmodium falciparum (isolate 3D7)	1	10	10	24.8	71.313	7	10	4	7	10	4	0	39.193	93854000	18	2020800	6	11	1	By MS/MS	By MS/MS	By MS/MS	37	488400	1399100	133320	15.7	24.8	7.8	5	12	5	5	1	1	1	2	25.8606	25.339	24.5837	24.4212	25.9777	22.3403
609	C6S3I4	Nucleolar protein 10	Plasmodium falciparum (isolate 3D7)	1	5	5	72.7	6.5656	4	5	3	4	5	3	0	8.9435	102020000	15	7509000	5	8	2	By MS/MS	By MS/MS	By MS/MS	2	285700	5764200	1459200	72.7	72.7	36.4	4	6	6	3	3	1	2	2	25.2152	25.3667	24.0777	24.493	26.103	22.594
610	C6S3I6	Replication factor A protein 3, putative	Plasmodium falciparum (isolate 3D7)	1	4	4	42.2	12.61	3	4	4	3	4	4	0	90.128	242830000	29	49720000	9	14	6	By MS/MS	By MS/MS	By MS/MS	3	13478000	28044000	8198400	41.3	42.2	42.2	10	2	14	6	1	NaN	NaN	NaN	25.6824	26.1196	25.8581	25.402	27.2525	25.2021	654
611	C6S3I7	Uncharacterized protein	Plasmodium falciparum (isolate 3D7)	1	3	3	21.5	14.473	2	3	1	2	3	1	0.00072939	2.8796	25491000	4	3186300	1	3	0	By MS/MS	By MS/MS	By matching	8	1309200	1683600	193480	14	21.5	7.4	4	2	1	NaN	NaN	NaN	NaN	NaN	23.932	23.5609	NaN	23.3203	23.6831	20.5619
612	C6S3I8	Uncharacterized protein	Plasmodium falciparum (isolate 3D7)	1	3	3	15	30.36	3	3	1	3	3	1	0	11.59	34423000	5	1628400	3	2	0	By MS/MS	By MS/MS	By matching	10	317270	1155200	155940	15	15	3.2	3	NaN	2	1	NaN	2	1	NaN	27.0636	27.1032	NaN	23.3629	24.3959	20.5726
691	K7NTP5	Heat shock protein 70	Plasmodium falciparum (isolate 3D7)	1	31	22	56	75.052	22	20	29	14	11	22	0	164.18	1578000000	124	18645000	24	16	84	By MS/MS	By MS/MS	By MS/MS	37	2850700	4346400	11448000	38.9	30.9	55.8	26	19	28	24	16	3	10	3	29.1286	28.8792	31.8144	27.9234	28.6379	29.7546	730;731;732;733;734
697	O00806	60S acidic ribosomal protein P2	Plasmodium falciparum (isolate 3D7)	1	10	10	89.3	11.948	9	9	10	9	9	10	0	323.31	7561800000	179	349850000	67	67	45	By MS/MS	By MS/MS	By MS/MS	5	94117000	216160000	39572000	89.3	89.3	89.3	28	19	20	17	11	23	10	11	31.9297	31.7808	31.6964	31.2123	31.9307	29.8685	736
698	O77306	Serine/threonine protein kinase	Plasmodium falciparum (isolate 3D7)	1	40	40	40.2	157.37	39	40	34	39	40	34	0	323.31	2126400000	196	9485300	76	79	41	By MS/MS	By MS/MS	By MS/MS	65	2668600	5609000	1207700	38.4	40.2	33.8	63	43	21	13	17	29	22	14	29.3684	29.2065	29.2338	29.282	30.1873	27.903	737;738;739;740
699	O77309	Cytoadherence linked asexual protein 3.2	Plasmodium falciparum (isolate 3D7)	1	41	6	29.5	167.49	20	17	41	0	0	6	0	147.13	854620000	144	7683200	31	18	95	By MS/MS	By MS/MS	By MS/MS	76	1027400	814400	5841400	14.5	12.6	29.5	34	21	18	24	17	20	12	11	27.2679	26.6009	29.5684	26.8286	26.7412	29.2153	3;4;741;742;743;744;745
700	O77310	Cytoadherence linked asexual protein 3.1	Plasmodium falciparum (isolate 3D7)	1	40	4	29.5	167.24	24	22	39	3	4	4	0	45.994	245980000	15	3237900	7	2	6	By MS/MS	By MS/MS	By MS/MS	75	1368100	1073600	796220	19.9	18	28.2	3	4	4	4	1	NaN	1	3	27.9927	26.9223	28.9724	26.6126	26.2908	25.8689	3;4;741;742;743;744;745
701	O77312	Exportin-1, putative	Plasmodium falciparum (isolate 3D7)	1	64	64	55.3	147.94	58	64	55	58	64	55	0	323.31	9065200000	535	70191000	185	210	140	By MS/MS	By MS/MS	By MS/MS	73	25153000	35072000	9966000	51	55.3	46.4	74	70	79	77	74	48	47	62	31.3983	31.2786	31.4948	31.5034	32.1506	30.2232	746;747;748;749;750;751;752;753;754;755;756;757;758
702	O77313	Vesicle-fusing ATPase	Plasmodium falciparum (isolate 3D7)	1	22	22	35.9	89.133	15	19	15	15	19	15	0	190.21	968610000	98	6089300	33	42	23	By MS/MS	By MS/MS	By MS/MS	50	1377900	2375000	2336300	27.1	30.3	24.6	17	14	17	18	9	10	11	9	29.6429	29.6187	29.7565	28.0319	28.8824	27.5707
703	O77314	CLP1 P-loop domain-containing protein, putative	Plasmodium falciparum (isolate 3D7)	1	20	20	19.8	170.17	15	18	15	15	18	15	0	127.48	418870000	53	2213300	19	27	7	By MS/MS	By MS/MS	By MS/MS	80	643930	1397900	171450	15.7	17.1	14.6	15	10	3	3	5	5	11	13	28.7118	28.5675	28.4071	27.038	27.9375	24.5171
704	O77315	DNA-directed RNA polymerases I, II, and III subunit RPABC2, putative	Plasmodium falciparum (isolate 3D7)	1	3	3	20.9	17.834	3	3	3	3	3	3	0	12.828	78783000	14	8220200	4	6	4	By MS/MS	By MS/MS	By MS/MS	7	2441800	5040400	737950	20.9	20.9	20.9	6	2	1	2	1	3	NaN	NaN	26.3476	26.4522	26.1489	24.4669	25.5053	22.9255
705	O77316	RNA-binding protein, putative	Plasmodium falciparum (isolate 3D7)	1	5	5	14.8	48.08	4	5	4	4	5	4	0	62.092	110990000	13	3190100	4	4	5	By MS/MS	By MS/MS	By MS/MS	20	658980	1878700	652440	14.8	14.8	9.8	3	5	2	1	NaN	3	NaN	NaN	27.8949	27.7813	28.1433	24.8033	25.9686	23.9363
706	O77317	Phosphatidate phosphatase	Plasmodium falciparum (isolate 3D7)	1	34	34	35.8	134.74	28	32	23	28	32	23	0	323.31	1726900000	188	15247000	74	83	31	By MS/MS	By MS/MS	By MS/MS	61	5429600	8513300	1304000	29.5	34.5	25.5	35	26	31	24	29	21	21	16	29.9228	30.0229	29.3245	29.1056	29.9227	26.9709
707	O77320	Uncharacterized protein	Plasmodium falciparum (isolate 3D7)	1	10	10	4	448.2	7	10	0	7	10	0	0	23.861	57426000	14	183790	6	8	0	By MS/MS	By MS/MS		184	22989	160800	0	2.9	4	0	12	2	NaN	NaN	1	NaN	1	1	24.2467	24.8433	NaN	23.0479	25.539	NaN
708	O77321	DNA polymerase delta small subunit, putative	Plasmodium falciparum (isolate 3D7)	1	10	10	27.9	57.721	7	10	6	7	10	6	0	79.323	392260000	41	12231000	14	17	10	By MS/MS	By MS/MS	By MS/MS	21	3852700	7058000	1320500	17.1	27.9	13.3	5	10	6	6	8	3	4	6	27.6176	27.9027	27.2276	26.9903	27.6819	25.3786
709	O77323	T-complex protein 1 subunit eta	Plasmodium falciparum (isolate 3D7)	1	29	29	69	59.577	26	28	26	26	28	26	0	323.31	13711000000	453	235540000	160	180	113	By MS/MS	By MS/MS	By MS/MS	27	79007000	122940000	33596000	62	69	62	27	45	55	59	51	43	52	55	33.835	33.686	33.9835	32.0282	32.8208	30.7007	759;760;761;762
710	O77325	Pre-mRNA-processing factor 19	Plasmodium falciparum (isolate 3D7)	1	17	17	51.7	60.753	16	16	11	16	16	11	0	323.31	1004000000	79	11237000	35	33	11	By MS/MS	By MS/MS	By MS/MS	23	2742600	7889500	604530	51.7	51.7	30.8	12	25	10	13	20	3	1	1	28.0358	28.0977	28.07	28.1692	29.187	26.4383	763;764;765
711	O77327	Splicing factor 3B subunit 1, putative	Plasmodium falciparum (isolate 3D7)	1	25	25	26.3	160.04	21	22	12	21	22	12	0	145.17	599560000	69	4281300	27	33	9	By MS/MS	By MS/MS	By MS/MS	58	1853200	1974800	453280	22	23.7	12	23	17	20	12	5	4	2	8	27.2266	27.0764	26.8199	27.7576	28.2821	25.4627	766;767;768
712	O77328	Aurora kinase	Plasmodium falciparum (isolate 3D7)	1	10	10	8.5	193.78	9	9	6	9	9	6	0	86.636	225420000	23	1110300	10	12	1	By MS/MS	By MS/MS	By MS/MS	91	350030	710980	49284	8.1	7.9	5.5	15	6	3	2	3	1	NaN	1	26.0484	25.6564	24.9001	26.1511	27.0374	23.6487
713	O77329	N2227-like protein, putative	Plasmodium falciparum (isolate 3D7)	1	14	14	16.1	112.25	13	13	12	13	13	12	0	67.795	550320000	70	9380200	24	22	24	By MS/MS	By MS/MS	By MS/MS	41	2269900	4670000	2440300	15.1	15.3	14.3	9	15	15	16	9	10	8	4	27.7385	27.9235	28.5346	27.252	27.8796	27.097	769
714	O77330	Asparagine synthetase [glutamine-hydrolyzing], putative	Plasmodium falciparum (isolate 3D7)	1	28	28	45.2	69.863	25	28	24	25	28	24	0	298.4	3575900000	250	64767000	90	109	51	By MS/MS	By MS/MS	By MS/MS	28	19610000	36728000	8428200	41	45.2	41.8	20	22	28	29	43	40	29	21	30.6347	30.7213	30.7634	29.9051	30.9746	28.7784	770;771;772;773
715	O77334	Dual specificity protein phosphatase YVH1	Plasmodium falciparum (isolate 3D7)	1	12	12	27.7	67.786	8	12	6	8	12	6	0	53.022	317060000	29	2904200	11	14	4	By MS/MS	By MS/MS	By MS/MS	34	713610	1913100	277510	20.7	27.7	14.8	3	18	7	6	4	6	3	1	26.6046	26.6914	26.5519	26.4601	27.5368	24.8399
717	O77337	Uncharacterized protein	Plasmodium falciparum (isolate 3D7)	1	21	21	40.6	70.715	19	21	16	19	21	16	0	270.34	3134500000	182	77336000	78	82	22	By MS/MS	By MS/MS	By MS/MS	27	27774000	44276000	5285100	35.9	40.6	32	42	47	24	22	16	11	13	16	29.2835	29.1603	28.2758	30.0457	30.7635	27.5993	774;775;776;777
722	O77344	Glycogen synthase kinase 3	Plasmodium falciparum (isolate 3D7)	1	17	17	46.4	51.615	16	17	16	16	17	16	0	80.35	2501200000	178	65394000	63	68	47	By MS/MS	By MS/MS	By MS/MS	24	22130000	33510000	9754400	43.9	46.4	45.2	22	30	17	18	21	27	27	23	31.8962	31.6999	32.0442	29.6318	30.3593	28.1212	778;779;780
723	O77345	26S proteasome regulatory subunit RPN12, putative	Plasmodium falciparum (isolate 3D7)	1	9	9	48.7	35.103	9	8	8	9	8	8	0	233.3	1861900000	86	18153000	29	36	21	By MS/MS	By MS/MS	By MS/MS	13	4981300	10279000	2892300	48.7	42.8	42.8	4	8	18	15	8	13	11	7	31.3111	31.2278	31.043	29.1959	29.9664	27.5602	781
724	O77346	Tetratricopeptide repeat protein, putative	Plasmodium falciparum (isolate 3D7)	1	3	3	4.4	147.95	2	2	0	2	2	0	0	4.9323	20871000	3	51566	1	2	0	By MS/MS	By MS/MS		67	22324	29242	0	1.9	3.3	0	1	NaN	NaN	1	1	NaN	2	1	NaN	NaN	NaN	22.7356	23.7272	NaN
725	O77347	E3 ubiquitin-protein ligase	Plasmodium falciparum (isolate 3D7)	1	5	5	8.4	98.718	4	5	3	4	5	3	0	8.0784	45645000	9	756660	3	4	2	By MS/MS	By MS/MS	By MS/MS	40	241030	426110	89516	5.6	8.4	4.3	8	1	NaN	NaN	NaN	3	NaN	NaN	26.556	26.4245	26.3853	23.7366	24.6761	22.2129
726	O77349	ATP synthase F0 subunit d-like protein, putative	Plasmodium falciparum (isolate 3D7)	1	25	25	51.6	73.523	21	21	14	21	21	14	0	232.29	1134700000	81	10700000	35	36	10	By MS/MS	By MS/MS	By MS/MS	37	2432100	7125900	1142100	42	44	26.6	19	22	17	8	11	9	7	5	29.5689	29.8631	28.9186	28.3519	29.4066	26.2613	782
727	O77351	Dolichyl-diphosphooligosaccharide--protein glycosyltransferase subunit 1	Plasmodium falciparum (isolate 3D7)	1	10	10	18.7	84.019	7	7	9	7	7	9	0	38.806	106560000	14	1709400	4	4	6	By MS/MS	By MS/MS	By MS/MS	43	574820	841450	293140	13.4	13.5	16	2	4	10	8	4	1	1	2	26.0734	26.2724	26.3602	25.0576	25.7828	23.7296
728	O77353	Phosphatidylinositol 3- and 4-kinase, putative	Plasmodium falciparum (isolate 3D7)	1	29	29	38.3	110.56	27	28	22	27	28	22	0	263.34	1522900000	137	17750000	51	58	28	By MS/MS	By MS/MS	By MS/MS	53	5821500	9954400	1973800	35.5	38.3	28.5	31	31	24	22	19	9	13	8	29.1247	29.1388	28.8429	28.9356	29.675	27.182	783;784;785
729	O77358	Trafficking protein particle complex subunit	Plasmodium falciparum (isolate 3D7)	1	6	6	43.4	17.018	4	4	5	4	4	5	0	10.68	242040000	9	20030000	3	2	4	By MS/MS	By MS/MS	By MS/MS	12	2788700	3452400	13789000	31.7	28.3	33.8	7	1	4	3	NaN	NaN	NaN	NaN	27.5708	27.4586	27.7405	25.0667	25.3041	27.302	786
731	O77360	ATP-dependent RNA helicase DHX57, putative	Plasmodium falciparum (isolate 3D7)	1	23	23	14.5	267.23	17	21	11	17	21	11	0	242.23	456730000	49	3096200	20	22	7	By MS/MS	By MS/MS	By MS/MS	98	1129700	1757500	209040	10.4	13.3	5.8	28	14	9	8	2	2	2	5	28.413	28.4058	27.754	27.2122	28.0317	24.6781	787;788
732	O77363	Uncharacterized protein	Plasmodium falciparum (isolate 3D7)	1	8	8	35	40.583	6	8	6	6	8	6	0	93.029	369260000	26	7848600	12	9	5	By MS/MS	By MS/MS	By MS/MS	26	1155100	5332300	1361200	24.9	35	25.7	5	9	1	2	5	6	NaN	NaN	27.9179	27.8246	27.5858	26.313	27.8178	25.5554	789
733	O77364	60S ribosomal protein L26, putative	Plasmodium falciparum (isolate 3D7)	1	4	4	32.5	14.812	4	4	4	4	4	4	0	23.994	190280000	30	35374000	10	16	4	By MS/MS	By MS/MS	By MS/MS	3	7788900	23078000	4507500	32.5	32.5	32.5	4	3	7	9	6	7	3	1	26.0083	26.5095	25.9493	25.7974	26.7676	24.0788
734	O77365	Kinase-related protein PKRP, putative	Plasmodium falciparum (isolate 3D7)	1	3	3	1.2	295.49	1	2	1	1	2	1	0	10.983	16258000	4	126030	1	2	1	By MS/MS	By MS/MS	By MS/MS	129	4585.8	15098	106350	0.6	0.9	0.4	2	2	NaN	NaN	NaN	NaN	NaN	NaN	NaN	NaN	NaN	19.1742	20.8933	23.7097
735	O77366	CCR4 domain-containing protein 4, putative	Plasmodium falciparum (isolate 3D7)	1	18	18	28.8	108.31	15	16	10	15	16	10	0	138.77	485830000	52	3794700	20	25	7	By MS/MS	By MS/MS	By MS/MS	53	1244800	2337200	212660	25.2	24.8	14.6	9	15	6	3	12	4	8	8	28.403	28.4955	27.807	27.2014	28.1625	24.8878
737	O77369	Uncharacterized protein	Plasmodium falciparum (isolate 3D7)	1	5	5	15.2	53.115	2	3	2	2	3	2	0	13.011	46949000	7	2692800	2	3	2	By MS/MS	By MS/MS	By MS/MS	17	682570	1834500	175690	9.1	7.3	5.2	4	1	NaN	NaN	NaN	1	NaN	1	NaN	NaN	NaN	23.6068	24.8944	21.5102	790
738	O77370	Triosephosphate isomerase	Plasmodium falciparum (isolate 3D7)	1	3	3	11.8	41.578	2	2	1	2	2	1	0.0045614	2.0667	15128000	4	238410	2	1	1	By MS/MS	By MS/MS	By MS/MS	19	132370	373730	106040	7.3	8.4	3.4	1	2	2	NaN	NaN	NaN	NaN	NaN	NaN	NaN	NaN	22.5195	22.7596	20.9421
740	O77372	Uncharacterized protein	Plasmodium falciparum (isolate 3D7)	1	6	6	1.5	593.25	5	4	3	5	4	3	0	7.7329	2438000000	38	8775900	14	12	12	By MS/MS	By MS/MS	By MS/MS	272	2493200	3815500	2467200	1.5	1	0.7	7	5	3	3	7	3	3	4	30.2097	30.0022	30.6573	29.3962	29.9809	29.3237
741	O77373	Uncharacterized protein	Plasmodium falciparum (isolate 3D7)	1	5	5	10	70.839	5	4	0	5	4	0	0	12.784	31049000	6	839160	2	4	0	By MS/MS	By MS/MS		37	256750	582410	0	10	8.3	0	6	1	2	NaN	NaN	NaN	NaN	NaN	23.6935	23.5739	NaN	23.1795	24.3611	NaN
742	O77374	Uncharacterized protein PFC0810c	Plasmodium falciparum (isolate 3D7)	1	10	10	11.1	132.98	6	8	7	6	8	7	0	69.61	180000000	12	2056700	4	5	3	By MS/MS	By MS/MS	By MS/MS	56	624680	1176600	255460	6.4	9.4	8.5	9	2	1	1	5	1	1	3	27.8811	27.7194	28.0841	25.621	26.6381	24.514
743	O77375	DNA-directed RNA polymerase subunit	Plasmodium falciparum (isolate 3D7)	1	54	54	31.6	278.67	45	47	39	45	47	39	0	323.31	1619600000	178	7643300	65	68	45	By MS/MS	By MS/MS	By MS/MS	122	2196100	4161200	1286100	28.7	27.8	21.8	55	44	38	27	12	15	6	9	29.4048	29.401	29.5893	28.9684	29.7194	27.6487	791;792;793
744	O77376	Stomatin-like protein, putative	Plasmodium falciparum (isolate 3D7)	1	9	9	27.3	43.083	7	9	9	7	9	9	0	82.694	298650000	38	9973800	11	13	14	By MS/MS	By MS/MS	By MS/MS	21	3169400	4521000	2283400	23.8	27.3	27.3	9	9	10	7	NaN	NaN	1	3	27.3965	27.081	27.9926	26.503	27.0528	25.9388
745	O77379	26S proteasome non-ATPase regulatory subunit 9, putative	Plasmodium falciparum (isolate 3D7)	1	11	11	55.6	26.466	10	10	8	10	10	8	0	63.799	303270000	34	15776000	11	15	8	By MS/MS	By MS/MS	By MS/MS	13	4101200	9730100	1944200	55.1	46.7	42.2	12	14	4	7	3	2	2	1	28.001	28.1465	28.246	26.1483	27.4683	25.3649
746	O77380	CPSF (Cleavage and polyadenylation specific factor), subunit A, putative	Plasmodium falciparum (isolate 3D7)	1	31	31	19.7	338.53	21	30	18	21	30	18	0	323.31	618990000	77	1286800	27	37	13	By MS/MS	By MS/MS	By MS/MS	144	272560	793270	221010	15	19.4	11.3	16	30	6	7	13	18	14	6	27.973	28.0216	28.2422	27.3353	28.5493	25.7599
747	O77381	40S ribosomal protein S11, putative	Plasmodium falciparum (isolate 3D7)	1	10	10	55.9	18.76	9	10	10	9	10	10	0	62.462	2544000000	111	226580000	36	49	26	By MS/MS	By MS/MS	By MS/MS	11	61503000	132240000	32833000	47.8	55.9	55.9	12	24	14	14	10	6	8	12	29.4195	29.2992	29.5632	29.3699	30.4702	28.4342	794
748	O77384	Protein PFC0760c	Plasmodium falciparum (isolate 3D7)	1	24	24	8.8	402.95	19	20	16	19	20	16	0	42.693	434580000	45	2043800	18	17	10	By MS/MS	By MS/MS	By MS/MS	148	663680	1246200	133880	6.7	7.5	6.3	30	8	5	6	6	8	2	4	28.163	28.0544	28.3553	27.0017	27.9863	25.032
749	O77385	Cdc2-related protein kinase 4	Plasmodium falciparum (isolate 3D7)	1	9	9	8.4	182.22	7	7	5	7	7	5	0	71.35	78731000	26	584490	12	10	4	By MS/MS	By MS/MS	By MS/MS	90	220450	301400	62637	6.1	6.2	4.2	1	5	4	5	2	3	5	3	26.5708	26.3509	26.294	24.7601	25.3853	22.6294	795
751	O77388	Protein YOP1, putative	Plasmodium falciparum (isolate 3D7)	1	4	4	20.4	26.04	4	4	4	4	4	4	0	40.231	350340000	29	16394000	13	9	7	By MS/MS	By MS/MS	By MS/MS	11	6227800	6816800	3349900	20.4	20.4	20.4	3	3	6	4	5	4	3	4	28.2148	27.877	28.6274	26.9233	27.2217	25.9882
752	O77389	Formate-nitrite transporter	Plasmodium falciparum (isolate 3D7)	1	8	8	19.1	34.458	6	8	7	6	8	7	0	83.897	1216600000	102	63622000	33	39	30	By MS/MS	By MS/MS	By MS/MS	12	17271000	29208000	17143000	18.4	19.1	18.8	6	9	12	11	13	16	13	14	29.6878	29.4875	30.5684	28.3886	29.0508	28.2035
753	O77390	Kinetochore protein NUF2, putative	Plasmodium falciparum (isolate 3D7)	1	16	16	41.9	54.677	14	13	12	14	13	12	0	169.76	308260000	44	2977900	17	14	13	By MS/MS	By MS/MS	By MS/MS	29	1019300	1367000	591650	38.8	37.1	31	10	5	8	5	5	11	4	5	28.2251	27.7516	28.6064	26.6838	27.159	25.5927
754	O77393	Uncharacterized protein	Plasmodium falciparum (isolate 3D7)	1	3	3	1.2	293.71	2	2	2	2	2	2	0.001087	2.6813	24816000	8	163240	3	4	1	By MS/MS	By MS/MS	By MS/MS	128	35659	86817	40766	0.8	0.8	0.7	NaN	1	NaN	2	2	3	1	NaN	25.0105	25.1149	NaN	22.5518	23.681	22.3151
755	O77395	40S ribosomal protein S15A, putative	Plasmodium falciparum (isolate 3D7)	1	7	7	52.3	14.873	7	7	7	7	7	7	0	47.144	1558000000	196	119390000	68	79	49	By MS/MS	By MS/MS	By MS/MS	8	34351000	70191000	14851000	52.3	52.3	52.3	6	8	4	9	20	21	20	17	30.4597	30.6118	31.0415	28.6984	29.7652	27.6455	797;798
756	O77396	Proteasome subunit alpha type-3, putative	Plasmodium falciparum (isolate 3D7)	1	13	13	69.8	29.289	10	13	12	10	13	12	0	323.31	8878900000	320	200030000	110	127	83	By MS/MS	By MS/MS	By MS/MS	15	57256000	104130000	38650000	54.8	69.8	64.3	11	33	35	35	24	31	30	30	32.8799	33.0472	32.9371	31.3215	32.1518	30.4071	799
759	O96124	Erythrocyte membrane protein 3	Plasmodium falciparum (isolate 3D7)	1	8	8	31.1	273.64	3	2	8	3	2	8	0	36.355	95641000	13	188340	3	0	10	By MS/MS	By matching	By MS/MS	137	22859	23622	141860	22.9	21.3	31.1	14	NaN	NaN	NaN	NaN	NaN	NaN	NaN	23.9544	23.1425	26.8437	23.7528	23.9651	25.9568
760	O96127	Translation-enhancing factor	Plasmodium falciparum (isolate 3D7)	1	9	9	13	141.85	9	8	1	9	8	1	0	27.082	118570000	18	1199100	9	9	0	By MS/MS	By MS/MS	By matching	54	578120	621010	38042	13	12.1	4	14	4	1	1	NaN	NaN	NaN	NaN	25.2391	24.9172	NaN	25.6567	25.923	20.9702
762	O96133	Repetitive organellar protein	Plasmodium falciparum (isolate 3D7)	1	8	8	5	237.74	5	6	4	5	6	4	0	16.12	46479000	12	278910	5	5	2	By MS/MS	By MS/MS	By MS/MS	105	63804	179360	35745	2.9	3.8	2.4	9	2	3	1	NaN	NaN	NaN	NaN	24.2377	24.3927	24.2776	23.839	24.6189	22.4447
765	O96142	Aspartate aminotransferase	Plasmodium falciparum (isolate 3D7)	1	15	15	43.5	47.005	11	13	12	11	13	12	0	131.83	964260000	77	26297000	28	34	15	By MS/MS	By MS/MS	By MS/MS	24	7031500	15575000	3690700	30.6	38.5	32.6	7	4	13	11	15	15	16	10	30.0739	29.888	30.308	28.0914	29.0473	26.8797
766	O96145	2-methoxy-6-polyprenyl-1,4-benzoquinol methylase, mitochondrial	Plasmodium falciparum (isolate 3D7)	1	7	7	29.4	41.169	6	7	4	6	7	4	0	56.5	503540000	26	9179800	9	12	5	By MS/MS	By MS/MS	By MS/MS	18	2956100	5078800	1145000	26.6	29.4	15.8	2	1	6	4	NaN	7	2	4	30.3289	30.4304	29.6925	27.5654	28.03	24.8783	801;802
768	O96149	PCI domain-containing protein, putative	Plasmodium falciparum (isolate 3D7)	1	8	8	24.3	54.351	8	8	5	8	8	5	0	49.704	275470000	29	3978000	12	12	5	By MS/MS	By MS/MS	By MS/MS	23	1608700	2026900	342410	24.3	24.3	14.7	NaN	3	10	6	3	6	3	6	28.5345	28.2323	28.8607	26.938	26.8771	24.4946
769	O96150	DNA-directed RNA polymerase II 16 kDa subunit, putative	Plasmodium falciparum (isolate 3D7)	1	3	3	32.6	15.113	2	3	3	2	3	3	0	26.611	61212000	9	1739200	3	4	2	By MS/MS	By MS/MS	By MS/MS	9	577750	911910	249510	19.7	32.6	32.6	NaN	NaN	NaN	NaN	3	5	3	NaN	28.3139	27.8378	27.9475	23.518	25.2328	23.2197
770	O96151	Uncharacterized protein	Plasmodium falciparum (isolate 3D7)	1	6	6	13.2	76.449	5	6	4	5	6	4	0	16.758	99867000	13	540440	5	6	2	By MS/MS	By MS/MS	By MS/MS	34	147450	325790	67194	11.5	13.2	8.3	1	11	3	NaN	2	NaN	NaN	NaN	26.6974	26.8363	26.228	24.4193	25.994	23.3377
771	O96153	26S proteasome regulatory subunit RPN1, putative	Plasmodium falciparum (isolate 3D7)	1	48	48	56.8	108.36	44	47	38	44	47	38	0	323.31	14569000000	581	124550000	214	247	120	By MS/MS	By MS/MS	By MS/MS	53	51851000	62087000	10617000	54	56.8	51	45	72	38	50	79	75	76	79	34.8272	34.8299	34.8371	32.3135	32.8746	30.3378	803;804;805;806;807;808;809;810;811
774	O96163	Serine repeat antigen 7	Plasmodium falciparum (isolate 3D7)	1	3	3	5.5	109.64	3	3	2	3	3	2	0	12.682	75511000	5	121000	3	0	2	By MS/MS	By matching	By MS/MS	49	36798	46808	37390	5.5	5.5	3.8	3	3	NaN	NaN	NaN	NaN	1	1	28.1399	27.8015	28.9176	25.5739	24.4069	21.6628
776	O96168	Uncharacterized protein	Plasmodium falciparum (isolate 3D7)	1	4	4	3.1	211.88	3	2	0	3	2	0	0	6.7324	16424000	6	36072	3	3	0	By MS/MS	By MS/MS		86	36072	61682	0	2.7	1.1	0	1	NaN	NaN	NaN	NaN	1	2	2	NaN	NaN	NaN	23.4065	22.3388	NaN
778	O96174	Uncharacterized protein	Plasmodium falciparum (isolate 3D7)	1	6	6	37	28.163	5	6	5	5	6	5	0	59.548	456660000	35	23521000	14	16	5	By MS/MS	By MS/MS	By MS/MS	13	5774700	14250000	3497000	31.9	37	27.2	3	10	3	4	11	2	3	5	28.4838	28.3749	28.7253	26.871	28.0006	25.9622
779	O96175	Male gametocyte surface protein P230p	Plasmodium falciparum (isolate 3D7)	1	21	21	12.1	293.64	18	16	16	18	16	16	0	91.93	279900000	48	941520	19	18	11	By MS/MS	By MS/MS	By MS/MS	124	309140	469030	163360	10.8	9.7	9.2	11	17	6	6	2	10	5	3	26.8788	26.8246	27.1212	26.4489	27.0509	25.5539
780	O96176	Patatin-like phospholipase, putative	Plasmodium falciparum (isolate 3D7)	1	19	19	40.5	78.304	12	17	17	12	17	17	0	186.91	599620000	60	5221900	19	25	16	By MS/MS	By MS/MS	By MS/MS	40	1394800	2539700	1287300	25.8	35.9	37	14	12	5	8	12	6	8	9	29.7012	29.4376	29.9326	27.251	28.2804	26.7629
783	O96185	Uncharacterized protein PF3D7_0210200	Plasmodium falciparum (isolate 3D7)	1	21	21	8.8	310.02	13	19	8	13	19	8	0	39.369	267630000	35	958700	12	18	5	By MS/MS	By MS/MS	By MS/MS	123	194270	708880	55554	6.1	8	4.3	9	14	6	5	4	4	2	5	27.8899	27.7962	27.2004	26.2764	27.3111	24.2416	812;813
785	O96191	Uncharacterized protein	Plasmodium falciparum (isolate 3D7)	1	5	5	16.5	32.541	5	4	3	5	4	3	0	42.275	444730000	29	50964000	12	12	5	By MS/MS	By MS/MS	By MS/MS	7	15746000	31389000	3828500	16.5	16.5	10.6	6	11	3	4	1	NaN	2	3	26.6041	26.8695	26.0503	26.9917	28.0459	25.0257	814
786	O96193	Ras-related protein Rab-5A	Plasmodium falciparum (isolate 3D7)	1	8	8	39.6	26.671	8	8	7	8	8	7	0	34.68	280980000	33	19669000	14	13	6	By MS/MS	By MS/MS	By MS/MS	14	6569200	10834000	2266300	39.6	39.6	35.3	5	9	2	7	6	5	6	4	27.4521	27.3972	27.5366	26.5402	27.1764	24.9193
787	O96195	GAF domain-related protein, putative	Plasmodium falciparum (isolate 3D7)	1	6	6	5.9	148.55	5	6	2	5	6	2	0	20.418	61833000	10	446240	3	6	1	By MS/MS	By MS/MS	By MS/MS	64	125640	289270	31338	5.1	5.9	2	6	NaN	NaN	1	4	4	1	2	26.165	26.2759	26.005	23.9706	25.275	22.1924
788	O96198	Asparagine--tRNA ligase	Plasmodium falciparum (isolate 3D7)	1	28	28	57.4	70.497	26	28	24	26	28	24	0	323.31	9444800000	436	126730000	169	180	87	By MS/MS	By MS/MS	By MS/MS	29	43455000	70034000	13240000	52.1	57.4	41.6	41	28	47	45	46	53	46	48	31.3817	31.3914	31.0717	31.568	32.3285	29.6932	815;816;817
789	O96201	Uncharacterized protein	Plasmodium falciparum (isolate 3D7)	1	4	4	3.1	214.68	4	3	1	4	3	1	0	8.0768	29453000	8	331380	4	3	1	By MS/MS	By MS/MS	By MS/MS	66	113460	189260	28665	3.1	2.1	0.7	5	2	1	NaN	NaN	NaN	NaN	NaN	24.08	24.0251	NaN	23.541	23.8722	20.8514
791	O96203	Eukaryotic peptide chain release factor subunit 1	Plasmodium falciparum (isolate 3D7)	1	26	26	68.1	48.063	21	26	21	21	26	21	0	323.31	1896200000	155	53603000	52	69	34	By MS/MS	By MS/MS	By MS/MS	27	17326000	30462000	5815000	56	68.1	56.4	33	20	18	15	29	29	17	17	30.7641	30.7511	30.6544	29.1165	30.0705	27.4762	818;819;820
792	O96204	Uncharacterized protein	Plasmodium falciparum (isolate 3D7)	1	13	13	4.2	494.21	7	9	6	7	9	6	0	23.176	182100000	20	677340	7	9	4	By MS/MS	By MS/MS	By MS/MS	204	317470	338800	21067	1.7	2.8	2.1	5	NaN	1	NaN	3	8	4	6	28.2351	28.1495	28.9775	25.9487	26.6772	23.257
793	O96205	Uncharacterized protein	Plasmodium falciparum (isolate 3D7)	1	5	5	1.7	477.85	4	5	5	4	5	5	0	5.6875	68660000	10	250550	5	2	3	By MS/MS	By MS/MS	By MS/MS	190	61886	121410	67249	1.3	1.7	1.7	3	NaN	1	2	2	4	2	1	25.5303	25.6549	26.4314	23.8603	25.172	23.8977
794	O96210	Arginyl-tRNA--protein transferase	Plasmodium falciparum (isolate 3D7)	1	12	12	40.8	42.939	10	12	10	10	12	10	0	156.46	457270000	48	13534000	17	17	14	By MS/MS	By MS/MS	By MS/MS	21	4375400	6892800	2265400	35.6	40.8	35.3	17	4	4	4	11	8	4	5	28.9823	29.0841	29.2042	27.1136	27.8596	26.0301	821;822
795	O96212	Protein SIS1	Plasmodium falciparum (isolate 3D7)	1	15	15	52.7	37.356	14	15	12	14	15	12	0	115.91	2710600000	115	105730000	46	46	23	By MS/MS	By MS/MS	By MS/MS	18	35327000	61645000	8755400	52.7	52.7	46.3	34	6	16	20	9	6	11	13	30.1887	30.114	29.8249	29.7104	30.5346	28.0441	823;824
796	O96213	Uncharacterized protein	Plasmodium falciparum (isolate 3D7)	1	4	4	26.2	15.342	4	4	3	4	4	3	0.00037922	3.8141	122880000	9	15360000	4	3	2	By MS/MS	By MS/MS	By MS/MS	8	4896000	8707200	1757000	26.2	26.2	19.8	8	5	1	NaN	NaN	1	1	1	25.0621	24.9237	24.2608	25.2232	26.0538	23.7447
797	O96215	Tetratricopeptide repeat protein, putative	Plasmodium falciparum (isolate 3D7)	1	14	14	37.8	55.224	11	13	13	11	13	13	0	138.83	548430000	61	7056000	23	18	20	By MS/MS	By MS/MS	By MS/MS	29	1578500	3621000	1856500	30.4	35.4	35.7	16	19	10	10	8	3	3	6	28.6071	28.5675	29.3568	27.2144	28.0519	26.7701	825
798	O96217	Uncharacterized protein	Plasmodium falciparum (isolate 3D7)	1	8	8	71.4	17.808	7	6	6	7	6	6	0	138.42	1204100000	159	82691000	54	72	33	By MS/MS	By MS/MS	By MS/MS	10	23530000	43846000	15315000	66.2	59.1	44.8	11	3	17	23	13	20	10	13	28.0798	28.2674	28.3944	28.4397	29.2655	27.5366	826;827;828
799	O96219	RTR1 domain-containing protein, putative	Plasmodium falciparum (isolate 3D7)	1	12	12	10.9	139.39	8	10	8	8	10	8	0	29.866	112490000	23	1260600	8	10	5	By MS/MS	By MS/MS	By MS/MS	52	459760	622880	177980	7.4	9.4	7.9	5	11	4	3	4	3	1	1	26.534	26.5783	26.718	24.8818	25.9213	24.1038
800	O96220	T-complex protein 1 subunit theta	Plasmodium falciparum (isolate 3D7)	1	36	36	67.5	60.958	27	35	27	27	35	27	0	323.31	12484000000	494	263800000	178	193	123	By MS/MS	By MS/MS	By MS/MS	34	80906000	145720000	37174000	56.3	63.1	50.9	39	67	43	45	38	61	68	71	32.1118	32.2356	32.2963	31.838	32.6955	30.6543	829;830;831;832;833;834
801	O96221	Protein transport protein SEC31	Plasmodium falciparum (isolate 3D7)	1	43	43	35.4	166.71	41	42	40	41	42	40	0	323.31	4381000000	424	36679000	158	176	90	By MS/MS	By MS/MS	By MS/MS	61	12177000	18856000	5645300	34.7	35.3	35.1	39	50	67	73	60	38	35	35	29.8147	29.7108	29.8265	30.4732	31.0814	29.2036	835;836;837;838;839;840;841;842
802	O96224	Uncharacterized protein	Plasmodium falciparum (isolate 3D7)	1	10	10	24.6	73.715	8	10	3	8	10	3	0	82.88	129720000	18	760700	7	9	2	By MS/MS	By MS/MS	By MS/MS	24	367280	393420	187830	19.2	24.6	8.7	12	6	1	1	4	NaN	NaN	NaN	24.498	25.0523	24.3196	24.6818	26.5354	22.4004
803	O96228	Uncharacterized protein	Plasmodium falciparum (isolate 3D7)	1	3	3	3.1	160.63	2	3	3	2	3	3	0	17.272	39588000	5	167790	1	1	3	By MS/MS	By MS/MS	By MS/MS	54	153270	100590	67199	2.4	3.1	3.1	5	NaN	2	1	NaN	NaN	NaN	NaN	23.7494	23.687	25.1546	22.9806	24.1789	23.5544
805	O96230	Acyl-CoA synthetase	Plasmodium falciparum (isolate 3D7)	1	45	44	54.1	102.15	36	40	41	35	39	40	0	323.31	12661000000	735	185610000	220	275	240	By MS/MS	By MS/MS	By MS/MS	38	46534000	95174000	43901000	47	49.9	47.8	38	72	62	55	78	105	87	86	31.6003	32.0279	32.6569	31.5537	32.653	31.3599	843;844;845;846;847
806	O96234	Uncharacterized protein	Plasmodium falciparum (isolate 3D7)	1	5	5	11.1	89.326	5	4	2	5	4	2	0	14.983	240470000	13	1747100	7	5	1	By MS/MS	By MS/MS	By MS/MS	28	891240	743510	112330	11.1	7.5	2.9	NaN	3	2	2	2	2	1	2	30.1026	29.9875	29.6464	26.7824	26.8611	21.5848
808	O96236	DNA-directed RNA polymerase subunit beta	Plasmodium falciparum (isolate 3D7)	1	32	32	28	151.72	26	28	27	26	28	27	0	143.62	1239400000	123	14467000	42	47	34	By MS/MS	By MS/MS	By MS/MS	66	4385600	7830800	2250700	22.6	23.5	23.8	31	33	24	26	8	6	10	7	27.5274	27.4299	27.7732	28.5329	29.265	27.6175	848;849;850;851
809	O96237	Origin recognition complex subunit 5	Plasmodium falciparum (isolate 3D7)	1	4	4	7.6	103.99	2	4	2	2	4	2	0	9.18	30549000	5	234210	2	2	1	By MS/MS	By MS/MS	By MS/MS	42	33874	149190	51144	3.2	7.6	3.4	NaN	2	NaN	NaN	1	3	1	1	26.2185	26.0459	NaN	22.053	24.4568	21.5968
810	O96239	DEAD/DEAH box helicase, putative	Plasmodium falciparum (isolate 3D7)	1	30	30	18.9	237.12	24	29	17	24	29	17	0	107.78	512420000	82	2673800	30	41	11	By MS/MS	By MS/MS	By MS/MS	90	894720	1568200	210900	15.1	18.4	11.9	14	20	11	11	11	19	11	11	28.2631	28.0733	27.9299	27.3708	28.1585	25.2265	852;853;854
812	O96243	Vacuolar protein sorting-associated protein 45	Plasmodium falciparum (isolate 3D7)	1	21	21	38.1	86.255	19	17	16	19	17	16	0	103.66	4712500000	112	104110000	51	34	27	By MS/MS	By MS/MS	By MS/MS	40	92497000	8147400	3470200	33.8	28.8	28.3	12	18	12	14	19	19	18	14	31.448	31.189	31.3741	31.8448	29.2399	27.7231	855
813	O96245	MtN3-like protein	Plasmodium falciparum (isolate 3D7)	1	9	9	16	77.593	6	6	5	6	6	5	0	64.011	92063000	13	2817700	5	6	2	By MS/MS	By MS/MS	By MS/MS	23	524950	1724000	568760	14.1	13.1	6.7	10	7	2	1	NaN	1	1	NaN	24.0205	24.0245	24.3279	24.3199	25.7189	23.9218
814	O96248	Uncharacterized protein	Plasmodium falciparum (isolate 3D7)	1	7	7	19.3	64.573	4	4	7	4	4	7	0	9.4821	74002000	12	2224500	4	2	6	By MS/MS	By MS/MS	By MS/MS	24	733580	846340	644580	9.1	10.2	19.3	10	3	1	1	NaN	NaN	NaN	NaN	24.3969	23.5616	24.6494	24.6264	24.612	24.4209
815	O96252	ATP synthase subunit alpha	Plasmodium falciparum (isolate 3D7)	1	26	26	51.7	61.77	24	26	23	24	26	23	0	323.31	4277000000	237	106220000	83	105	49	By MS/MS	By MS/MS	By MS/MS	31	34640000	61327000	10255000	49.5	51.7	40.8	13	45	55	46	27	22	26	24	29.9295	30.0895	29.4199	30.2981	31.2433	28.6276	856
817	O96256	Uncharacterized protein	Plasmodium falciparum (isolate 3D7)	1	3	3	2.5	203.91	1	3	0	1	3	0	0.00036724	3.0528	8598800	2	116200	0	2	0	By MS/MS	By MS/MS		74	18160	98040	0	0.9	2.5	0	1	NaN	NaN	NaN	NaN	NaN	2	1	NaN	NaN	NaN	20.3579	22.7905	NaN
819	O96259	Uncharacterized protein	Plasmodium falciparum (isolate 3D7)	1	20	20	41	60.597	19	18	17	19	18	17	0	243.39	2773900000	189	72980000	67	79	43	By MS/MS	By MS/MS	By MS/MS	23	22844000	39913000	10223000	40.3	38.2	30.1	18	22	18	16	20	29	28	34	30.8488	31.1267	31.1799	29.633	30.57	28.3717	858;859;860
820	O96260	Replication factor C subunit 2, putative	Plasmodium falciparum (isolate 3D7)	1	18	18	64.8	37.922	17	15	14	17	15	14	0	180.23	1910800000	143	50486000	51	60	32	By MS/MS	By MS/MS	By MS/MS	19	17118000	27571000	5796800	63	50	52.7	31	25	17	23	25	10	12	11	29.587	29.6712	29.3209	29.2609	29.9775	27.6486	861;862;863;864;865;866
822	O96265	Small nuclear ribonucleoprotein Sm D2	Plasmodium falciparum (isolate 3D7)	1	7	7	71.3	11.714	6	7	7	6	7	7	0	137.01	376550000	41	47668000	14	14	13	By MS/MS	By MS/MS	By MS/MS	7	15986000	23563000	8119100	69.3	71.3	71.3	9	10	4	5	2	3	2	3	29.0011	29.1186	29.4376	26.8579	27.5092	25.929
823	O96267	Pre-mRNA-processing protein 45, putative	Plasmodium falciparum (isolate 3D7)	1	9	9	27	57.525	8	9	2	8	9	2	0	50.8	136800000	17	2216400	5	11	1	By MS/MS	By MS/MS	By MS/MS	22	537210	1437600	241590	22.4	27	5.2	11	3	3	4	NaN	NaN	NaN	NaN	26.2504	26.4804	25.1673	25.2269	26.4586	22.3416
824	O96268	Saccharopine dehydrogenase, putative	Plasmodium falciparum (isolate 3D7)	1	10	10	30.3	49.891	7	9	1	7	9	1	0	41.302	216720000	35	6739400	13	21	1	By MS/MS	By MS/MS	By MS/MS	22	1991100	4514500	233790	24.2	27.5	2.6	3	NaN	3	6	8	7	6	8	27.3222	27.4907	NaN	26.1089	27.0526	22.2943	868
825	O96271	Replication factor C subunit 1	Plasmodium falciparum (isolate 3D7)	1	32	32	37.8	104.18	27	32	25	27	32	25	0	314.63	2235600000	160	24312000	59	66	35	By MS/MS	By MS/MS	By MS/MS	49	8708900	13882000	1720500	34.6	37.8	32.3	34	27	25	20	21	23	25	21	30.5145	30.3371	30.266	29.4696	30.2718	27.5461	869
827	O96275	Liver stage antigen 3	Plasmodium falciparum (isolate 3D7)	1	25	25	20.8	175.66	11	16	24	11	16	24	0	170.58	298920000	47	2055500	10	14	23	By MS/MS	By MS/MS	By MS/MS	59	177620	381180	1496700	10.8	16.2	18.8	40	8	5	2	NaN	NaN	1	2	27.4563	27.0671	28.6267	25.8876	26.5372	27.0553	870;871
828	O96276	DnaJ protein, putative	Plasmodium falciparum (isolate 3D7)	1	20	20	22.5	117.29	10	15	14	10	15	14	0	82.792	334080000	37	4627400	7	15	15	By MS/MS	By MS/MS	By MS/MS	51	947780	2582900	1096700	11.4	17.8	14.6	27	14	2	3	2	2	1	NaN	25.34	25.5244	25.8158	25.7804	27.5435	26.2683	872
829	O96279	Cytoadherence linked asexual protein 2	Plasmodium falciparum (isolate 3D7)	1	9	3	6.4	171.16	4	4	8	0	0	3	0.0089347	1.7694	3236700	3	44338	0	0	3	By matching	By matching	By MS/MS	73	0	0	44338	3	3	5.1	1	1	NaN	1	NaN	NaN	NaN	NaN	NaN	NaN	NaN	NaN	NaN	21.6261	4
830	O97224	Palmitoyltransferase	Plasmodium falciparum (isolate 3D7)	1	5	5	10.4	73.862	3	4	4	3	4	4	0	31.319	113720000	17	1115700	5	6	6	By MS/MS	By MS/MS	By MS/MS	31	227840	357790	530020	6.5	8.6	8.9	2	4	3	3	4	NaN	NaN	NaN	27.7021	27.4812	28.697	24.802	25.3956	25.2651
831	O97225	Spindle pole body protein, putative	Plasmodium falciparum (isolate 3D7)	1	10	10	8.4	267.97	9	8	7	9	8	7	0	118.57	403210000	22	1017900	8	9	5	By MS/MS	By MS/MS	By MS/MS	103	308770	693490	15615	7.3	6.6	6.3	8	8	4	5	3	NaN	NaN	NaN	29.0192	28.8807	29.106	27.1375	27.82	24.1507
832	O97226	IBR domain protein, putative	Plasmodium falciparum (isolate 3D7)	1	3	3	5.9	71.872	3	1	2	3	1	2	0	5.1396	15858000	6	429060	3	1	2	By MS/MS	By MS/MS	By MS/MS	33	273520	51470	155540	5.9	1.9	4	NaN	2	NaN	NaN	2	NaN	1	1	25.8691	NaN	26.1791	23.1057	20.6958	22.2913
833	O97227	Dihydrolipoamide acetyltransferase component of pyruvate dehydrogenase complex	Plasmodium falciparum (isolate 3D7)	1	28	28	76.1	50.99	25	27	24	25	27	24	0	323.31	12646000000	379	260190000	140	160	79	By MS/MS	By MS/MS	By MS/MS	24	77107000	155140000	27940000	72.3	67.9	70.8	69	30	29	36	40	42	42	41	31.3307	31.6523	30.8979	31.8795	32.8027	30.1636	873;874;875;876;877;878
835	O97237	GRIP and coiled-coil domain-containing protein	Plasmodium falciparum (isolate 3D7)	1	9	9	16.7	135.79	8	9	8	8	9	8	0	46.738	203180000	25	1824700	9	9	7	By MS/MS	By MS/MS	By MS/MS	69	518680	1066900	239100	9.7	16.7	15.5	17	7	NaN	NaN	NaN	1	4	4	27.251	27.1682	27.0479	25.894	26.7743	24.6344
836	O97238	Transporter, putative	Plasmodium falciparum (isolate 3D7)	1	15	15	25.2	114.5	13	12	12	13	12	12	0	323.31	731530000	66	14617000	25	28	13	By MS/MS	By MS/MS	By MS/MS	24	3947500	8937400	1732200	23.6	18.3	18.2	24	13	5	6	4	5	8	6	28.6042	28.9008	28.952	27.4837	28.7573	26.4254	879
837	O97239	Protein dopey homolog PFC0245c	Plasmodium falciparum (isolate 3D7)	1	18	18	7.1	467.88	11	14	10	11	14	10	0	171.69	164860000	30	415600	11	11	8	By MS/MS	By MS/MS	By MS/MS	170	108810	245080	61719	3.8	6	4.3	12	11	4	5	5	NaN	NaN	NaN	26.7961	26.466	26.6475	25.1521	26.6068	24.597
838	O97240	DNA-(apurinic or apyrimidinic site) endonuclease	Plasmodium falciparum (isolate 3D7)	1	7	7	14.7	72.442	6	6	4	6	6	4	0	31.725	114670000	19	1533700	8	6	5	By MS/MS	By MS/MS	By MS/MS	33	632780	676550	224340	12.2	12.6	7.3	8	3	5	4	1	1	1	NaN	25.9894	25.7505	25.5704	25.3719	25.7784	23.7077
839	O97241	Ubiquitin-conjugating enzyme E2, putative	Plasmodium falciparum (isolate 3D7)	1	9	9	73.2	16.14	8	8	6	8	8	6	0	71.423	2025700000	77	228160000	29	28	20	By MS/MS	By MS/MS	By MS/MS	8	67727000	120400000	40031000	65.5	47.2	39.4	23	7	3	8	10	9	3	3	29.8633	29.7754	30.1569	29.1329	30.01	28.4066	880
840	O97242	P-loop containing nucleoside triphosphate hydrolase, putative	Plasmodium falciparum (isolate 3D7)	1	8	8	8.4	132.2	8	8	4	8	8	4	0	74.612	104130000	25	1034700	13	12	0	By MS/MS	By MS/MS	By matching	60	368520	631940	34279	8.4	8.4	4.1	10	2	2	3	2	2	5	2	26.5879	26.2423	25.2648	25.1829	25.9041	21.6283
841	O97244	Activator of Hsp90 ATPase	Plasmodium falciparum (isolate 3D7)	1	17	17	50.7	41.59	15	16	16	15	16	16	0	202.7	2361800000	137	95877000	49	49	39	By MS/MS	By MS/MS	By MS/MS	20	29310000	44105000	22461000	48.7	48.7	48.7	8	12	23	20	20	16	15	16	29.6722	29.5887	30.3856	29.363	30.0769	29.0052	881
842	O97245	Glycerol-3-phosphate dehydrogenase	Plasmodium falciparum (isolate 3D7)	1	33	33	56.5	74.688	32	33	30	32	33	30	0	323.31	4127100000	270	60720000	99	101	70	By MS/MS	By MS/MS	By MS/MS	34	18652000	33179000	8888700	54.7	56.5	54.7	30	63	37	34	33	27	30	25	31.8245	31.9587	31.8521	30.2425	31.1274	28.929	882;883;884
843	O97246	Cytochrome c oxidase subunit ApiCOX35, putative	Plasmodium falciparum (isolate 3D7)	1	6	6	25.1	36.391	3	6	3	3	6	3	0	16.3	129060000	17	1308200	6	9	2	By MS/MS	By MS/MS	By MS/MS	19	150320	1127200	30736	11.4	25.1	11.4	4	6	2	2	2	NaN	1	1	26.944	27.1595	26.4071	24.9369	26.3872	23.1296
844	O97247	CCT-beta	Plasmodium falciparum (isolate 3D7)	1	38	38	79.2	59.198	36	38	36	36	38	36	0	323.31	20870000000	910	335200000	308	350	252	By MS/MS	By MS/MS	By MS/MS	32	99567000	182820000	52814000	74.9	79.2	73.7	86	106	95	93	118	104	55	52	31.9632	31.9276	32.241	32.5271	33.4101	31.6051	885;886;887;888;889;890;891;892;893;894;895;896;897
845	O97248	40S ribosomal protein S23, putative	Plasmodium falciparum (isolate 3D7)	1	5	5	37.9	16.13	4	5	4	4	5	4	0	47.999	817540000	17	84147000	5	8	4	By MS/MS	By MS/MS	By MS/MS	4	8165400	69248000	6733400	33.1	37.9	37.2	5	1	2	4	3	3	3	2	30.6148	30.8147	31.0462	27.2574	28.9978	26.8513
846	O97249	40S ribosomal protein S12	Plasmodium falciparum (isolate 3D7)	1	10	10	68.8	15.396	9	10	8	9	10	8	0	86.444	6055300000	243	268270000	92	98	53	By MS/MS	By MS/MS	By MS/MS	11	84877000	148980000	34411000	62.4	68.8	52.5	4	21	18	27	26	24	18	18	31.9338	32.1139	31.827	30.902	31.6601	29.2878	898
847	O97250	60S ribosomal protein L7, putative	Plasmodium falciparum (isolate 3D7)	1	13	13	44.7	30.523	11	12	8	11	12	8	0	117.79	3702500000	139	155760000	51	56	32	By MS/MS	By MS/MS	By MS/MS	10	48158000	92666000	14932000	38.5	44.7	25.7	19	9	17	17	18	17	16	14	29.8639	29.8641	29.4655	30.0693	31.0073	28.6373
848	O97251	Microtubule-associated protein RP/EB family, putative	Plasmodium falciparum (isolate 3D7)	1	7	7	16.7	59.544	6	7	5	6	7	5	0	36.248	229240000	18	9594600	7	6	5	By MS/MS	By MS/MS	By MS/MS	19	3956300	4382800	1255600	14.1	16.7	11.8	10	13	1	NaN	2	1	NaN	NaN	27.2648	27.0649	27.6211	26.4103	26.6613	25.0161
850	O97253	Spindle and kinetochore-associated protein 2	Plasmodium falciparum (isolate 3D7)	1	11	11	32.9	46.329	7	11	7	7	11	7	0	51.685	243500000	23	7186500	7	11	5	By MS/MS	By MS/MS	By MS/MS	20	2185600	4122800	877980	21.1	32.9	22.6	6	9	11	4	6	NaN	NaN	NaN	27.868	27.7572	27.8606	26.1596	27.0342	24.8903	899
851	O97255	Uncharacterized protein	Plasmodium falciparum (isolate 3D7)	1	10	10	7.8	216.26	9	7	6	9	7	6	0	50.843	130140000	27	593140	13	7	7	By MS/MS	By MS/MS	By MS/MS	79	233440	271590	88102	7.3	4.8	5.5	7	9	1	1	NaN	3	4	2	27.5021	27.0234	27.6138	25.9555	25.5977	23.7688	900
852	O97256	Activator of Hsp90 ATPase, putative	Plasmodium falciparum (isolate 3D7)	1	6	6	48.6	16.156	6	6	5	6	6	5	0	129.6	3515700000	94	195070000	37	44	13	By MS/MS	By MS/MS	By MS/MS	7	64259000	115290000	15521000	48.6	48.6	48.6	12	11	10	8	7	12	15	17	32.363	32.3495	31.7915	30.0877	31.0463	27.2289
853	O97259	Serine/threonine-protein phosphatase	Plasmodium falciparum (isolate 3D7)	1	5	5	21.1	35.765	5	5	5	5	5	5	0	32.422	129320000	17	5406600	6	7	4	By MS/MS	By MS/MS	By MS/MS	13	2211100	2241200	954260	21.1	21.1	21.1	3	4	2	8	7	2	NaN	1	26.1089	25.9123	26.4064	25.5142	25.8515	24.3138	901
854	O97260	RING finger protein RNF1	Plasmodium falciparum (isolate 3D7)	1	37	37	43.4	135.64	35	37	28	35	37	28	0	323.31	5974900000	329	44815000	133	125	71	By MS/MS	By MS/MS	By MS/MS	58	15037000	25138000	4641000	41.4	43.4	35.2	94	37	23	25	30	17	17	19	30.3073	29.9163	29.7337	30.9496	31.592	29.3069	902;903;904;905;906;907
856	O97266	Eukaryotic translation initiation factor 4E	Plasmodium falciparum (isolate 3D7)	1	14	14	67	26.947	13	14	12	13	14	12	0	217.05	3936300000	248	166660000	95	99	54	By MS/MS	By MS/MS	By MS/MS	13	54723000	93977000	17960000	66.1	67	61.7	20	31	19	21	12	15	19	22	32.3669	32.4796	31.9417	30.1882	31.1649	28.1863	908;909
857	O97271	Zinc finger protein, putative	Plasmodium falciparum (isolate 3D7)	1	6	6	16.9	57.071	1	4	4	1	4	4	0	14.688	46315000	9	1161500	1	2	6	By MS/MS	By MS/MS	By MS/MS	29	149510	305060	706910	1.6	12	10.7	4	5	1	NaN	2	NaN	NaN	NaN	NaN	25.7124	27.2796	22.0479	23.9429	24.6239
858	O97273	Zinc finger protein, putative	Plasmodium falciparum (isolate 3D7)	1	3	3	12.9	41.983	2	3	1	2	3	1	0	13.447	34796000	5	1933100	2	3	0	By MS/MS	By MS/MS	By matching	18	790640	1108500	33987	8.2	12.9	5.2	NaN	1	NaN	2	NaN	NaN	3	2	27.1848	27.0272	NaN	23.7626	24.25	19.2226
859	O97277	Kinesin-8, putative	Plasmodium falciparum (isolate 3D7)	1	4	4	3.2	157.39	3	4	0	3	4	0	0	11.805	51410000	6	803280	1	5	0	By MS/MS	By MS/MS		64	237910	565380	0	2.4	3.2	0	3	NaN	NaN	1	3	2	NaN	NaN	26.6158	26.2895	NaN	23.86	25.1088	NaN
860	O97278	ABC transporter I family member 1, putative	Plasmodium falciparum (isolate 3D7)	1	4	4	1.6	375.8	2	4	3	2	4	3	0	18.977	26941000	7	98530	1	4	2	By MS/MS	By MS/MS	By MS/MS	138	17845	54151	26535	0.7	1.6	1	3	2	NaN	NaN	1	NaN	1	2	25.8406	25.4614	26.1731	22.1702	24.1249	21.9046
861	O97279	Uncharacterized protein	Plasmodium falciparum (isolate 3D7)	1	9	9	26.8	36.143	9	9	8	9	9	8	0	66.643	567350000	88	34892000	37	35	16	By MS/MS	By MS/MS	By MS/MS	15	10998000	19039000	4854400	26.8	26.8	21	9	6	10	10	14	13	12	14	28.5601	28.3463	28.7766	27.428	28.2179	26.1523	910
862	O97280	Uncharacterized protein	Plasmodium falciparum (isolate 3D7)	1	3	3	6.7	58.163	3	3	0	3	3	0	0.0045646	2.0842	22745000	3	470010	0	3	0	By MS/MS	By MS/MS		29	154950	315060	0	6.7	6.7	0	NaN	3	2	NaN	NaN	NaN	2	2	NaN	NaN	NaN	22.7872	23.8864	NaN
863	O97282	T-complex protein 1 subunit epsilon	Plasmodium falciparum (isolate 3D7)	1	35	35	75.5	59.175	29	33	30	29	33	30	0	323.31	12884000000	543	289280000	196	204	143	By MS/MS	By MS/MS	By MS/MS	32	83024000	162860000	43391000	66.4	72.9	64.1	44	50	44	57	84	61	57	39	31.1346	31.2677	31.3677	31.838	32.7492	30.766	911;912;913;914;915;916;917;918;919;920
864	O97283	Oocyst capsule protein Cap380	Plasmodium falciparum (isolate 3D7)	1	7	7	3.1	360.52	4	7	1	4	7	1	0	17.564	69604000	8	329910	1	6	1	By MS/MS	By MS/MS	By MS/MS	148	31599	214000	84317	1.8	3.1	0.2	6	4	4	NaN	NaN	NaN	NaN	NaN	25.1936	24.9111	NaN	23.5885	25.4076	23.573
866	O97285	ATP-dependent RNA helicase DDX6	Plasmodium falciparum (isolate 3D7)	1	34	34	76.9	49.413	33	34	25	33	34	25	0	323.31	17891000000	679	372180000	276	330	73	By MS/MS	By MS/MS	By MS/MS	24	132420000	229680000	10078000	76.9	76.9	66.3	29	68	69	79	88	69	76	63	33.3598	33.565	31.5675	32.5456	33.3745	28.8572	921;922;923;924;925;926;927;928
867	O97290	ATP-dependent RNA helicase DDX42, putative	Plasmodium falciparum (isolate 3D7)	1	11	11	20.7	86.645	10	8	8	10	8	8	0	47.733	139770000	37	1514400	16	13	8	By MS/MS	By MS/MS	By MS/MS	46	546010	842840	125550	17.8	14.3	15.1	17	7	2	1	6	4	5	2	27.1842	27.0564	26.3437	25.5223	26.2569	23.4416
869	O97297	Iron-sulfur assembly protein, putative	Plasmodium falciparum (isolate 3D7)	1	3	3	12.6	49.217	3	3	2	3	3	2	0	36.283	60922000	7	3384500	4	2	1	By MS/MS	By MS/MS	By MS/MS	18	1054500	2044300	285680	12.6	12.6	7.9	6	NaN	2	1	NaN	NaN	NaN	NaN	24.9409	25.2249	24.4499	24.1781	25.1331	22.294
870	O97299	Uncharacterized protein	Plasmodium falciparum (isolate 3D7)	1	4	4	2.7	184.46	2	4	1	2	4	1	0	4.5323	14332000	7	70186	2	4	1	By MS/MS	By MS/MS	By MS/MS	68	70186	81691	14392	1.4	2.7	0.6	1	NaN	NaN	NaN	3	4	NaN	NaN	NaN	NaN	NaN	22.8947	22.4054	19.9004
871	O97301	Uncharacterized protein	Plasmodium falciparum (isolate 3D7)	1	6	6	16.9	51.529	5	5	4	5	5	4	0	20.781	61549000	11	2706400	3	5	3	By MS/MS	By MS/MS	By MS/MS	18	777540	1371100	557760	15.2	14.3	8.1	4	5	NaN	NaN	NaN	3	3	NaN	26.1211	26.4704	26.4883	24.1143	24.9911	23.2593
872	O97303	U4/U6.U5 tri-snRNP-associated protein 1, putative	Plasmodium falciparum (isolate 3D7)	1	10	10	23.5	82.899	8	9	6	8	9	6	0	100.93	258570000	28	3333800	11	13	4	By MS/MS	By MS/MS	By MS/MS	32	1104000	1797500	432330	19.2	19.5	13.3	20	5	NaN	1	NaN	2	2	3	25.8379	26.1575	25.336	26.2909	27.1918	24.4656
873	O97304	Survival motor neuron-like protein	Plasmodium falciparum (isolate 3D7)	1	5	5	20.3	37.46	4	5	3	4	5	3	0	14.316	105420000	10	1814900	4	6	0	By MS/MS	By MS/MS	By MS/MS	17	658620	1156300	446740	17.5	20.3	14.9	9	2	2	1	NaN	NaN	NaN	NaN	25.3313	25.1674	24.0447	25.0408	25.9159	22.8566
874	O97305	BSD domain-containing protein	Plasmodium falciparum (isolate 3D7)	1	4	4	8.4	80.693	3	3	1	3	3	1	0	23.405	18282000	6	98418	3	3	0	By MS/MS	By MS/MS	By MS/MS	36	98418	265780	28798	6.4	6.4	1.9	3	NaN	NaN	1	NaN	3	NaN	NaN	25.8671	26.4812	NaN	22.8722	23.1898	19.9836
875	O97306	Uncharacterized protein	Plasmodium falciparum (isolate 3D7)	1	34	34	46.6	114.84	29	34	12	29	34	12	0	323.31	4098100000	194	52389000	86	102	6	By MS/MS	By MS/MS	By MS/MS	35	18236000	33673000	479400	37.7	46.6	15.6	54	37	29	30	21	15	19	17	29.7611	30.2331	26.4916	30.2889	31.351	25.4952	930;931;932;933;934;935;936
876	O97313	40S ribosomal protein S3a	Plasmodium falciparum (isolate 3D7)	1	19	19	53.4	30.047	18	18	16	18	18	16	0	215.5	4179300000	189	120630000	66	81	42	By MS/MS	By MS/MS	By MS/MS	15	29173000	78715000	12747000	50.4	53.1	50	46	50	14	19	12	19	21	22	30.1372	30.47	30.1755	30.0413	31.2881	28.7522	937;938;939
877	O97314	Translation machinery-associated protein 7, putative	Plasmodium falciparum (isolate 3D7)	1	3	3	27.8	6.0652	3	3	2	3	3	2	0	37.593	873100000	37	9107900	18	14	5	By MS/MS	By MS/MS	By MS/MS	2	3869700	5238200	14085000	27.8	27.8	27.8	13	8	4	4	1	3	3	5	27.839	27.6581	26.0734	28.1065	29.0389	24.9552
879	O97319	Elongation factor 1-delta, putative	Plasmodium falciparum (isolate 3D7)	1	10	10	62.8	17.706	9	10	8	9	10	8	0	256	3228700000	125	118520000	46	51	28	By MS/MS	By MS/MS	By MS/MS	7	37003000	73305000	8214000	62.8	62.8	62.2	21	19	13	14	8	8	16	13	30.9195	31.2445	30.9685	29.8013	30.875	28.2711	940;941
880	O97320	Histone H2A	Plasmodium falciparum (isolate 3D7)	1	6	5	49.4	16.453	6	6	5	5	5	4	0	102.54	7220800000	244	1027500000	82	95	67	By MS/MS	By MS/MS	By MS/MS	6	293310000	513400000	220830000	49.4	49.4	31	5	12	16	21	15	17	19	16	32.221	32.5917	32.9763	30.9109	31.8087	30.4237
882	O97323	Protein transport protein SEC22	Plasmodium falciparum (isolate 3D7)	1	6	6	31.2	25.934	4	6	5	4	6	5	0	52.297	154700000	13	8959800	3	7	3	By MS/MS	By MS/MS	By MS/MS	9	1705300	5511300	1743200	24.9	31.2	30.8	6	4	3	2	2	NaN	NaN	NaN	26.2791	26.5417	26.4949	24.8303	26.6269	24.3403	942
885	O97334	Pre-mRNA-splicing factor PRP46, putative	Plasmodium falciparum (isolate 3D7)	1	9	9	19	69.572	8	8	8	8	8	8	0	65.938	158930000	28	4176100	10	10	8	By MS/MS	By MS/MS	By MS/MS	29	1359300	1796300	1020500	17.7	16.3	17.2	15	5	4	3	2	NaN	NaN	NaN	25.2956	25.0655	25.2922	25.6638	26.1126	24.9856
887	P27362	Phosphoglycerate kinase	Plasmodium falciparum (isolate 3D7)	1	44	44	92.8	45.426	43	43	39	43	43	39	0	323.31	70539000000	1883	1394100000	657	730	496	By MS/MS	By MS/MS	By MS/MS	28	419590000	740970000	233540000	91.6	92.8	88.7	79	148	146	132	136	161	147	140	34.1639	34.2326	34.4444	34.2978	35.1336	33.449	943;944;945;946;947;948;949
888	P46468	Putative cell division cycle ATPase	Plasmodium falciparum (isolate 3D7)	1	12	11	10.9	142.08	11	8	7	10	7	6	0	48.212	764270000	25	7847900	11	8	6	By MS/MS	By MS/MS	By MS/MS	71	2574500	5014200	259140	10.3	7.2	8.1	3	4	2	2	6	10	7	2	31.0344	31.4406	31.3208	27.8485	28.9007	24.3535	544
889	P50250	Adenosylhomocysteinase	Plasmodium falciparum (isolate 3D7)	1	23	23	46.6	53.838	18	21	20	18	21	20	0	323.31	5455400000	296	111720000	92	114	90	By MS/MS	By MS/MS	By MS/MS	20	30329000	52478000	28918000	39.9	44.7	41.3	13	49	54	40	24	23	29	32	31.3541	31.4786	32.0033	30.5716	31.3439	30.079	950
890	P61074	Proliferating cell nuclear antigen 1	Plasmodium falciparum (isolate 3D7)	1	22	22	79.6	30.586	20	22	19	20	22	19	0	323.31	25073000000	440	562360000	157	164	119	By MS/MS	By MS/MS	By MS/MS	16	178910000	313510000	69944000	79.6	79.6	79.6	40	39	32	33	40	46	34	35	34.2405	34.2196	34.045	33.0016	33.6882	31.2941	951
891	P61075	Cyclin-dependent kinase 2 homolog	Plasmodium falciparum (isolate 3D7)	1	4	4	16.7	32.996	2	2	1	2	2	1	0	7.1236	28380000	4	1231900	2	2	0	By MS/MS	By MS/MS	By matching	17	489290	552300	190290	9	7.6	3.8	1	2	NaN	1	1	NaN	NaN	NaN	NaN	NaN	NaN	23.4038	23.7438	21.6252
892	P62344	Calcium-dependent protein kinase 1	Plasmodium falciparum (isolate 3D7)	1	22	22	34	60.799	21	20	17	21	20	17	0	69.383	1529100000	138	36279000	51	48	39	By MS/MS	By MS/MS	By MS/MS	33	12476000	19520000	4283600	32.6	33.8	29.8	21	40	19	16	9	19	21	18	30.7857	30.55	30.9433	28.9691	29.5999	27.5009	952;953
893	P68874	Gametocyte surface protein P230	Plasmodium falciparum (isolate 3D7)	1	206	206	63.4	363.21	191	201	171	191	201	171	0	323.31	172650000000	5207	521800000	1974	2162	1071	By MS/MS	By MS/MS	By MS/MS	160	174150000	286660000	60986000	60.9	62.8	59.5	399	416	440	463	461	412	449	476	34.8333	34.8437	34.5372	35.7518	36.4905	34.0862	954;955;956;957;958;959;960;961;962;963;964;965;966;967;968;969;970;971;972
894	Q08210	Dihydroorotate dehydrogenase (quinone), mitochondrial	Plasmodium falciparum (isolate 3D7)	1	12	12	29.5	65.558	10	10	10	10	10	10	0	93.489	299590000	31	4616400	12	11	8	By MS/MS	By MS/MS	By MS/MS	32	1623500	2342500	650410	27.6	27.8	24.6	6	4	7	7	13	3	3	1	28.3072	28.2357	28.3754	26.6085	27.2329	25.2368
895	Q5MYR6	1-cys peroxiredoxin	Plasmodium falciparum (isolate 3D7)	1	8	8	53.3	28.124	4	7	2	4	7	2	0	63.93	77743000	13	2550400	3	8	2	By MS/MS	By MS/MS	By MS/MS	12	875230	1675200	683620	32.5	45.8	15.8	2	7	2	NaN	2	NaN	1	1	26.6751	26.7288	NaN	24.1698	25.5945	22.9678	973
896	Q6LFH8	Ornithine aminotransferase	Plasmodium falciparum (isolate 3D7)	1	41	41	92.8	46.055	37	41	33	37	41	33	0	323.31	158980000000	2742	4810900000	1044	1189	509	By MS/MS	By MS/MS	By MS/MS	23	1661200000	2804500000	345220000	85.7	92.8	84.8	78	193	169	176	147	184	167	134	36.6682	36.654	35.4294	35.6621	36.456	33.2688	974;975;976;977;978
897	Q6LFN2	RING finger protein PFF0165c	Plasmodium falciparum (isolate 3D7)	1	22	22	27.7	132.47	14	20	16	14	20	16	0	217.81	566600000	50	5169700	14	23	13	By MS/MS	By MS/MS	By MS/MS	60	1316500	3102100	751170	19.5	25.6	19.9	33	14	4	9	5	1	2	1	26.7829	26.7159	26.7607	27.157	28.3122	26.318
898	Q6ZLZ9	Tubulin alpha chain	Plasmodium falciparum (isolate 3D7)	1	36	12	75.9	50.296	33	36	29	12	12	9	0	323.31	211120000000	2888	5147900000	1038	1187	663	By MS/MS	By MS/MS	By MS/MS	21	1782600000	2701400000	663870000	75.5	75.9	65.8	89	175	211	200	154	133	130	191	37.4396	37.6518	37.2707	36.1461	36.6823	34.5303	979;980;981;982;983;984;985;986;987
899	Q6ZMA7	Sexual stage-specific protein	Plasmodium falciparum (isolate 3D7)	1	11	11	56.1	16.626	8	11	6	8	11	6	0	323.31	298780000000	2623	15055000000	963	1030	630	By MS/MS	By MS/MS	By MS/MS	5	4004600000	9472500000	1578300000	54.1	56.1	38.9	237	187	92	93	68	56	61	74	37.3823	37.5697	37.0542	36.4687	37.2979	35.0153	988;989;990;991
900	Q6ZMA8	Vacuolar proton pump subunit B	Plasmodium falciparum (isolate 3D7)	1	32	32	81.8	55.788	31	32	29	31	32	29	0	323.31	21468000000	774	339230000	271	294	209	By MS/MS	By MS/MS	By MS/MS	25	101520000	191660000	46054000	81.6	81.8	81.4	27	98	90	96	104	79	63	48	31.7408	31.8117	31.7813	32.6834	33.4775	31.2818	992;993;994;995;996;997;998;999;1000;1001;1002;1003;1004
901	Q76NL8	Falcilysin	Plasmodium falciparum (isolate 3D7)	1	86	86	68.6	138.86	83	81	77	83	81	77	0	323.31	33481000000	1674	219950000	605	700	369	By MS/MS	By MS/MS	By MS/MS	65	68215000	126040000	25692000	67.1	68.6	66.8	170	204	206	183	164	136	145	149	32.119	32.2768	31.9845	33.2325	34.1904	31.8184	1005;1006;1007;1008;1009;1010;1011;1012;1013;1014;1015;1016;1017;1018;1019;1020;1021;1022;1023;1024;1025;1026;1027
902	Q76NM1	ER lumen protein-retaining receptor	Plasmodium falciparum (isolate 3D7)	1	4	4	23.5	26.446	4	4	2	4	4	2	0	19.738	174070000	14	9303000	5	7	2	By MS/MS	By MS/MS	By MS/MS	12	2634300	4637200	2031600	23.5	23.5	8.1	NaN	3	4	6	1	2	2	1	27.3317	27.5944	28.0556	25.6496	26.5323	24.5391
903	Q76NM3	L-lactate dehydrogenase	Plasmodium falciparum (isolate 3D7)	1	25	25	74.4	34.107	23	25	22	23	25	22	0	323.31	142160000000	1352	6129200000	481	601	270	By MS/MS	By MS/MS	By MS/MS	12	2042100000	3318900000	768220000	73.1	74.4	72.8	61	115	94	91	74	107	132	171	35.676	35.7076	35.482	35.4374	36.2229	33.8454	1028;1029;1030;1031;1032;1033
904	Q76NM4	Ras-related protein Rab-11A	Plasmodium falciparum (isolate 3D7)	1	14	13	64.8	24.752	14	14	13	13	13	12	0	214.41	4990300000	229	335910000	80	96	53	By MS/MS	By MS/MS	By MS/MS	13	95100000	175480000	65326000	64.8	64.8	51.4	24	20	27	24	19	24	35	27	29.8586	29.8212	30.2834	30.3792	31.3232	29.7565	1034
906	Q76NM6	V-type proton ATPase catalytic subunit A	Plasmodium falciparum (isolate 3D7)	1	52	52	85.3	68.576	46	48	41	46	48	41	0	323.31	21325000000	974	315240000	348	386	240	By MS/MS	By MS/MS	By MS/MS	36	95233000	173330000	46682000	82.5	81.3	74.3	59	155	128	103	70	70	80	81	32.1325	32.1675	31.9567	32.6426	33.4557	31.4027	1035;1036;1037;1038;1039;1040;1041;1042;1043;1044;1045;1046;1047
907	Q76NM7	Ras-related protein Rab-5B	Plasmodium falciparum (isolate 3D7)	1	6	6	40.6	23.365	5	6	6	5	6	6	0	40.718	930010000	57	63849000	20	21	16	By MS/MS	By MS/MS	By MS/MS	14	18637000	34606000	10606000	35.3	40.6	40.6	3	14	7	7	8	5	4	4	30.3088	30.2556	30.4324	27.9947	28.9076	27.2443
908	Q76NM8	Cyclin	Plasmodium falciparum (isolate 3D7)	1	3	3	14.2	32.614	2	3	1	2	3	1	0	4.2712	28021000	4	1556700	0	4	0	By matching	By MS/MS	By matching	18	206150	1347300	3293.2	8.8	14.2	4.7	2	1	NaN	NaN	1	1	3	NaN	26.0538	25.9259	NaN	21.8233	24.5315	15.8552
909	Q76NN6	Ran-specific GTPase-activating protein 1, putative	Plasmodium falciparum (isolate 3D7)	1	17	17	44.3	33.195	16	16	13	16	16	13	0	287	12374000000	344	683370000	122	136	86	By MS/MS	By MS/MS	By MS/MS	13	192130000	395030000	96205000	43.6	42.5	39.3	64	26	23	26	25	22	28	29	30.8427	30.9964	30.8986	31.7166	32.7368	30.6527	1048
910	Q76NN7	Peptidyl-prolyl cis-trans isomerase	Plasmodium falciparum (isolate 3D7)	1	9	9	69	18.952	9	9	9	9	9	9	0	259.19	16386000000	551	1844700000	197	217	137	By MS/MS	By MS/MS	By MS/MS	7	600800000	1027700000	216220000	69	69	69	35	43	21	33	35	53	35	35	34.742	34.8838	34.5323	32.3297	33.1143	30.6544	1049;1050;1051;1052
911	Q76NN8	Calcium-transporting ATPase	Plasmodium falciparum (isolate 3D7)	1	35	35	34.2	139.41	29	34	32	29	34	32	0	323.31	5923600000	259	47552000	87	110	62	By MS/MS	By MS/MS	By MS/MS	50	11658000	27334000	8560600	29.1	32.9	31.8	65	29	27	36	13	15	22	26	31.4365	31.4035	31.6432	30.6811	31.6558	29.6087	1053;1054;1055;1056;1057;1058;1059
912	Q7K6A0	cAMP-dependent protein kinase catalytic subunit	Plasmodium falciparum (isolate 3D7)	1	13	13	38.6	40.196	10	11	10	10	11	10	0	60.621	661910000	67	14845000	26	22	19	By MS/MS	By MS/MS	By MS/MS	20	4161400	7374800	3308700	26.6	33	26.6	18	19	9	10	5	7	7	7	29.4475	29.4738	29.6998	27.6895	28.3449	26.6393	1060
913	Q7K6A1	Histone deacetylase	Plasmodium falciparum (isolate 3D7)	1	10	10	35	51.375	9	9	6	9	9	6	0	54.729	363840000	33	5671800	14	16	3	By MS/MS	By MS/MS	By MS/MS	18	1621800	3873700	176290	33.4	30.1	21.4	9	6	6	6	5	6	8	2	28.5127	28.7182	27.9051	26.9226	27.656	24.5834	1061
914	Q7K6A4	S-adenosylmethionine synthase	Plasmodium falciparum (isolate 3D7)	1	16	16	55	44.843	12	14	15	12	14	15	0	261.93	1437900000	117	30482000	32	26	59	By MS/MS	By MS/MS	By MS/MS	19	7062700	9659000	13761000	43.3	52.2	50	14	17	18	16	20	11	11	8	29.2511	29.0306	30.9533	28.5088	28.844	29.0967	1062;1063;1064
915	Q7K6A5	Multidrug resistance protein 1	Plasmodium falciparum (isolate 3D7)	1	46	46	38.9	162.25	42	45	42	42	45	42	0	323.31	6100200000	469	45147000	160	172	137	By MS/MS	By MS/MS	By MS/MS	60	13295000	24205000	7647100	36.4	38.4	36.5	51	63	49	50	44	60	49	57	30.8974	30.8645	31.3377	30.6721	31.6486	29.9297	1065;1066;1067;1068;1069;1070;1071;1072;1073
916	Q7K6A9	Proteasome subunit beta	Plasmodium falciparum (isolate 3D7)	1	16	16	50.2	30.872	14	16	13	14	16	13	0	323.31	9913600000	266	340860000	88	104	74	By MS/MS	By MS/MS	By MS/MS	14	111510000	195830000	33528000	49.8	50.2	49.1	17	36	22	19	32	22	26	26	33.181	33.2939	33.3304	31.6278	32.3773	29.9214	1074;1075;1076
917	Q7K6B0	Ras-related protein Rab-18	Plasmodium falciparum (isolate 3D7)	1	10	10	53.7	23.162	9	10	9	9	10	9	0	86.68	2006100000	96	163910000	32	36	28	By MS/MS	By MS/MS	By MS/MS	10	47223000	83255000	33434000	45.8	53.7	45.8	12	18	12	15	7	4	9	8	29.7997	29.5985	30.2001	29.1962	29.9306	28.4541	1077
918	Q7K6B1	Histidine triad nucleotide-binding protein 1	Plasmodium falciparum (isolate 3D7)	1	10	10	62.2	21.177	10	10	8	10	10	8	0	170.13	6337900000	120	40699000	42	48	30	By MS/MS	By MS/MS	By MS/MS	12	13495000	21829000	5374600	62.2	62.2	53	12	5	11	8	12	16	27	17	32.8706	32.6926	32.815	31.134	31.5426	29.6685	1078;1079
919	Q7K734	Flap endonuclease 1	Plasmodium falciparum (isolate 3D7)	1	10	10	18	76.68	9	9	8	9	9	8	0	96.018	350060000	27	7038800	9	11	7	By MS/MS	By MS/MS	By MS/MS	32	2074600	3746600	1217700	16.5	16.7	15.2	10	13	4	3	2	NaN	NaN	3	26.4859	26.3863	26.6717	26.5777	27.4836	25.891
920	Q7KQJ9	Proliferating cell nuclear antigen 2	Plasmodium falciparum (isolate 3D7)	1	15	15	75.8	30.162	15	14	14	15	14	14	0	300.3	7600700000	237	191830000	93	96	48	By MS/MS	By MS/MS	By MS/MS	13	59718000	108540000	23572000	75.8	73.1	73.1	26	19	23	27	30	32	25	20	32.8925	32.9777	32.7818	31.3089	31.9152	29.7304	1080;1081;1082;1083;1084;1085;1086
921	Q7KQK0	cAMP-dependent protein kinase regulatory subunit	Plasmodium falciparum (isolate 3D7)	1	29	29	62.6	50.832	27	29	29	27	29	29	0	323.31	6624400000	435	131820000	161	177	97	By MS/MS	By MS/MS	By MS/MS	26	42532000	68222000	21061000	57.4	62.6	62.6	40	43	60	70	57	39	36	34	30.1806	30.2536	30.2781	30.9999	31.6968	29.8918	1087;1088;1089
922	Q7KQK3	Heat shock protein DNAJ homologue Pfj4	Plasmodium falciparum (isolate 3D7)	1	15	15	61.5	28.062	15	15	14	15	15	14	0	323.31	4769500000	190	265540000	64	82	44	By MS/MS	By MS/MS	By MS/MS	8	80735000	153880000	30930000	61.5	61.5	61.1	51	35	21	22	14	10	16	15	29.7654	29.6556	29.5137	30.4377	31.3715	29.0005	1090;1091;1092
923	Q7KQK5	Apical membrane antigen 1	Plasmodium falciparum (isolate 3D7)	1	6	6	11.1	72.041	2	3	6	2	3	6	0	33.195	94770000	9	1670400	2	0	7	By MS/MS	By matching	By MS/MS	29	100900	484840	1084700	3.9	5.6	11.1	8	NaN	1	2	1	NaN	NaN	NaN	24.407	24.2701	27.0432	23.8183	24.6356	25.6842
924	Q7KQK6	GTP-binding nuclear protein	Plasmodium falciparum (isolate 3D7)	1	24	24	82.2	24.875	22	23	22	22	23	22	0	275.67	26286000000	784	1006500000	283	295	206	By MS/MS	By MS/MS	By MS/MS	15	320220000	541310000	145010000	79.9	82.2	80.4	43	65	71	62	60	54	68	65	33.0274	33.1013	32.9701	32.9696	33.7339	31.7408	1093;1094;1095
925	Q7KQK7	Mitogen-activated protein kinase	Plasmodium falciparum (isolate 3D7)	1	15	15	39.8	59.21	13	15	8	13	15	8	0	81.268	411640000	50	6029000	23	22	5	By MS/MS	By MS/MS	By MS/MS	26	2177000	3702500	149550	34.1	39.8	20.1	13	5	13	10	6	6	6	2	27.7501	27.3729	26.5534	27.2989	27.8064	23.4922
926	Q7KQL1	Pre-mRNA-splicing factor CEF1, putative	Plasmodium falciparum (isolate 3D7)	1	11	11	17.7	108.41	7	10	4	7	10	4	0	110.64	167140000	20	1365000	8	10	2	By MS/MS	By MS/MS	By MS/MS	43	189710	1050000	125330	13	16.1	7.9	13	6	2	4	2	2	1	NaN	26.7492	26.6088	26.3508	25.5488	26.6016	23.9514
927	Q7KQL2	Ookinete surface protein P25	Plasmodium falciparum (isolate 3D7)	1	8	8	40.1	24.143	8	8	1	8	8	1	0	19.687	736410000	28	51724000	15	13	0	By MS/MS	By MS/MS	By matching	12	16617000	34533000	575000	40.1	40.1	3.2	16	7	4	3	8	5	4	4	27.7889	27.7774	NaN	27.8174	28.877	22.7182	1096
928	Q7KQL4	DNA polymerase	Plasmodium falciparum (isolate 3D7)	1	26	26	30.4	126.88	17	26	16	17	26	16	0	182.05	606440000	63	4747800	17	35	11	By MS/MS	By MS/MS	By MS/MS	60	1199300	3068600	479950	20.3	30.4	17.5	18	15	20	15	5	6	4	2	28.4123	28.7576	28.1027	27.1491	28.593	25.6516
929	Q7KQL5;FPPCON_ENSBTAP00000025008	Tubulin beta chain	Plasmodium falciparum (isolate 3D7)	2	34	34	82.7	49.75	33	34	30	33	34	30	0	323.31	326300000000	6142	7308000000	2221	2482	1439	By MS/MS	By MS/MS	By MS/MS	20	2469200000	3989100000	849800000	82	82.7	81.6	181	225	268	318	380	274	285	331	38.6644	38.6493	38.4739	36.7777	37.3356	35.0289	1097;1098;1099;1100;1101;1102;1103;1104;1105;1106;1107;1108;1109;1110;1111
930	Q7KQL9	Fructose-bisphosphate aldolase	Plasmodium falciparum (isolate 3D7)	1	30	30	87.5	40.105	28	30	27	28	30	27	0	323.31	90573000000	1400	2795200000	478	601	321	By MS/MS	By MS/MS	By MS/MS	20	809930000	1589500000	395810000	86.2	87.5	86.2	105	76	89	100	111	140	99	88	34.2928	34.3242	34.1283	34.6656	35.5982	33.3962	1112;1113;1114
931	Q7KQM0	Triosephosphate isomerase	Plasmodium falciparum (isolate 3D7)	1	22	22	82.3	27.934	20	22	19	20	22	19	0	323.31	64665000000	703	1737300000	244	280	179	By MS/MS	By MS/MS	By MS/MS	13	506790000	982280000	248200000	77	82.3	80.2	54	45	64	69	65	66	68	53	35.371	35.3738	35.2647	34.2529	35.0486	33.0112
932	Q7KQM1	DNA primase small subunit	Plasmodium falciparum (isolate 3D7)	1	16	16	40.3	53.489	12	12	13	12	12	13	0	111.99	351750000	42	9012900	15	20	7	By MS/MS	By MS/MS	By MS/MS	33	3508800	4330600	1173600	30.8	31.2	33.6	7	1	13	15	9	3	5	6	28.9992	29.2122	28.8162	26.9291	27.4386	25.3261	1115
933	Q7KQM4	Plasmepsin I	Plasmodium falciparum (isolate 3D7)	1	19	17	57.7	51.46	17	18	17	16	16	16	0	323.31	5109900000	253	168250000	83	86	84	By MS/MS	By MS/MS	By MS/MS	22	52037000	75947000	40263000	48.9	49.8	52	10	22	17	27	38	26	32	37	30.875	30.7029	31.6828	30.5356	31.2034	30.0096	1116;1117
935	Q7KWJ1	Acyl carrier protein	Plasmodium falciparum (isolate 3D7)	1	3	3	33.6	15.809	3	3	3	3	3	3	0	18.281	93011000	13	4945200	4	3	6	By MS/MS	By MS/MS	By MS/MS	11	1225800	2105500	1614000	33.6	33.6	33.6	6	6	NaN	NaN	NaN	3	1	NaN	27.8792	27.2777	29.233	24.5127	25.215	24.8445
936	Q7KWJ4	Adenylosuccinate lyase	Plasmodium falciparum (isolate 3D7)	1	19	19	51.8	55.176	17	18	16	17	18	16	0	293.44	2186600000	125	39750000	40	56	29	By MS/MS	By MS/MS	By MS/MS	23	12873000	21439000	5438600	45.2	45.9	43.3	25	34	12	12	22	15	15	12	30.0505	30.2037	30.2633	29.3133	30.2281	27.9639	1118;1119;1120
937	Q7KWJ5	Hexose transporter	Plasmodium falciparum (isolate 3D7)	1	11	11	21	56.416	11	11	9	11	11	9	0	236.55	2918400000	116	127950000	42	41	33	By MS/MS	By MS/MS	By MS/MS	18	36792000	66770000	24392000	21	21	16.3	29	9	9	11	12	11	12	17	29.2503	29.0747	29.7227	29.6802	30.4941	29.0239	1121
938	Q8I0P6	Elongation factor 1-alpha	Plasmodium falciparum (isolate 3D7)	1	50	50	85.1	48.958	45	49	39	45	49	39	0	323.31	247630000000	3320	4066800000	1228	1347	745	By MS/MS	By MS/MS	By MS/MS	27	1315600000	2292000000	459200000	82.4	85.1	79.2	137	178	205	228	298	172	186	175	36.0515	36.2816	35.6668	36.2341	37.0266	34.6419	1122;1123;1124;1125;1126;1127
939	Q8I0U6	Ring-infected erythrocyte surface antigen	Plasmodium falciparum (isolate 3D7)	1	31	25	27.9	126.52	24	25	30	20	20	25	0	196.08	1834300000	169	34644000	48	26	95	By MS/MS	By MS/MS	By MS/MS	34	8600200	7410300	18633000	21.8	22	27.8	29	32	23	22	22	26	13	10	28.2937	27.5011	30.31	28.7336	28.7219	29.816	1128;1129;1130;1131;1132;1133
940	Q8I0U7	Proteasome subunit beta type-6, putative	Plasmodium falciparum (isolate 3D7)	1	10	10	55.7	32.601	10	10	10	10	10	10	0	267.36	3446100000	239	75701000	86	101	52	By MS/MS	By MS/MS	By MS/MS	14	22164000	42784000	10753000	55.7	55.7	55.7	6	36	47	37	16	11	16	22	30.3794	30.3997	30.5251	30.1007	30.7943	28.6883	1134;1135
941	Q8I0U8;Q8I6Z9	Merozoite surface protein 1	Plasmodium falciparum (isolate 3D7)	2	50	50	35.5	195.72	28	28	49	28	28	49	0	323.31	1543800000	218	14337000	54	35	129	By MS/MS	By MS/MS	By MS/MS	72	3259200	2678800	8399000	20.5	20.2	34.9	43	43	19	24	22	21	22	24	30.455	29.5447	32.6109	28.5869	28.1835	29.6384	1136;1137;1138;1139
942	Q8I0U9	Phosphoenolpyruvate/phosphate translocator	Plasmodium falciparum (isolate 3D7)	1	4	4	12	59.788	3	3	4	3	3	4	0	20.471	100640000	14	139670	6	3	5	By MS/MS	By MS/MS	By MS/MS	24	1174100	1915700	139670	12	12	12	4	4	1	2	1	NaN	NaN	NaN	25.3542	25.3057	25.349	24.9853	25.4544	24.3545
943	Q8I0V1	Dipeptidyl peptidase 1	Plasmodium falciparum (isolate 3D7)	1	12	12	25.1	69.641	8	12	3	8	12	3	0	111.27	277910000	31	4665900	8	22	1	By MS/MS	By MS/MS	By MS/MS	24	1326600	3339300	201670	15.8	25.1	8.3	11	9	8	7	1	3	3	2	26.6087	27.2028	24.826	26.1303	27.5555	22.7823
944	Q8I0V2	ATP synthase subunit beta	Plasmodium falciparum (isolate 3D7)	1	34	34	82.1	58.393	34	34	32	34	34	32	0	323.31	11125000000	571	177330000	203	234	134	By MS/MS	By MS/MS	By MS/MS	27	52880000	103770000	20678000	82.1	82.1	80.7	18	78	84	75	75	51	44	44	31.3572	31.6331	31.115	31.6552	32.6179	30.1009	1140;1141;1142;1143;1144
945	Q8I0V3	60 kDa chaperonin	Plasmodium falciparum (isolate 3D7)	1	35	35	51.8	81.483	28	33	34	28	33	34	0	323.31	5036000000	329	104680000	110	103	116	By MS/MS	By MS/MS	By MS/MS	32	29041000	52419000	23223000	50	51.8	51.4	46	68	52	47	33	30	33	34	30.005	29.9802	30.621	30.3936	31.2927	29.89	1145;1146;1147;1148;1149
946	Q8I0V4	Endoplasmin, putative	Plasmodium falciparum (isolate 3D7)	1	74	74	75.2	95.017	66	72	65	66	72	65	0	323.31	162250000000	3318	1906600000	1211	1305	802	By MS/MS	By MS/MS	By MS/MS	47	593750000	1006800000	305980000	73	75.2	71.6	298	186	259	227	187	246	216	205	35.6221	35.5686	35.6112	35.5743	36.3615	34.4083	1150;1151;1152;1153;1154;1155;1156;1157;1158;1159;1160;1161;1162
947	Q8I0V5	Acyl carrier protein, mitochondrial, putative	Plasmodium falciparum (isolate 3D7)	1	3	3	25.5	18.452	3	2	2	3	2	2	0	16.225	170880000	15	5948700	5	6	4	By MS/MS	By MS/MS	By MS/MS	9	4684800	1009300	254590	25.5	19.7	19.7	4	NaN	NaN	NaN	2	6	2	3	29.152	28.9849	29.0799	26.284	26.1066	24.0121
950	Q8I0V9	Cleavage and polyadenylation specificity factor subunit 5	Plasmodium falciparum (isolate 3D7)	1	9	9	53.9	27.318	7	9	7	7	9	7	0	51.796	181000000	31	1293100	11	14	6	By MS/MS	By MS/MS	By MS/MS	12	377460	776290	139340	47.8	53.9	44.8	NaN	5	8	5	7	2	6	5	28.7692	28.5936	28.9948	25.6853	26.7079	24.0553	1163
951	Q8I0W1	CSTF domain-containing protein, putative	Plasmodium falciparum (isolate 3D7)	1	8	8	17.3	88.927	6	8	4	6	8	4	0	42.157	104020000	15	922500	5	7	3	By MS/MS	By MS/MS	By MS/MS	40	295520	576280	50694	9.9	17.3	8.5	11	6	4	1	NaN	NaN	NaN	NaN	24.8829	24.6169	24.0187	24.8168	25.9457	23.2302
952	Q8I0W8	Deoxyribodipyrimidine photo-lyase, putative	Plasmodium falciparum (isolate 3D7)	1	61	61	49.8	129.2	58	60	46	58	60	46	0	323.31	12264000000	650	125500000	276	293	81	By MS/MS	By MS/MS	By MS/MS	61	43994000	73388000	8115800	48.3	49.8	40.5	103	76	56	48	70	94	79	66	32.4117	32.4461	31.3534	31.98	32.7799	29.2826	1164;1165;1166;1167;1168;1169;1170;1171;1172
954	Q8I0X0	Alpha-soluble NSF attachment protein, putative	Plasmodium falciparum (isolate 3D7)	1	9	9	50.7	34.646	8	8	8	8	8	8	0	217.17	718920000	71	21104000	28	25	18	By MS/MS	By MS/MS	By MS/MS	13	6849800	11601000	2653100	46	46	44.6	10	16	5	5	4	6	4	6	29.9201	30.0029	29.7649	27.7859	28.5752	26.3839	1173
955	Q8I0X1	2-oxoisovalerate dehydrogenase subunit beta, mitochondrial, putative	Plasmodium falciparum (isolate 3D7)	1	14	14	59.8	43.031	13	14	11	13	14	11	0	323.31	9170900000	309	203320000	113	130	66	By MS/MS	By MS/MS	By MS/MS	14	61070000	112830000	29420000	56.4	59.8	50.7	3	14	23	29	32	40	35	44	32.3727	32.4642	32.2778	31.5176	32.2201	30.0266	1174;1175;1176;1177
956	Q8I0X2;C0H5N0	Acyl-CoA synthetase	Plasmodium falciparum (isolate 3D7)	2	5	3	7.1	93.865	3	3	4	2	2	2	0.0025027	2.4097	9939900	6	45359	2	2	2	By MS/MS	By MS/MS	By MS/MS	37	82430	65449	45359	3.8	3.9	5.3	NaN	NaN	1	NaN	2	4	1	NaN	24.8739	NaN	26.1853	21.5403	21.2075	22.0913	843
957	Q8I1N8	Non-specific serine/threonine protein kinase	Plasmodium falciparum (isolate 3D7)	1	3	3	5.9	68.741	3	3	3	3	3	3	0	7.0686	43038000	8	1351800	3	2	3	By MS/MS	By MS/MS	By MS/MS	26	739730	490670	121370	5.9	5.9	5.9	NaN	NaN	NaN	NaN	NaN	6	1	2	27.6164	27.4618	27.5625	24.3736	24.0494	21.9098
958	Q8I1N9	Zinc finger protein, putative	Plasmodium falciparum (isolate 3D7)	1	6	6	2.1	401.14	3	4	2	3	4	2	0.0038814	2.1831	157520000	6	8261	1	4	1	By MS/MS	By MS/MS	By MS/MS	161	2984.7	5276.3	142160	1	1.3	0.7	6	1	NaN	2	3	NaN	NaN	NaN	NaN	NaN	NaN	23.0111	26.9109	24.4481
959	Q8I1P0	60S ribosomal protein L7ae/L30e, putative	Plasmodium falciparum (isolate 3D7)	1	6	6	21.6	27.563	6	6	5	6	6	5	0	5.8173	466260000	26	46626000	11	12	3	By MS/MS	By MS/MS	By MS/MS	10	13418000	29882000	3326300	21.6	21.6	18.6	2	6	6	6	5	5	7	7	28.0158	28.3042	27.6886	26.9996	28.1547	24.9874
960	Q8I1P2	Uncharacterized protein	Plasmodium falciparum (isolate 3D7)	1	15	15	32.3	63.995	15	14	14	15	14	14	0	266.2	733940000	40	14991000	14	16	10	By MS/MS	By MS/MS	By MS/MS	31	5587700	8035300	1368400	32.3	30.2	30.2	27	5	5	6	2	5	2	NaN	29.6415	29.5703	29.1982	27.9459	28.5836	26.1241
961	Q8I1P3	Uncharacterized protein	Plasmodium falciparum (isolate 3D7)	1	4	4	4.2	296.45	3	4	0	3	4	0	0	45.168	29725000	6	124170	1	5	0	By MS/MS	By MS/MS		115	47434	76741	0	3.3	4.2	0	NaN	4	1	1	NaN	NaN	1	1	26.4601	26.2456	NaN	23.3529	24.1804	NaN
963	Q8I1Q0	RNA-binding protein NOB1, putative	Plasmodium falciparum (isolate 3D7)	1	4	4	8.3	66.543	4	4	2	4	4	2	0	6.6145	59143000	7	954820	3	4	0	By MS/MS	By MS/MS	By MS/MS	26	322400	573150	59277	8.3	8.3	4.6	7	3	NaN	NaN	NaN	NaN	NaN	NaN	24.352	24.1586	23.3962	24.3686	24.9882	22.0018
964	Q8I1Q2	Trafficking protein particle complex subunit	Plasmodium falciparum (isolate 3D7)	1	7	7	43.9	21.316	7	6	6	7	6	6	0	70.143	732920000	44	39634000	16	20	8	By MS/MS	By MS/MS	By MS/MS	13	13700000	21732000	4202500	43.9	39.6	39.6	12	4	2	3	1	2	6	5	30.0128	29.9098	29.839	27.9989	28.5787	25.9269	1178
965	Q8I1Q5	Eukaryotic translation initiation factor 3 subunit M	Plasmodium falciparum (isolate 3D7)	1	17	17	38	51.029	15	16	13	15	16	13	0	62.77	1169900000	111	37452000	36	49	26	By MS/MS	By MS/MS	By MS/MS	26	10410000	20363000	6678500	31.9	38	29.8	17	21	10	12	12	9	9	16	29.2207	29.1851	29.6838	28.3018	29.2664	27.526
966	Q8I1Q6	Protein SOC1, putative	Plasmodium falciparum (isolate 3D7)	1	17	17	18.9	144.83	13	16	8	13	16	8	0	82.535	248050000	39	2782400	15	21	3	By MS/MS	By MS/MS	By MS/MS	50	688120	1796800	297520	14.9	18.9	8.6	18	14	4	3	2	3	3	3	26.3704	26.6096	26.2692	25.9947	27.2642	24.2531
967	Q8I1Q8	Uncharacterized protein	Plasmodium falciparum (isolate 3D7)	1	6	6	11.3	91.152	4	6	2	4	6	2	0	25.707	104630000	11	1620700	4	7	0	By MS/MS	By MS/MS	By matching	44	692210	906280	22171	7.6	11.3	4.8	1	3	1	1	1	5	5	3	27.1099	27.6542	26.5553	25.3337	25.852	20.766
969	Q8I1R1	Uncharacterized protein	Plasmodium falciparum (isolate 3D7)	1	8	8	13.5	96.263	7	6	1	7	6	1	0	32.361	82648000	13	1086800	5	8	0	By MS/MS	By MS/MS	By MS/MS	50	544420	523000	19346	11.5	9.9	1.4	7	3	2	1	NaN	2	1	1	25.6029	25.5776	NaN	25.107	25.4408	19.8836
970	Q8I1R5	LETM1-like protein, putative	Plasmodium falciparum (isolate 3D7)	1	13	13	16.5	95.485	12	11	8	12	11	8	0	45.086	336690000	32	6820300	14	12	6	By MS/MS	By MS/MS	By MS/MS	45	2785200	3414100	621010	14.7	15.1	12	10	4	10	8	1	4	5	5	27.9018	27.9187	27.4593	27.0057	27.3573	24.8381
971	Q8I1R6	Bifunctional dihydrofolate reductase-thymidylate synthase	Plasmodium falciparum (isolate 3D7)	1	25	25	43.8	71.736	25	25	21	25	25	21	0	323.31	5456000000	329	92372000	120	144	65	By MS/MS	By MS/MS	By MS/MS	30	31568000	50089000	10715000	43.8	43.8	39.6	23	34	43	41	38	26	33	36	32.0525	32.3238	31.9274	30.6925	31.5414	29.1489	1179;1180;1181;1182;1183
972	Q8I1R8	Uncharacterized protein	Plasmodium falciparum (isolate 3D7)	1	5	5	22.9	32.865	3	5	1	3	5	1	0	30.888	164490000	23	11213000	8	14	1	By MS/MS	By MS/MS	By MS/MS	13	3044900	8106400	61490	11.6	22.9	4	1	7	4	4	3	2	2	3	26.9393	27.734	NaN	25.3266	26.8577	19.6085
973	Q8I1S0	Small GTP-binding protein sar1	Plasmodium falciparum (isolate 3D7)	1	14	14	88	22.02	13	14	12	13	14	12	0	249.13	5364100000	350	144240000	132	144	74	By MS/MS	By MS/MS	By MS/MS	13	50303000	77286000	16647000	83.9	88	75	6	14	45	53	45	44	32	29	32.2618	32.2259	32.1955	30.7702	31.4369	29.2209	1184;1185;1186;1187;1188
974	Q8I1S2	Repressor of RNA polymerase III transcription MAF1	Plasmodium falciparum (isolate 3D7)	1	8	8	32.4	46.497	4	6	7	4	6	7	0	61.514	261280000	27	7509800	8	10	9	By MS/MS	By MS/MS	By MS/MS	19	2505500	3315300	1689100	12.1	18.3	29.6	9	14	1	1	NaN	NaN	NaN	1	26.52	26.4487	26.7017	26.2648	26.868	25.7936
976	Q8I1S7	RNA-binding protein, putative	Plasmodium falciparum (isolate 3D7)	1	3	3	6.4	65.937	2	3	2	2	3	2	0	14.955	34720000	6	1240000	2	3	1	By MS/MS	By MS/MS	By MS/MS	28	456180	732710	51104	4.3	6.4	4.3	3	4	NaN	NaN	NaN	NaN	NaN	NaN	24.1168	23.8613	NaN	23.6066	24.2902	20.4485
977	Q8I1T1	GTP:AMP phosphotransferase	Plasmodium falciparum (isolate 3D7)	1	9	9	41.9	26.738	8	9	2	8	9	2	0	47.561	282680000	37	16649000	15	21	1	By MS/MS	By MS/MS	By MS/MS	14	5601800	10830000	217500	38	41.9	10.5	NaN	1	4	9	14	6	3	3	27.9134	28.3741	25.6476	26.4369	27.4922	21.538
978	Q8I1T2	Nuclear cap-binding protein subunit 2	Plasmodium falciparum (isolate 3D7)	1	10	10	51.3	28.004	9	9	8	9	9	8	0	103.53	340250000	37	15002000	12	16	9	By MS/MS	By MS/MS	By MS/MS	11	3798300	7517500	3685900	46.2	47.4	39.7	8	8	12	10	7	1	NaN	NaN	27.0432	27.0872	27.2346	26.4249	27.4724	25.9303	1189;1190
979	Q8I1T3	Coatomer subunit zeta	Plasmodium falciparum (isolate 3D7)	1	3	3	25.5	23.791	3	3	2	3	3	2	0	68.151	168670000	16	2212000	7	6	3	By MS/MS	By MS/MS	By MS/MS	5	706380	1505600	4635100	25.5	25.5	17.8	NaN	9	6	2	NaN	NaN	NaN	NaN	26.25	26.0601	26.944	25.7041	26.4366	24.4661	1191
980	Q8I1T4	Cdc2-related protein kinase 3	Plasmodium falciparum (isolate 3D7)	1	14	14	13.4	159.56	10	13	9	10	13	9	0	44.216	219780000	37	2150300	11	16	10	By MS/MS	By MS/MS	By MS/MS	52	643590	1097000	409720	9.5	12.8	8.4	5	3	12	11	6	4	3	1	28.3423	27.9885	28.7552	26.0031	26.8439	24.9353
981	Q8I1T8	ATPase ASNA1 homolog	Plasmodium falciparum (isolate 3D7)	1	13	13	42.5	43.317	13	12	11	13	12	11	0	172.12	1229900000	94	43531000	34	38	22	By MS/MS	By MS/MS	By MS/MS	18	14026000	24547000	4957900	42.5	39.6	34.3	7	8	9	7	18	18	11	8	30.0397	30.1853	30.2085	28.4868	29.3808	27.2047	1192;1193;1194;1195
983	Q8I1U3	RNA-binding protein, putative	Plasmodium falciparum (isolate 3D7)	1	5	5	20.4	42.268	3	2	4	3	2	4	0	5.9051	41903000	7	1532300	2	1	4	By MS/MS	By MS/MS	By MS/MS	19	507800	771360	253160	17.9	5.8	12.7	2	NaN	2	3	NaN	NaN	3	2	27.1357	27.096	29.2333	24.0236	23.805	23.2811
984	Q8I1U7	Structural maintenance of chromosomes protein 3 homolog	Plasmodium falciparum (isolate 3D7)	1	40	40	37	141.22	36	36	26	36	36	26	0	323.31	2263700000	157	21532000	59	70	28	By MS/MS	By MS/MS	By MS/MS	66	7475100	12326000	1731000	34.5	33.7	27	67	28	28	20	16	7	11	11	29.72	29.5922	28.79	29.5829	30.253	27.4226	1196;1197;1198;1199;1200
985	Q8I1U8	Ubiquitin carboxyl-terminal hydrolase	Plasmodium falciparum (isolate 3D7)	1	35	35	48.1	98.47	27	34	24	27	34	24	0	323.31	3481400000	215	48691000	72	100	43	By MS/MS	By MS/MS	By MS/MS	40	16428000	26945000	5318300	42.2	46.8	41.7	31	47	34	27	17	25	9	16	30.7754	30.6811	30.6829	30.0413	30.8669	28.64	1201;1202;1203
986	Q8I1V0	Lysine decarboxylase-like protein, putative	Plasmodium falciparum (isolate 3D7)	1	10	10	26.6	39.02	8	10	8	8	10	8	0	112.32	754840000	63	29682000	19	33	11	By MS/MS	By MS/MS	By MS/MS	17	8175800	19067000	2438800	24.6	26.6	26.3	13	4	6	6	11	14	8	11	30.2984	30.4346	29.9582	27.698	28.8047	26.0235	1204
987	Q8I1V1	26S protease regulatory subunit 6B, putative	Plasmodium falciparum (isolate 3D7)	1	27	27	77.6	44.666	23	27	24	23	27	24	0	323.31	4746700000	282	103150000	105	110	67	By MS/MS	By MS/MS	By MS/MS	21	29928000	59909000	13313000	77.3	77.6	66.3	34	47	29	29	41	35	22	21	30.4707	30.562	30.6343	30.4809	31.2907	29.2109	1205;1206;1207;1208;1209
988	Q8I1V2	Phosphoglucomutase-2	Plasmodium falciparum (isolate 3D7)	1	8	8	38	35.232	7	8	7	7	8	7	0	55.969	521920000	36	31760000	13	16	7	By MS/MS	By MS/MS	By MS/MS	12	13396000	13886000	4477400	38	38	34.6	2	8	13	9	NaN	NaN	2	4	29.9771	29.7632	29.8863	27.6146	27.8447	26.1676	1210
989	Q8I1V9	Actin-like protein, putative	Plasmodium falciparum (isolate 3D7)	1	3	3	8.2	48.5	2	2	2	2	2	2	0.00073099	2.947	11090000	4	410730	2	1	1	By MS/MS	By MS/MS	By MS/MS	27	163680	222330	24707	4.6	4.6	6.2	NaN	3	NaN	1	NaN	NaN	1	1	25.2559	25.0285	NaN	22.0755	22.5173	19.3475
990	Q8I1W9	Apical sushi protein	Plasmodium falciparum (isolate 3D7)	1	4	4	6.7	85.46	2	2	2	2	2	2	0	12.332	299940000	5	15325	2	3	0	By MS/MS	By MS/MS	By MS/MS	43	122720	12746	2579.7	3.3	3.4	3.4	6	2	NaN	NaN	NaN	NaN	NaN	NaN	NaN	26.8684	25.0988	22.3313	28.1216	21.3169
991	Q8I1X0	Uncharacterized protein	Plasmodium falciparum (isolate 3D7)	1	3	3	28.4	11.835	3	3	1	3	3	1	0	7.7673	50860000	10	5018300	5	5	0	By MS/MS	By MS/MS	By matching	7	1669800	2640600	707930	28.4	28.4	8.8	5	1	2	2	2	1	1	1	25.7549	24.6153	NaN	24.522	24.3787	22.2406
992	Q8I1X1	Lysine decarboxylase, putative	Plasmodium falciparum (isolate 3D7)	1	11	11	5.9	280.73	8	10	6	8	10	6	0	31.668	167820000	26	1072700	10	12	4	By MS/MS	By MS/MS	By MS/MS	120	269590	703210	99902	4.4	5.8	2.9	9	10	4	3	2	1	2	3	26.9792	26.997	26.8182	26.0015	26.4016	23.5151
993	Q8I1X3	TMEM33 domain-containing protein, putative	Plasmodium falciparum (isolate 3D7)	1	7	7	27.9	37.813	6	7	2	6	7	2	0	27.199	99068000	15	3056500	7	8	0	By MS/MS	By MS/MS	By matching	18	1053800	1897200	105470	22.9	27.9	7.6	3	3	1	2	2	2	4	3	26.7358	27.2382	25.8429	24.4301	26.152	20.8564
995	Q8I1X5	Pre-mRNA-processing-splicing factor 8, putative	Plasmodium falciparum (isolate 3D7)	1	89	89	38.8	366.39	78	85	72	78	85	72	0	323.31	6028200000	558	19849000	210	234	114	By MS/MS	By MS/MS	By MS/MS	142	6857800	10855000	2135900	33.3	37.1	30.2	62	79	55	64	111	90	74	62	30.7019	30.6407	30.6021	30.8549	31.6821	29.2552	1211;1212;1213;1214;1215;1216;1217;1218;1219;1220
996	Q8I1X9	ATP-dependent RNA helicase DDX51, putative	Plasmodium falciparum (isolate 3D7)	1	4	4	7.9	67.688	3	3	0	3	3	0	0	6.2031	19084000	5	335370	3	2	0	By MS/MS	By MS/MS		34	143160	192210	0	6.3	6.3	0	3	3	NaN	1	NaN	NaN	NaN	NaN	23.0722	23.2034	NaN	22.7694	23.5087	NaN
998	Q8I1Y1	Uncharacterized protein	Plasmodium falciparum (isolate 3D7)	1	4	4	7.4	67.077	4	3	4	4	3	4	0	7.7675	22583000	12	483820	3	4	5	By MS/MS	By MS/MS	By MS/MS	32	172330	174170	137320	7.4	5.3	7.4	NaN	1	4	5	3	1	NaN	NaN	24.4752	23.9899	25.48	22.8242	22.9811	22.7135
999	Q8I1Y6	RanBD1 domain-containing protein	Plasmodium falciparum (isolate 3D7)	1	10	10	18.7	74.182	10	10	7	10	10	7	0	215.75	507810000	39	18021000	14	19	6	By MS/MS	By MS/MS	By MS/MS	16	6103600	9725200	2192500	18.7	18.7	14.4	20	NaN	7	2	1	3	6	4	30.3495	30.3954	30.0765	27.2973	28.0862	25.7877	1221
1000	Q8I1Z2	Pre-mRNA-splicing factor CLF1, putative	Plasmodium falciparum (isolate 3D7)	1	16	16	22.2	94.017	14	15	11	14	15	11	0	62.811	501830000	62	9493600	22	28	12	By MS/MS	By MS/MS	By MS/MS	40	3233900	5286600	973170	19.9	21.2	16.3	16	13	14	13	8	4	7	10	28.9646	29.0168	28.8136	27.3037	28.0761	25.6647
1001	Q8I1Z8	Pre-mRNA splicing factor, putative	Plasmodium falciparum (isolate 3D7)	1	6	6	13.2	69.422	5	6	4	5	6	4	0	43.674	121830000	16	1957000	6	8	2	By MS/MS	By MS/MS	By MS/MS	24	631470	1151400	174120	11.1	13.2	7.9	14	4	2	2	NaN	NaN	NaN	NaN	24.7598	25.2951	24.5203	25.0805	26.2055	23.0963
1002	Q8I1Z9	Regulator of chromosome condensation, putative	Plasmodium falciparum (isolate 3D7)	1	13	13	24.4	73.135	13	11	4	13	11	4	0	85.304	332440000	36	6391000	18	16	2	By MS/MS	By MS/MS	By MS/MS	30	2155600	4122500	112930	24.4	22.4	5.3	12	12	2	6	11	6	2	2	28.0844	27.8657	26.4545	26.8356	27.6145	22.7793	1222
1003	Q8I202	Uncharacterized protein	Plasmodium falciparum (isolate 3D7)	1	6	6	32.3	31.019	5	6	5	5	6	5	0	80.012	255050000	17	8688500	4	9	4	By MS/MS	By MS/MS	By MS/MS	12	1858900	5204100	1625500	19.3	32.3	19.3	11	4	NaN	NaN	7	2	1	1	27.2345	27.484	28.0094	25.261	27.4563	24.8716
1004	Q8I205	PRESAN domain-containing protein	Plasmodium falciparum (isolate 3D7)	1	14	14	25.4	67.787	7	11	14	7	11	14	0	59.589	317740000	48	9596000	12	19	17	By MS/MS	By MS/MS	By MS/MS	20	1928700	4807000	2860300	16	21.6	25.4	13	15	11	5	1	3	5	4	27.4453	27.0553	28.0363	25.8915	27.3761	26.2767	1223;1224
1005	Q8I206	PRESAN domain-containing protein	Plasmodium falciparum (isolate 3D7)	1	6	6	13.6	49.743	5	5	4	5	5	4	0	36.467	255390000	24	2490600	8	9	7	By MS/MS	By MS/MS	By MS/MS	16	571490	1530700	388360	13.3	11.9	11.7	10	2	3	4	4	NaN	NaN	NaN	28.199	28.0855	28.2504	26.2609	27.1336	24.7252
1006	Q8I207	PRESAN domain-containing protein	Plasmodium falciparum (isolate 3D7)	1	13	13	27.3	60.269	1	3	13	1	3	13	0	53.694	227440000	24	5048700	0	1	23	By matching	By MS/MS	By MS/MS	29	30833	491660	4557000	2.1	6.4	27.3	7	13	3	3	3	1	1	NaN	NaN	23.13	28.5132	19.7702	24.0129	27.6431	1225
1008	Q8I226	TatD-like deoxyribonuclease	Plasmodium falciparum (isolate 3D7)	1	15	15	33.8	52.97	10	12	10	10	12	10	0	123.72	461420000	51	8431800	19	19	13	By MS/MS	By MS/MS	By MS/MS	28	1233100	5710100	1488600	28	31.8	26.6	25	10	2	5	6	3	4	6	26.9485	27.1968	27.2792	26.9191	27.9107	26.2924	1226;1227
1009	Q8I227	Uncharacterized protein	Plasmodium falciparum (isolate 3D7)	1	5	5	55.6	9.5817	4	5	3	4	5	3	0	25.762	224890000	12	40426000	5	5	2	By MS/MS	By MS/MS	By MS/MS	5	2659800	32249000	5516700	53.1	55.6	23.5	8	3	3	1	2	3	1	1	26.1183	26.6718	25.801	24.0155	27.4255	24.722
1010	Q8I231	UMP-CMP kinase, putative	Plasmodium falciparum (isolate 3D7)	1	8	8	25.6	44.244	8	7	7	8	7	7	0	33.675	750380000	52	33485000	17	23	12	By MS/MS	By MS/MS	By MS/MS	21	10427000	17668000	5390900	25.6	20.2	21.3	8	3	5	5	13	9	4	4	29.2354	29.0529	29.4647	27.8038	28.5388	26.91	1228;1229
1011	Q8I233	P-loop containing nucleoside triphosphate hydrolase, putative	Plasmodium falciparum (isolate 3D7)	1	14	14	17.1	139.21	12	12	2	12	12	2	0	63.442	168860000	46	613780	18	28	0	By MS/MS	By MS/MS	By matching	56	192730	391700	29350	14.8	14.3	2	4	8	3	6	9	9	10	9	26.1163	27.5137	24.7103	25.5985	26.7834	21.2763
1012	Q8I235	Kinesin-8, putative	Plasmodium falciparum (isolate 3D7)	1	20	20	16.9	191.87	18	18	14	18	18	14	0	197.01	386200000	73	2298200	27	31	15	By MS/MS	By MS/MS	By MS/MS	81	713920	1117300	466960	15.8	15.4	13.1	6	24	13	11	14	2	4	10	28.7394	28.9179	29.1927	26.957	27.5473	25.833	1230;1231
1013	Q8I236	Adenylate kinase isoenzyme 6 homolog	Plasmodium falciparum (isolate 3D7)	1	5	5	45.7	22.173	5	5	4	5	5	4	0	50.632	167610000	34	813110	13	15	6	By MS/MS	By MS/MS	By MS/MS	9	415310	324440	73364	45.7	45.7	37.6	2	7	10	12	4	2	2	2	27.6488	27.1884	27.1999	26.0089	26.2722	24.1828
1014	Q8I237	Transcription initiation factor TFIIB, putative	Plasmodium falciparum (isolate 3D7)	1	6	6	21.5	42.002	6	6	6	6	6	6	0	77.036	225210000	24	6243100	10	8	6	By MS/MS	By MS/MS	By MS/MS	21	1968700	3410300	864150	21.5	21.5	21.5	6	4	4	4	3	2	3	2	28.5198	28.2772	28.2803	25.9782	27.0147	24.4878
1015	Q8I238	Chromatin assembly factor 1 protein WD40 domain, putative	Plasmodium falciparum (isolate 3D7)	1	26	26	88.1	50.732	25	25	21	25	25	21	0	323.31	20118000000	590	403370000	228	250	112	By MS/MS	By MS/MS	By MS/MS	17	137210000	218660000	47494000	83.2	81.4	74.7	37	30	58	70	66	50	51	49	32.9972	32.8888	32.4707	32.7462	33.3096	31.0787	1232;1233
1016	Q8I239	Phosphatidylinositol-4-phosphate 5-kinase	Plasmodium falciparum (isolate 3D7)	1	15	15	11.8	200.04	12	13	12	12	13	12	0	137.57	187380000	48	961710	16	18	14	By MS/MS	By MS/MS	By MS/MS	86	219530	556250	185940	9.7	10.5	9.5	12	12	8	8	6	6	NaN	NaN	26.7599	26.6242	26.8382	25.6524	26.5156	25.2059
1017	Q8I240	Bromodomain protein, putative	Plasmodium falciparum (isolate 3D7)	1	8	8	4.7	268.2	5	6	6	5	6	6	0	53.363	943930000	15	9176200	6	5	4	By MS/MS	By MS/MS	By MS/MS	100	3036900	5630200	509010	2.9	3.5	3.4	10	3	1	1	1	3	2	2	30.6966	30.289	31.2492	28.2127	29.1163	25.6012
1018	Q8I241	DNA-directed RNA polymerase II subunit RPB9, putative	Plasmodium falciparum (isolate 3D7)	1	3	3	14.1	29.687	1	2	2	1	2	2	0	71.664	130090000	8	632680	2	3	3	By MS/MS	By MS/MS	By MS/MS	17	916030	192370	440310	6.8	11.2	9.6	8	NaN	NaN	NaN	NaN	NaN	NaN	NaN	24.9895	25.0735	25.0698	24.959	26.0911	24.6319
1019	Q8I243	Selenocysteine-specific elongation factor, putative	Plasmodium falciparum (isolate 3D7)	1	4	4	5.1	108.58	4	2	2	4	2	2	0	22.19	35505000	6	461530	4	2	0	By MS/MS	By MS/MS	By matching	51	186060	214290	61181	5.1	3.5	3.5	1	4	NaN	NaN	3	NaN	NaN	NaN	26.4669	26.4768	26.0974	23.8584	23.9678	21.8912
1020	Q8I246	Phenylalanine--tRNA ligase	Plasmodium falciparum (isolate 3D7)	1	24	24	46.6	67.72	21	24	21	21	24	21	0	323.31	2464900000	123	45585000	40	53	30	By MS/MS	By MS/MS	By MS/MS	28	15107000	23961000	6517800	45	46.6	39.7	18	35	18	20	13	17	15	14	30.9535	30.8963	30.8959	29.6252	30.3176	28.1535	1234;1235;1236
1021	Q8I250	Tubulin-specific chaperone A	Plasmodium falciparum (isolate 3D7)	1	21	21	88.6	19.59	20	21	20	20	21	20	0	303.12	26604000000	547	770820000	201	245	101	By MS/MS	By MS/MS	By MS/MS	12	230780000	464580000	75462000	83.7	88.6	83.7	65	73	35	31	34	41	43	36	34.9947	35.2276	34.3774	32.9665	33.9033	30.9987	1237;1238;1239
1022	Q8I251	Elongation of fatty acids protein	Plasmodium falciparum (isolate 3D7)	1	4	4	13.7	39.288	4	4	3	4	4	3	0	13.957	241340000	27	3768800	11	13	3	By MS/MS	By MS/MS	By MS/MS	12	1290800	2432900	45144	13.7	13.7	11.2	NaN	NaN	5	4	4	8	6	3	28.174	28.3662	26.6172	26.5042	27.0172	23.2987	1240
1023	Q8I252	LCCL domain-containing protein	Plasmodium falciparum (isolate 3D7)	1	45	45	62.1	118.53	45	44	17	45	44	17	0	323.31	10544000000	498	106740000	226	264	8	By MS/MS	By MS/MS	By MS/MS	49	38259000	68292000	185280	62.1	61.4	20.3	34	49	53	46	52	50	59	69	31.491	31.5695	26.505	31.7866	32.6656	24.6912	1241;1242;1243;1244
1024	Q8I253	Photosensitized INA-labeled protein PHIL1	Plasmodium falciparum (isolate 3D7)	1	9	9	42.9	25.477	9	9	9	9	9	9	0	92.888	1868300000	144	69386000	53	66	25	By MS/MS	By MS/MS	By MS/MS	10	14804000	46794000	7788100	42.9	42.9	42.9	15	35	13	13	10	10	9	11	28.2026	28.6363	27.8271	28.8315	30.1825	27.3589	1245;1246;1247
1025	Q8I254	Mitochondrial carrier protein, putative	Plasmodium falciparum (isolate 3D7)	1	7	7	28.3	42.501	5	7	5	5	7	5	0	95.491	209860000	22	6636500	8	12	2	By MS/MS	By MS/MS	By MS/MS	20	1856100	4256600	523830	17.5	28.3	17.5	1	2	NaN	NaN	2	10	9	7	28.4741	28.4531	28.5887	25.624	27.1211	23.5371	1248
1026	Q8I255	Secreted ookinete protein, putative	Plasmodium falciparum (isolate 3D7)	1	24	24	33	135.62	16	20	18	16	20	18	0	318.3	539950000	80	2694400	26	33	21	By MS/MS	By MS/MS	By MS/MS	58	733530	1523000	437880	18.6	27.3	20.4	25	26	5	9	4	12	6	6	27.3974	27.3603	27.684	27.0966	28.136	26.5965	1249
1027	Q8I257	ELM2 domain-containing protein	Plasmodium falciparum (isolate 3D7)	1	5	5	17.9	19.734	5	4	4	5	4	4	0	134.96	551470000	18	29200000	9	5	4	By MS/MS	By MS/MS	By MS/MS	2	8261300	13385000	7554300	17.9	17.9	17.9	15	1	NaN	NaN	NaN	NaN	NaN	NaN	27.1984	26.9553	27.8679	27.2013	28.1038	26.6956
1028	Q8I259	Uncharacterized protein	Plasmodium falciparum (isolate 3D7)	1	54	54	31.9	254.99	50	50	38	50	50	38	0	323.31	2725800000	209	12238000	83	85	41	By MS/MS	By MS/MS	By MS/MS	86	4556400	6625400	1055900	29.5	30.2	23.1	62	55	20	23	40	23	24	16	29.6289	29.4884	29.4097	29.8093	30.4555	28.2197	1250;1251;1252;1253;1254;1255
1029	Q8I261	Proteasome subunit beta	Plasmodium falciparum (isolate 3D7)	1	8	8	35.8	24.51	6	8	6	6	8	6	0	70.555	5145300000	115	349780000	33	47	35	By MS/MS	By MS/MS	By MS/MS	11	112730000	195950000	41093000	30.7	35.8	30.7	2	6	22	21	8	15	14	21	33.1261	33.0923	33.157	30.6299	31.4271	29.1513
1030	Q8I266	Niemann-Pick type C1-related protein	Plasmodium falciparum (isolate 3D7)	1	12	12	10.9	170.3	7	6	11	7	6	11	0	31.307	146500000	27	1712500	7	6	14	By MS/MS	By MS/MS	By MS/MS	58	481800	607710	622960	6.9	5.8	9.7	13	7	1	1	2	6	2	4	27.2163	26.5703	28.223	25.6127	25.5235	25.4848
1031	Q8I267	ATP synthase-associated protein, putative	Plasmodium falciparum (isolate 3D7)	1	7	7	54.2	18.763	6	6	5	6	6	5	0	44.388	308450000	18	38222000	7	8	3	By MS/MS	By MS/MS	By MS/MS	8	10940000	23992000	3290500	45.8	45.8	37.3	4	6	4	2	3	1	3	NaN	28.3648	28.468	27.8075	26.383	27.536	24.6499	1256
1032	Q8I272	Centrin-1	Plasmodium falciparum (isolate 3D7)	1	10	10	69.6	19.599	7	9	7	7	9	7	0	249.95	1023900000	42	24430000	16	17	9	By MS/MS	By MS/MS	By MS/MS	8	7578600	11729000	5122300	57.7	65.5	54.2	31	5	NaN	NaN	5	NaN	NaN	NaN	29.9883	30.2064	29.5096	28.0929	29.2373	26.6424	1257
1033	Q8I273	2-C-methyl-D-erythritol 4-phosphate cytidylyltransferase, putative	Plasmodium falciparum (isolate 3D7)	1	3	3	5.3	88.193	2	2	0	2	2	0	0.00036887	3.17	17764000	5	52239	3	2	0	By MS/MS	By MS/MS		40	52239	0	0	3.4	3.5	0	NaN	2	NaN	1	NaN	NaN	1	1	NaN	NaN	NaN	24.0825	NaN	NaN
1034	Q8I274	Ras-related protein Rab-5C	Plasmodium falciparum (isolate 3D7)	1	13	13	65.9	24.3	11	9	13	11	9	13	0	146.14	593330000	70	24918000	22	23	25	By MS/MS	By MS/MS	By MS/MS	13	6994100	10756000	7167700	57.5	46.3	65.9	5	15	21	20	5	2	6	2	28.0809	27.9514	28.3769	27.3728	28.046	27.0854	1258
1035	Q8I275	Small ribosomal subunit assembling AARP2 protein	Plasmodium falciparum (isolate 3D7)	1	8	8	7.3	166.89	5	7	2	5	7	2	0	14.189	98700000	10	1018000	3	7	0	By MS/MS	By MS/MS	By matching	56	187490	824170	6391.8	4.9	6.5	1.9	3	7	2	3	1	NaN	NaN	2	26.852	27.0934	NaN	25.1178	25.8629	20.2722
1036	Q8I277	Uncharacterized protein	Plasmodium falciparum (isolate 3D7)	1	9	9	8.8	167.07	7	7	1	7	7	1	0	19.159	75811000	16	690360	6	9	1	By MS/MS	By MS/MS	By MS/MS	87	125990	548720	15644	7.6	7	1	6	4	4	NaN	2	2	1	1	25.1874	25.1569	NaN	24.325	25.6713	20.3763
1037	Q8I278	Pre-rRNA-processing protein TSR2, putative	Plasmodium falciparum (isolate 3D7)	1	6	6	33.3	18.395	6	5	4	6	5	4	0	61.065	256210000	43	18640000	16	21	6	By MS/MS	By MS/MS	By MS/MS	5	5548700	11561000	1530000	33.3	28.8	28.2	2	5	6	3	6	9	9	5	28.8818	28.87	29.0206	26.1039	27.2613	24.4689
1038	Q8I280	V-type proton ATPase subunit C	Plasmodium falciparum (isolate 3D7)	1	21	21	58.2	45.259	21	20	17	21	20	17	0	194.52	3255500000	188	98191000	67	72	49	By MS/MS	By MS/MS	By MS/MS	23	33492000	51725000	12974000	58.2	56.4	51.7	25	36	24	26	23	13	12	15	29.0372	29.2232	29.0004	30.0009	30.7103	28.6604	1259
1039	Q8I283	Cyclin-dependent kinases regulatory subunit	Plasmodium falciparum (isolate 3D7)	1	11	11	17.4	99.309	8	10	8	8	10	8	0	39.577	181020000	22	3354400	7	10	5	By MS/MS	By MS/MS	By MS/MS	46	812080	2050000	492380	14.8	15.5	14.3	13	7	3	1	3	NaN	NaN	NaN	25.5283	25.5758	25.6251	25.4273	26.7117	24.6311
1040	Q8I284	Asparagine-rich antigen Pfa35-2	Plasmodium falciparum (isolate 3D7)	1	54	54	24.1	364.07	50	50	28	50	50	28	0	323.31	1365700000	158	7122100	70	68	20	By MS/MS	By MS/MS	By MS/MS	128	2258100	4285000	578930	22.4	23.4	12.7	77	57	15	7	1	9	9	6	26.7856	26.6443	26.2448	28.7225	29.6169	26.5673	1260;1261;1262;1263;1264
1041	Q8I285	FtsJ domain-containing protein	Plasmodium falciparum (isolate 3D7)	1	9	9	9.4	147.39	7	4	4	7	4	4	0	36.936	105810000	15	868160	7	5	3	By MS/MS	By MS/MS	By MS/MS	63	330530	386490	151140	7.1	4.3	3.7	4	2	2	4	4	1	NaN	1	26.8708	26.3593	26.9147	25.3482	25.56	23.6995
1042	Q8I288	Cyclase-associated protein	Plasmodium falciparum (isolate 3D7)	1	3	3	29.6	18.528	2	3	3	2	3	3	0	140.53	110750000	10	3347500	3	5	2	By MS/MS	By MS/MS	By MS/MS	6	945000	1966000	436490	27.8	29.6	29.6	NaN	6	5	1	NaN	NaN	NaN	NaN	25.857	26.2192	25.7137	23.8379	26.4006	22.7734
1043	Q8I289	Heptatricopeptide repeat and RAP domain-containing protein, putative	Plasmodium falciparum (isolate 3D7)	1	28	28	47.9	67.156	25	27	26	25	27	26	0	323.31	3401300000	230	35104000	81	91	58	By MS/MS	By MS/MS	By MS/MS	33	10694000	18964000	5446000	45.1	46.7	46.3	19	29	39	40	37	39	37	25	29.9766	29.9964	30.099	30.041	30.7897	28.7146	1265;1266;1267;1268
1044	Q8I292	Major facilitator superfamily-related transporter, putative	Plasmodium falciparum (isolate 3D7)	1	4	4	9.7	83.692	3	3	1	3	3	1	0	7.7078	373070000	10	192150	4	3	3	By MS/MS	By MS/MS	By MS/MS	27	3648800	192150	5169500	8.6	5.9	2.8	2	1	1	2	4	1	1	NaN	29.1116	29.3113	NaN	26.6505	26.9334	27.0565
1045	Q8I294	Uncharacterized protein	Plasmodium falciparum (isolate 3D7)	1	7	7	26.4	33.175	7	7	6	7	7	6	0	83.924	766190000	40	24362000	16	16	8	By MS/MS	By MS/MS	By MS/MS	14	7042100	14449000	2870600	26.4	26.4	23.1	12	17	7	5	2	3	4	3	28.1799	28.2423	27.9434	27.7563	28.7156	26.556	1269
1046	Q8I295	4-hydroxy-3-methylbut-2-enyl diphosphate reductase, apicoplast	Plasmodium falciparum (isolate 3D7)	1	6	6	19.8	62.47	6	6	5	6	6	5	0	74.76	283090000	27	3275000	11	11	5	By MS/MS	By MS/MS	By MS/MS	27	835790	2193100	246160	19.8	19.8	18.5	4	NaN	3	6	NaN	2	6	5	28.9879	29.229	28.502	26.6487	27.209	24.4387
1047	Q8I296	Ubiquitin carboxyl-terminal hydrolase 1, putative	Plasmodium falciparum (isolate 3D7)	1	3	3	1.1	416.03	3	2	2	3	2	2	0.00037722	3.6893	283480000	8	59921	4	2	2	By MS/MS	By MS/MS	By MS/MS	177	59921	641130	357240	1.1	0.9	0.9	3	1	1	1	NaN	NaN	NaN	1	28.4008	25.8041	26.7688	26.6699	26.7579	25.9141
1048	Q8I298	StAR-related lipid transfer protein	Plasmodium falciparum (isolate 3D7)	1	12	12	46.4	53.626	11	11	11	11	11	11	0	229.2	607040000	73	10420000	26	27	20	By MS/MS	By MS/MS	By MS/MS	22	2946200	4912800	2560600	46.4	46.4	40.3	12	20	10	7	4	1	5	14	29.1116	29.3989	29.5858	27.5276	28.2463	26.5037
1049	Q8I2A1	Parasite-infected erythrocyte surface protein	Plasmodium falciparum (isolate 3D7)	1	22	22	46.4	67.801	18	21	17	18	21	17	0	228.53	742010000	94	16582000	30	38	26	By MS/MS	By MS/MS	By MS/MS	30	5374000	7623100	3585400	42.3	46.4	37.2	10	24	35	23	7	5	8	6	27.6369	27.6174	28.1143	27.7672	28.4544	27.119	1270;1271;1272
1050	Q8I2A2	Actin-related protein	Plasmodium falciparum (isolate 3D7)	1	11	11	47.6	42.697	10	10	1	10	10	1	0	203.6	1070500000	63	16928000	31	32	0	By MS/MS	By MS/MS	By matching	16	5183200	11745000	95667	43.7	47.1	5.5	2	4	3	10	10	6	14	14	30.1056	30.2997	NaN	28.5606	29.3262	20.5458	1273;1274
1052	Q8I2A8	Nucleoside transporter 4	Plasmodium falciparum (isolate 3D7)	1	3	3	8.8	50.01	3	3	3	3	3	3	0	73.548	268120000	35	17875000	15	10	10	By MS/MS	By MS/MS	By MS/MS	15	4570300	10886000	2418100	8.8	8.8	8.8	10	5	3	2	1	3	2	1	27.4602	27.5116	27.5959	26.0308	27.2829	25.1123	1276
1053	Q8I2A9	Vacuolar protein sorting-associated protein 51 homolog	Plasmodium falciparum (isolate 3D7)	1	11	11	8	197.11	8	11	8	8	11	8	0	15.369	137240000	16	969860	5	9	2	By MS/MS	By MS/MS	By MS/MS	91	238940	607740	123180	5.9	8	6.2	11	7	4	2	NaN	3	4	1	27.1919	27.0359	27.1049	25.0301	26.3698	23.9545
1054	Q8I2B1	Aspartate--tRNA ligase	Plasmodium falciparum (isolate 3D7)	1	26	26	47.1	73.449	23	23	17	23	23	17	0	211.97	2547000000	174	54471000	65	72	37	By MS/MS	By MS/MS	By MS/MS	38	17235000	29986000	7250500	42.3	43	31.8	29	14	21	21	23	21	14	18	29.9786	30.0305	29.9545	29.5852	30.4103	28.2285	1277;1278
1055	Q8I2B2	Seipin domain-containing protein, putative	Plasmodium falciparum (isolate 3D7)	1	3	3	4.4	74.842	2	1	1	2	1	1	0.0038869	2.2046	13928000	4	314600	3	1	0	By MS/MS	By MS/MS	By matching	25	314600	163900	78614	2.6	1.8	1.8	NaN	4	1	NaN	NaN	NaN	NaN	NaN	NaN	NaN	NaN	22.907	21.9663	20.9063
1056	Q8I2B4	Erythrocyte binding antigen-181	Plasmodium falciparum (isolate 3D7)	1	5	5	5.1	181.15	1	0	5	1	0	5	0	35.657	16335000	5	60867	1	0	4	By MS/MS		By MS/MS	86	18030	0	42837	0.4	0	5.1	3	NaN	1	NaN	NaN	2	NaN	NaN	NaN	NaN	NaN	20.5644	NaN	23.8176
1057	Q8IAK5;Q8I2C9	PRESAN domain-containing protein	Plasmodium falciparum (isolate 3D7)	2	6	6	22.3	34.508	4	6	4	4	6	4	0	56.564	244150000	21	6066800	6	8	7	By MS/MS	By MS/MS	By MS/MS	16	1898300	3129000	1039500	14.8	22.3	15.8	4	3	4	3	1	2	3	4	29.9263	29.8267	30.7772	26.4772	26.938	24.4012
1058	Q8I2D1	Surface-associated interspersed protein 1.3 (SURFIN 1.3)	Plasmodium falciparum (isolate 3D7)	1	3	1	2.5	234.77	0	0	3	0	0	1	0.00037481	3.5376	3198600	2	28559	0	0	2			By MS/MS	112	0	0	28559	0	0	2.5	1	1	NaN	NaN	NaN	NaN	NaN	NaN	NaN	NaN	NaN	NaN	NaN	21.609
1059	Q8I2D9	CX3CL1-binding protein 1	Plasmodium falciparum (isolate 3D7)	1	6	6	23.9	28.233	6	6	6	6	6	6	0	44.741	470310000	26	23372000	10	6	10	By MS/MS	By MS/MS	By MS/MS	11	7482800	9826700	6062300	23.9	23.9	23.9	22	5	1	NaN	NaN	NaN	NaN	1	26.2287	25.5368	26.898	27.1133	27.5388	26.9555
1060	Q8I2E3	Erythrocyte membrane protein 1, PfEMP1	Plasmodium falciparum (isolate 3D7)	1	3	2	1.2	258.67	2	1	2	2	1	1	0.0069252	1.8634	80147000	9	10355	5	2	2	By MS/MS	By MS/MS	By MS/MS	116	10355	262180	156910	0.8	0.5	0.9	1	1	NaN	2	3	2	NaN	NaN	NaN	NaN	NaN	24.9103	24.8582	24.1176	1279
1061	Q8I2E8	Lysophospholipase, putative	Plasmodium falciparum (isolate 3D7)	1	12	12	55.7	40.803	10	10	9	10	10	9	0	279.96	704850000	39	8643500	15	18	6	By MS/MS	By MS/MS	By MS/MS	19	3075000	4844000	724490	49.3	53.8	44.5	12	6	6	6	5	2	3	4	28.7109	28.5355	27.59	27.8743	28.6253	25.4154	1280
1062	Q8I2F2	PRESAN domain-containing protein	Plasmodium falciparum (isolate 3D7)	1	14	14	32.4	45.5	13	13	11	13	13	11	0	160.06	977400000	79	41125000	19	34	26	By MS/MS	By MS/MS	By MS/MS	16	10174000	20899000	10052000	32.1	30.5	28.2	14	3	17	15	9	5	7	6	28.4271	28.7561	29.4446	27.6878	29.0265	27.6756	1281;1282;1283;1284
1063	Q8I2F4	PRESAN domain-containing protein	Plasmodium falciparum (isolate 3D7)	1	9	9	34.7	34.908	9	9	8	9	9	8	0	267.02	1760500000	101	74997000	36	50	15	By MS/MS	By MS/MS	By MS/MS	11	23742000	46105000	5150900	34.7	34.7	32.7	4	6	14	15	18	10	11	11	29.8394	29.9392	28.9592	29.1209	29.9889	26.729	1285;1286;1287
1064	Q8I2F6	Ring-exported protein 4	Plasmodium falciparum (isolate 3D7)	1	4	4	17.3	26.347	2	3	3	2	3	3	0	111.23	64460000	5	2067300	2	2	1	By MS/MS	By MS/MS	By MS/MS	10	418180	1004500	644600	8.9	17.3	14.5	8	NaN	NaN	NaN	NaN	NaN	NaN	NaN	24.1278	24.2238	24.0252	22.9012	25.5333	22.9434
1065	Q8I2F7	Ring-exported protein 3	Plasmodium falciparum (isolate 3D7)	1	3	3	14.7	37.589	3	3	2	3	3	2	0	42.246	201030000	15	7531700	4	6	5	By MS/MS	By MS/MS	By MS/MS	8	2214300	4495200	822180	14.7	14.7	10.7	5	NaN	NaN	NaN	NaN	5	3	1	27.9164	28.3531	28.4209	24.8676	27.0215	25.0272
1067	Q8I2G0	Ring-exported protein 2	Plasmodium falciparum (isolate 3D7)	1	4	4	44.7	10.771	4	4	4	4	4	4	0	74.404	519290000	43	86549000	12	13	18	By MS/MS	By MS/MS	By MS/MS	6	16586000	45981000	23981000	44.7	44.7	44.7	20	3	3	5	5	2	4	4	26.5961	26.5109	27.9465	26.5684	28.0395	27.1004	1288;1289
1068	Q8I2G1	Ring-exported protein 1	Plasmodium falciparum (isolate 3D7)	1	14	14	30.2	83.04	10	12	13	10	12	13	0	186.59	1195400000	56	28880000	17	21	18	By MS/MS	By MS/MS	By MS/MS	34	7368900	13342000	8168900	25.4	28.6	29.5	30	8	2	2	4	4	3	3	28.4814	28.3917	29.2007	28.0879	29.1266	28.2714	1290
1069	Q8I2G2	Cytoadherence linked asexual protein 9	Plasmodium falciparum (isolate 3D7)	1	16	16	13.5	160.42	11	13	15	11	13	15	0	39.029	696620000	43	8680700	12	12	19	By MS/MS	By MS/MS	By MS/MS	67	5512700	2428500	739410	9.7	11.9	12.3	5	4	10	5	9	10	5	9	31.9941	31.7823	33.2546	28.5745	27.7228	26.1675	1291
1070	Q8I2G4	Gametocytogenesis-implicated protein	Plasmodium falciparum (isolate 3D7)	1	3	3	10.7	58.343	1	1	3	1	1	3	0.000373	3.4033	19544000	5	1634400	1	1	3	By MS/MS	By MS/MS	By MS/MS	11	174650	270240	1189500	2	2	10.7	4	1	NaN	1	NaN	NaN	NaN	NaN	NaN	NaN	NaN	20.8736	21.5033	23.8044
1071	Q8I2G8	Vacuolar protein sorting-associated protein 33, putative	Plasmodium falciparum (isolate 3D7)	1	11	11	12.1	135.98	10	11	9	10	11	9	0	87.726	394220000	35	4382600	15	16	4	By MS/MS	By MS/MS	By MS/MS	47	1506700	2675900	200010	10.6	12.1	10.1	13	10	2	1	3	3	8	8	28.0251	28.0841	27.8733	26.955	27.8398	24.5105
1072	Q8I2G9	U2 small nuclear ribonucleoprotein B'', putative	Plasmodium falciparum (isolate 3D7)	1	6	6	45.1	22.294	5	6	6	5	6	6	0	149.86	445400000	35	20083000	15	11	9	By MS/MS	By MS/MS	By MS/MS	10	8902800	8879300	2301100	40.9	45.1	45.1	NaN	7	3	2	11	12	4	2	29.5007	29.3964	29.9676	27.1618	27.7849	25.9313
1073	Q8I2H1	UBX domain-containing protein, putative	Plasmodium falciparum (isolate 3D7)	1	3	3	6.8	62.569	3	3	3	3	3	3	0	34.926	196120000	17	4218500	5	5	7	By MS/MS	By MS/MS	By MS/MS	16	1445800	1657500	1115200	6.8	6.8	6.8	6	1	9	6	NaN	NaN	NaN	NaN	26.3605	26.4874	27.3864	25.8253	26.3363	25.6304
1074	Q8I2H3	V-type proton ATPase subunit E, putative	Plasmodium falciparum (isolate 3D7)	1	15	15	60.4	27.19	13	14	11	13	14	11	0	281.54	5008400000	166	389030000	62	64	40	By MS/MS	By MS/MS	By MS/MS	9	122690000	211540000	54802000	57.4	60.4	52.8	18	12	13	14	24	37	19	21	30.8275	31.0375	30.8233	30.5455	31.4174	29.0945	1292;1293
1075	Q8I2H5	ATP synthase-associated protein, putative	Plasmodium falciparum (isolate 3D7)	1	3	3	21.4	16.889	2	2	2	2	2	2	0.00037707	3.6697	42687000	10	4762900	3	5	2	By MS/MS	By MS/MS	By MS/MS	7	1333200	3010300	419400	15.2	15.2	11.7	NaN	2	3	3	1	1	NaN	NaN	25.052	25.5286	NaN	23.3464	24.7938	21.4853	1294
1076	Q8I2H7	General transcription and DNA repair factor IIH helicase subunit XPD	Plasmodium falciparum (isolate 3D7)	1	4	4	4.5	122.84	2	4	4	2	4	4	0	4.2782	49156000	7	297170	2	3	2	By MS/MS	By MS/MS	By MS/MS	54	94306	159080	43778	2.1	4.5	4.5	2	1	2	1	5	NaN	NaN	NaN	25.5672	25.2489	25.7943	22.2799	24.8893	23.6305
1078	Q8I2I2	Mitochondrial-processing peptidase subunit beta, putative	Plasmodium falciparum (isolate 3D7)	1	15	15	38.2	55.734	14	15	11	14	15	11	0	258.38	3504300000	168	44363000	63	73	32	By MS/MS	By MS/MS	By MS/MS	24	13614000	27461000	3287600	36.8	38.2	28.3	6	21	21	20	25	32	12	9	30.9388	31.0979	30.4221	30.0362	31.0191	27.7595	1295;1296
1079	Q8I2I3	Gamma-tubulin complex component, putative	Plasmodium falciparum (isolate 3D7)	1	12	12	11.2	180.49	9	11	6	9	11	6	0	71.31	113530000	23	568450	7	13	3	By MS/MS	By MS/MS	By MS/MS	82	195070	317610	55766	8.9	10.4	4.8	5	7	4	3	3	NaN	3	5	27.1266	26.7869	26.8774	25.1837	25.8619	23.7829
1081	Q8I2I8	Importin alpha re-exporter, putative	Plasmodium falciparum (isolate 3D7)	1	41	41	35.5	159.11	38	40	34	38	40	34	0	323.31	4500900000	387	41749000	146	167	74	By MS/MS	By MS/MS	By MS/MS	62	13670000	23947000	4131400	33.5	34.9	32.3	41	63	46	52	51	27	39	52	29.7745	29.83	29.5005	30.4434	31.2919	28.6172	1297;1298;1299;1300;1301;1302;1303;1304;1305;1306;1307;1308;1309;1310
1082	Q8I2J3	M18 aspartyl aminopeptidase	Plasmodium falciparum (isolate 3D7)	1	30	30	62.3	65.634	24	29	20	24	29	20	0	323.31	10262000000	375	139930000	135	166	74	By MS/MS	By MS/MS	By MS/MS	25	44801000	79558000	15575000	52.8	60.9	45.8	32	21	28	37	48	41	38	45	33.2563	33.3229	32.8639	31.7137	32.4785	29.4946	1311;1312
1083	Q8I2J4	Profilin	Plasmodium falciparum (isolate 3D7)	1	11	11	78.9	19.017	11	10	9	11	10	9	0	323.31	12181000000	195	632150000	60	74	61	By MS/MS	By MS/MS	By MS/MS	9	163890000	389960000	78296000	78.9	78.9	70.8	14	32	22	27	20	15	13	15	32.058	32.3803	32.1911	31.6473	32.7667	30.4923
1084	Q8I2K4	Nucleolar protein Nop52, putative	Plasmodium falciparum (isolate 3D7)	1	6	6	9.8	97.928	6	6	0	6	6	0	0	5.2502	42974000	7	854210	3	4	0	By MS/MS	By MS/MS		34	332420	521790	0	9.8	9.8	0	2	4	3	3	1	3	NaN	NaN	26.049	25.9507	NaN	23.9594	24.6683	NaN
1085	Q8I2K5	Elongation factor Tu, putative	Plasmodium falciparum (isolate 3D7)	1	9	9	12	107.45	6	6	5	6	6	5	0	45.361	77571000	16	550280	6	6	4	By MS/MS	By MS/MS	By MS/MS	48	250710	130060	169520	8.2	9.2	5.9	8	4	NaN	1	NaN	4	NaN	NaN	27.7892	27.3284	27.9747	24.8063	25.1134	23.5087
1086	Q8I2K8	Peptidyl-prolyl cis-trans isomerase	Plasmodium falciparum (isolate 3D7)	1	3	3	6.4	72.551	2	3	2	2	3	2	0	6.6422	34868000	5	804700	2	3	0	By MS/MS	By MS/MS	By MS/MS	26	248840	411020	144840	4.6	6.4	4.6	7	NaN	NaN	NaN	NaN	NaN	NaN	NaN	23.7276	23.4651	23.4913	23.4077	24.126	22.3729
1087	Q8I2K9	Diacylglycerol kinase (ATP)	Plasmodium falciparum (isolate 3D7)	1	3	3	3	160.29	2	2	1	2	2	1	0	22.68	27272000	5	66445	2	2	1	By MS/MS	By MS/MS	By MS/MS	66	66445	183400	60857	2.4	1.9	1.2	3	1	NaN	NaN	1	NaN	NaN	NaN	NaN	NaN	NaN	23.4107	23.529	21.9375
1088	Q8I2M0	Transcription initiation factor TFIID subunit 7, putative	Plasmodium falciparum (isolate 3D7)	1	4	4	10.3	46.798	4	4	2	4	4	2	0	9.5958	20318000	9	874830	3	4	2	By MS/MS	By MS/MS	By MS/MS	21	351470	421620	101740	10.3	10.3	5.5	3	NaN	2	1	4	2	NaN	NaN	24.5599	24.4176	24.5156	22.8964	23.3065	21.0268
1089	Q8I2M1	Guanylate kinase	Plasmodium falciparum (isolate 3D7)	1	5	5	32.2	23.515	5	5	5	5	5	5	0	95.537	876850000	60	23343000	21	26	13	By MS/MS	By MS/MS	By MS/MS	9	6903800	12593000	3846100	32.2	32.2	32.2	3	7	5	7	11	10	11	8	29.2269	29.0519	28.8333	28.2041	28.7909	26.621
1091	Q8I2M7	Uncharacterized protein	Plasmodium falciparum (isolate 3D7)	1	8	8	13.6	83.023	8	8	6	8	8	6	0	22.303	112240000	18	2121800	8	8	2	By MS/MS	By MS/MS	By MS/MS	38	664130	1264700	193010	13.6	13.6	10.4	9	6	NaN	1	5	4	4	1	26.8238	26.5871	26.7719	24.9664	26.036	23.3453
1092	Q8I2M8	Uncharacterized protein	Plasmodium falciparum (isolate 3D7)	1	10	10	23	49.067	10	9	8	10	9	8	0	118.05	1314800000	84	77634000	33	37	14	By MS/MS	By MS/MS	By MS/MS	15	25382000	45810000	6441900	23	22.7	19.3	24	10	10	11	6	5	8	7	27.9509	28.0076	27.4164	28.6614	29.5406	26.7036	1313
1093	Q8I2M9;A0A143ZVC0	Cytochrome c oxidase subunit 6B, putative	Plasmodium falciparum (isolate 3D7)	2	3	3	36.9	12.224	3	3	3	3	3	3	0	10.376	140400000	6	5088500	2	3	1	By MS/MS	By MS/MS	By MS/MS	6	1543400	3545100	1815300	36.9	36.9	36.9	6	NaN	NaN	1	NaN	3	1	NaN	25.765	26.27	25.3924	25.2544	26.4151	23.3768
1095	Q8I2N1	Cytochrome c oxidase subunit 5B, putative	Plasmodium falciparum (isolate 3D7)	1	7	7	46.2	32.364	5	7	5	5	7	5	0	60.535	393190000	21	7554600	8	10	3	By MS/MS	By MS/MS	By MS/MS	13	2225100	5173200	156330	32.2	46.2	28.6	3	1	5	5	3	6	2	NaN	30.1361	30.083	29.5212	27.191	27.7106	24.2768
1096	Q8I2N2	Serine/threonine-protein phosphatase	Plasmodium falciparum (isolate 3D7)	1	4	4	20.8	36.387	3	3	4	3	3	4	0	71.888	94917000	13	5583400	5	4	4	By MS/MS	By MS/MS	By MS/MS	17	1868100	2354300	1361000	16.7	16.7	20.8	1	NaN	3	2	6	2	NaN	NaN	27.7315	27.4619	27.5815	24.9206	25.2543	24.4637
1098	Q8I2N6	Fumarate hydratase	Plasmodium falciparum (isolate 3D7)	1	33	33	52.3	78.395	32	29	27	32	29	27	0	323.31	1890700000	195	26447000	73	82	40	By MS/MS	By MS/MS	By MS/MS	45	9005900	14325000	3116100	49.8	47.4	45.1	21	33	33	38	34	21	21	14	28.699	28.7095	28.6792	29.232	29.9552	27.7079	1314
1099	Q8I2N8	Uncharacterized protein	Plasmodium falciparum (isolate 3D7)	1	8	8	51.6	22.751	6	8	6	6	8	6	0	57.989	433850000	34	29959000	14	13	7	By MS/MS	By MS/MS	By MS/MS	13	10098000	17189000	2671800	39.1	51.6	39.1	7	4	3	6	5	4	7	1	28.1141	28.2042	27.7279	26.9942	27.9825	25.0602
1101	Q8I2P2	Glutamine-dependent NAD(+) synthetase, putative	Plasmodium falciparum (isolate 3D7)	1	23	23	35.2	97.763	15	20	11	15	20	11	0	237.11	1623900000	98	11897000	34	48	16	By MS/MS	By MS/MS	By MS/MS	40	3746100	7211400	939520	24.9	29.8	18	13	14	12	19	19	11	16	13	29.7097	29.8046	29.8469	28.9169	29.8062	27.4097
1102	Q8I2P4	Tetratricopeptide repeat protein, putative	Plasmodium falciparum (isolate 3D7)	1	7	7	4.8	229.94	5	5	6	5	5	6	0	11.267	54614000	12	440740	4	4	4	By MS/MS	By MS/MS	By MS/MS	95	150580	179400	110760	3.2	3.7	4.1	5	3	3	2	2	3	1	NaN	27.0049	25.8568	27.714	23.884	24.5729	23.757
1103	Q8I2P8	Protein kinase, putative	Plasmodium falciparum (isolate 3D7)	1	14	14	4.8	366.96	13	10	8	13	10	8	0	27.696	107970000	24	598060	14	7	3	By MS/MS	By MS/MS	By MS/MS	131	212830	335480	49746	4.5	3.5	3	8	6	10	9	1	4	NaN	NaN	26.754	26.6024	26.2638	25.331	25.7658	23.0546
1104	Q8I2Q0	Parasitophorous vacuolar protein 5, putative	Plasmodium falciparum (isolate 3D7)	1	9	9	36.9	24.698	9	8	9	9	8	9	0	76.629	8999200000	394	711640000	140	140	114	By MS/MS	By MS/MS	By MS/MS	10	210000000	311100000	190540000	36.9	33.6	36.9	7	22	29	29	29	26	26	23	30.7228	30.4992	31.7934	31.297	31.8875	31.1531	1315;1316;1317
1105	Q8I2Q1	Armadillo repeat protein, putative	Plasmodium falciparum (isolate 3D7)	1	8	8	5.2	208.59	7	6	4	7	6	4	0	24.648	142620000	19	1420400	10	6	3	By MS/MS	By MS/MS	By MS/MS	74	235860	251100	933500	4.3	3.7	2.8	4	6	2	1	4	6	3	2	28.4532	28.2135	28.9867	24.8853	25.2905	26.073	1318
1106	Q8I2Q4	Serine/threonine-protein phosphatase	Plasmodium falciparum (isolate 3D7)	1	3	3	8.6	53.911	3	2	2	3	2	2	0	10.733	40786000	8	1428000	4	2	2	By MS/MS	By MS/MS	By MS/MS	23	613270	622720	192030	8.6	6.2	4.7	NaN	NaN	8	2	NaN	NaN	NaN	NaN	25.7797	25.8894	NaN	24.0189	24.2073	22.0746
1107	Q8I2R0	Splicing factor 3A subunit 3, putative	Plasmodium falciparum (isolate 3D7)	1	11	11	22.9	71.384	9	9	9	9	9	9	0	49.914	447120000	29	10612000	13	12	4	By MS/MS	By MS/MS	By MS/MS	32	3354000	5618600	1639800	17.5	16.8	16.8	22	5	7	5	2	NaN	2	1	27.9557	28.0363	27.8781	27	27.8794	25.9755
1108	Q8I2R1	Uncharacterized protein	Plasmodium falciparum (isolate 3D7)	1	15	15	8.4	247.15	12	11	3	12	11	3	0	37.065	123750000	21	527360	12	9	0	By MS/MS	By MS/MS	By matching	116	217050	305910	4402.9	7.3	6.4	1.6	14	7	2	1	2	NaN	NaN	NaN	25.1491	25.503	24.0069	25.3222	26.2006	22.1559
1109	Q8I2R3	Uncharacterized protein	Plasmodium falciparum (isolate 3D7)	1	7	7	7.7	144.68	7	6	1	7	6	1	0	56.082	82629000	8	1273100	5	3	0	By MS/MS	By MS/MS	By matching	52	534440	702040	36611	7.7	6.4	1	9	3	2	NaN	NaN	NaN	NaN	NaN	25.1255	24.8683	NaN	24.9834	25.5031	20.8605
1110	Q8I2R7	Patatin-like phospholipase, putative	Plasmodium falciparum (isolate 3D7)	1	12	12	11.5	151.45	9	11	7	9	11	7	0	59.843	83128000	19	626560	7	10	2	By MS/MS	By MS/MS	By MS/MS	61	257490	299910	69150	9.1	11	8.5	3	11	10	5	1	NaN	NaN	NaN	25.4642	25.3201	25.3652	24.7931	25.4035	23.2057
1111	Q8I2R8	Polyadenylate-binding protein 2, putative	Plasmodium falciparum (isolate 3D7)	1	11	10	63.9	22.979	11	11	11	10	10	10	0	293.61	3409200000	155	156820000	63	57	35	By MS/MS	By MS/MS	By MS/MS	11	48115000	87591000	21112000	63.9	63.9	63.9	41	16	10	14	13	8	13	12	30.0766	30.3078	30.044	29.8767	30.8922	28.6816	1319;1320;1321;1322
1112	Q8I2S2	Uncharacterized protein	Plasmodium falciparum (isolate 3D7)	1	13	13	15.2	135.82	10	12	9	10	12	9	0	105.77	503370000	36	1801600	14	14	8	By MS/MS	By MS/MS	By MS/MS	50	457440	1095100	249060	12.2	13.9	9.2	23	7	2	4	4	6	2	4	28.9769	28.9692	28.8347	27.7112	27.6338	26.1675
1113	Q8I2S6	DNA-directed RNA polymerase II subunit RPB3, putative	Plasmodium falciparum (isolate 3D7)	1	10	10	45.4	38.345	10	10	8	10	10	8	0	182.43	585330000	52	20957000	16	18	18	By MS/MS	By MS/MS	By MS/MS	17	6115900	10784000	4057900	45.4	45.4	36.4	5	16	9	12	9	10	4	3	29.0375	28.9209	29.3244	27.3036	28.278	26.4889	1323
1114	Q8I2S7	3-oxoacyl-[acyl-carrier-protein] reductase	Plasmodium falciparum (isolate 3D7)	1	6	6	21.3	33.347	6	5	1	6	5	1	0	22.916	83932000	10	3606800	5	5	0	By MS/MS	By MS/MS	By matching	19	1251800	2310200	44913	21.3	16.3	4.3	4	1	4	3	1	2	NaN	NaN	27.0873	27.3141	NaN	24.7768	25.6954	19.7028
1115	Q8I2S9	Pre-mRNA-splicing factor 18	Plasmodium falciparum (isolate 3D7)	1	6	6	29.2	40.557	4	5	4	4	5	4	0	38.241	105670000	10	1276300	4	4	2	By MS/MS	By MS/MS	By MS/MS	19	193100	998830	84350	22.7	23.6	21	7	NaN	2	1	NaN	NaN	2	1	28.5857	28.3535	27.1724	25.4276	25.7535	21.9216
1116	Q8I2T0	Aminodeoxychorismate synthase	Plasmodium falciparum (isolate 3D7)	1	3	3	4.5	116.53	1	2	3	1	2	3	0	46.58	22900000	4	74785	1	1	2	By MS/MS	By MS/MS	By MS/MS	58	113910	33121	41664	1.2	2.3	4.5	2	1	2	1	NaN	NaN	NaN	NaN	NaN	24.3738	25.4318	22.6555	22.951	22.9645
1117	Q8I2T2	Ubiquitin-like protein, putative	Plasmodium falciparum (isolate 3D7)	1	33	33	29.1	182.09	27	31	26	27	31	26	0	323.31	2094200000	188	23428000	60	78	50	By MS/MS	By MS/MS	By MS/MS	52	6086200	13652000	3689900	22.3	27.4	21.8	41	33	21	23	28	9	6	14	29.8499	30.3279	30.4502	29.0024	30.1685	28.3813	1324;1325;1326;1327;1328;1329;1330
1118	Q8I2T4	Uncharacterized protein	Plasmodium falciparum (isolate 3D7)	1	9	9	34.3	28.972	9	9	6	9	9	6	0	65.026	326230000	37	9069200	14	16	7	By MS/MS	By MS/MS	By MS/MS	11	2752800	5302200	1014200	34.3	34.3	25.4	16	6	3	2	4	11	3	1	28.297	28.4533	27.804	26.6536	27.4918	24.928	1331;1332
1119	Q8I2T7	Tetratricopeptide repeat protein, putative	Plasmodium falciparum (isolate 3D7)	1	6	6	4.1	198.03	4	3	3	4	3	3	0	11.218	27154000	9	245760	4	3	2	By MS/MS	By MS/MS	By MS/MS	83	49784	137230	58753	2.4	1.8	2.2	7	3	NaN	NaN	NaN	NaN	NaN	NaN	NaN	23.1487	23.1924	23.3762	23.4413	22.2174
1121	Q8I2U3;A0A143ZY34	Ubiquitin-conjugating enzyme E2, putative	Plasmodium falciparum (isolate 3D7)	2	7	7	65.6	18.688	7	6	6	7	6	6	0	132.72	1374900000	101	38493000	38	40	23	By MS/MS	By MS/MS	By MS/MS	6	10997000	22273000	5223400	65.6	65.6	65.6	3	1	10	10	26	7	7	6	30.4689	30.6751	30.7286	28.6636	29.5468	27.3016	1333;1334
1122	Q8I2U4	U4/U6 snRNA-associated-splicing factor, putative	Plasmodium falciparum (isolate 3D7)	1	14	14	36	56.649	10	14	8	10	14	8	0	141.54	405570000	51	6416700	19	22	10	By MS/MS	By MS/MS	By MS/MS	29	1951000	4010400	455310	27.7	36	21.9	3	19	7	6	2	10	9	8	29.2677	29.5216	28.8556	26.8658	27.906	24.9206
1123	Q8I2U5	Inosine-5'-monophosphate dehydrogenase	Plasmodium falciparum (isolate 3D7)	1	19	19	43.7	56.15	18	19	17	18	19	17	0	323.31	3520100000	208	77490000	75	91	42	By MS/MS	By MS/MS	By MS/MS	25	22637000	43622000	11230000	43.5	43.7	42.2	15	20	37	27	29	28	29	29	30.501	30.7197	30.7933	29.9124	30.9442	28.7247	1335;1336;1337;1338
1124	Q8I2U6	CRAL/TRIO domain-containing protein, putative	Plasmodium falciparum (isolate 3D7)	1	18	18	36.4	70.602	16	17	12	16	17	12	0	114.95	1023300000	115	24610000	42	53	20	By MS/MS	By MS/MS	By MS/MS	34	8405000	12809000	3395900	34.7	33.2	23.8	11	13	16	14	15	20	16	10	28.5145	28.3619	28.4302	28.4234	29.014	26.8528	1339;1340;1341;1342;1343
1125	Q8I2U8	ADP-ribosylation factor, putative	Plasmodium falciparum (isolate 3D7)	1	4	4	25.7	22.115	3	4	3	3	4	3	0	22.377	231740000	25	3196300	6	9	10	By MS/MS	By MS/MS	By MS/MS	12	608420	1805100	782780	22	25.7	22	5	5	11	6	2	NaN	2	NaN	27.8454	27.6693	28.4321	25.9734	26.7861	25.5794
1126	Q8I2V5	TLD domain-containing protein	Plasmodium falciparum (isolate 3D7)	1	33	33	38.3	124.92	29	29	24	29	29	24	0	250.19	1786700000	137	18607000	55	55	27	By MS/MS	By MS/MS	By MS/MS	47	5846700	11336000	1424200	36.5	36.4	30.9	51	33	25	13	7	7	10	6	29.2018	29.1092	28.6464	29.1089	29.958	27.297
1127	Q8I2V6	Pyridoxal phosphate homeostasis protein	Plasmodium falciparum (isolate 3D7)	1	10	10	36	28.394	8	8	10	8	8	10	0	55.25	753840000	83	23873000	30	30	23	By MS/MS	By MS/MS	By MS/MS	15	8380400	11458000	4034700	31.8	31.8	36	3	20	7	7	10	14	15	16	29.2368	29.0622	29.4406	27.9604	28.4344	26.9533
1128	Q8I2V7	Dolichyl-diphosphooligosaccharide--protein glycosyltransferase 48 kDa subunit	Plasmodium falciparum (isolate 3D7)	1	3	3	10.3	57.008	1	3	2	1	3	2	0	21.529	48509000	7	161490	1	4	2	By MS/MS	By MS/MS	By MS/MS	23	667880	108840	52654	4.6	10.3	6.7	NaN	2	NaN	NaN	1	1	2	2	NaN	27.3636	27.7886	23.8728	24.8984	20.838
1129	Q8I2V9	Protein disulfide isomerase	Plasmodium falciparum (isolate 3D7)	1	26	26	67.2	61.001	23	23	19	23	23	19	0	323.31	4228800000	282	66240000	101	97	84	By MS/MS	By MS/MS	By MS/MS	23	19048000	30496000	16696000	59.6	62.1	50.3	6	39	35	29	38	26	28	36	30.8032	30.8588	31.4906	30.3157	30.9735	29.5461	1344;1345;1346;1347;1348;1349;1350
1130	Q8I2W2	DnaJ protein, putative	Plasmodium falciparum (isolate 3D7)	1	10	10	28.9	43.259	8	8	10	8	8	10	0	114.34	2258200000	112	75620000	44	39	29	By MS/MS	By MS/MS	By MS/MS	18	25839000	35218000	14563000	25.9	25.9	28.9	13	20	14	11	8	8	15	11	29.2093	29.0634	29.3551	29.4554	29.9991	28.7423	1351
1131	Q8I2W3	Nucleosome assembly protein	Plasmodium falciparum (isolate 3D7)	1	18	18	59.5	31.826	18	18	16	18	18	16	0	323.31	29356000000	808	851740000	294	347	167	By MS/MS	By MS/MS	By MS/MS	15	265560000	490970000	95213000	59.5	59.5	58.4	66	81	69	68	59	47	46	46	34.5372	34.5723	34.1657	33.1378	33.9822	31.4513	1352;1353;1354;1355;1356
1132	Q8I2W4	Glutamate--cysteine ligase	Plasmodium falciparum (isolate 3D7)	1	56	56	59.5	124.46	49	53	38	49	53	38	0	323.31	6040700000	404	58590000	155	184	65	By MS/MS	By MS/MS	By MS/MS	58	16085000	38441000	4064800	53.7	57.1	42.9	80	47	41	43	45	50	44	44	31.3821	31.7673	30.7365	30.6718	31.88	28.4934	1357;1358;1359;1360;1361;1362;1363
1133	Q8I2W5	Dihydrouridine synthase, putative	Plasmodium falciparum (isolate 3D7)	1	5	5	13	67.203	5	5	3	5	5	3	0	47.1	165000000	11	5004200	5	4	2	By MS/MS	By MS/MS	By MS/MS	25	1251300	3275100	477810	13	13	8	2	6	1	NaN	NaN	4	2	3	27.7806	28.0677	27.8073	25.5131	26.6432	23.553
1134	Q8I2W7	ATP-dependent DNA helicase Q1	Plasmodium falciparum (isolate 3D7)	1	3	3	5.6	85.508	2	1	1	2	1	1	0.0069276	1.877	76769000	4	1827800	2	1	1	By MS/MS	By MS/MS	By MS/MS	42	895660	61193	870980	3.4	2.2	1.9	3	NaN	NaN	1	NaN	NaN	NaN	NaN	NaN	NaN	NaN	25.1649	21.2934	25.1246
1135	Q8I2X0	Eukaryotic translation initiation factor 3 subunit F, putative	Plasmodium falciparum (isolate 3D7)	1	15	15	72.2	36.82	14	13	12	14	13	12	0	298.88	1644000000	138	41852000	51	56	31	By MS/MS	By MS/MS	By MS/MS	18	11911000	24207000	5733900	69.7	62.2	56.9	12	6	25	22	12	20	12	17	30.5856	30.5709	30.852	28.9949	29.7049	27.801	1364;1365
1136	Q8I2X3	Acid phosphatase	Plasmodium falciparum (isolate 3D7)	1	19	19	67.7	44.604	16	19	16	16	19	16	0	266.03	9527300000	314	320800000	112	123	79	By MS/MS	By MS/MS	By MS/MS	20	109230000	160610000	50967000	55.3	67.7	53	19	13	17	27	42	35	34	41	32.2467	32.0927	32.468	31.6209	32.2032	30.2538	1366;1367;1368;1369;1370;1371;1372
1137	Q8I2X4	Heat shock protein 70	Plasmodium falciparum (isolate 3D7)	1	58	58	62.3	72.387	56	57	46	56	57	46	0	323.31	86511000000	1952	1335600000	756	756	440	By MS/MS	By MS/MS	By MS/MS	30	430130000	733480000	172020000	62.3	62.3	57.2	131	229	227	172	128	133	154	138	34.0115	33.9615	33.7263	34.7477	35.46	33.2761	1373;1374;1375;1376
1138	Q8I2X5	Uncharacterized protein	Plasmodium falciparum (isolate 3D7)	1	6	6	18.1	52.382	4	5	4	4	5	4	0	15.902	67579000	12	379680	5	5	2	By MS/MS	By MS/MS	By MS/MS	24	77198	249800	52679	10.1	15.8	11.9	4	3	2	1	1	NaN	2	3	26.0449	25.8366	26.1645	24.2814	25.2796	22.6225
1139	Q8I2X6	GPN-loop GTPase 2	Plasmodium falciparum (isolate 3D7)	1	6	6	18.4	41.647	5	6	5	5	6	5	0	11.666	126010000	20	6128600	9	9	2	By MS/MS	By MS/MS	By MS/MS	16	2081200	3135200	912150	15.9	18.4	15.9	6	4	4	NaN	2	4	6	3	26.3502	26.1709	26.3023	25.4606	25.9482	23.8472	1377
1140	Q8I2X7	Pre-mRNA-splicing factor ATP-dependent RNA helicase PRP43, putative	Plasmodium falciparum (isolate 3D7)	1	20	20	37.2	94.144	17	18	10	17	18	10	0	141.38	513930000	52	7344200	25	21	6	By MS/MS	By MS/MS	By MS/MS	41	3227200	3585800	531140	29	33.8	15.9	13	8	7	13	7	14	9	6	28.7156	28.4383	28.476	27.6319	27.9814	25.2877
1141	Q8I2X8	Uncharacterized protein	Plasmodium falciparum (isolate 3D7)	1	17	17	35.8	79.674	15	17	11	15	17	11	0	160.76	375150000	47	5931400	17	23	7	By MS/MS	By MS/MS	By MS/MS	40	2238700	3008200	684390	34.1	35.8	22.3	9	21	11	5	8	10	2	3	27.4243	27.3403	27.2278	27.04	27.5871	25.083	1378;1379
1142	Q8I2Y3	Merozoite organizing protein	Plasmodium falciparum (isolate 3D7)	1	5	5	4.1	215.35	5	4	1	5	4	1	0	39.666	273250000	17	158740	6	8	3	By MS/MS	By MS/MS	By MS/MS	88	86435	72302	39742	4.1	2.9	0.6	3	NaN	NaN	NaN	5	5	2	1	30.5793	30.2142	NaN	24.6136	27.8628	21.7378
1143	Q8I2Y5	RNA-binding protein musashi, putative	Plasmodium falciparum (isolate 3D7)	1	12	12	30.2	45.142	11	12	9	11	12	9	0	82.454	1242700000	77	19170000	24	32	21	By MS/MS	By MS/MS	By MS/MS	22	5132800	11283000	2754300	29.9	30.2	25.5	11	15	20	12	4	8	7	10	29.177	29.2638	29.5317	28.415	29.3233	27.6663	1380
1144	Q8I2Z2	Major facilitator superfamily domain-containing protein, putative	Plasmodium falciparum (isolate 3D7)	1	3	3	2.1	160.37	2	2	3	2	2	3	0.00037272	3.402	20080000	7	378870	2	2	3	By MS/MS	By MS/MS	By MS/MS	53	85037	150400	143430	1.5	1.5	2.1	NaN	8	NaN	NaN	NaN	NaN	NaN	NaN	23.5223	23.4742	24.3078	22.1037	22.9264	22.8579
1145	Q8I2Z3	Uncharacterized protein	Plasmodium falciparum (isolate 3D7)	1	3	3	25.3	19.689	3	3	0	3	3	0	0	32.683	37049000	4	3792800	2	2	0	By MS/MS	By MS/MS		5	1500200	2292600	0	25.3	25.3	0	NaN	4	3	NaN	NaN	NaN	NaN	NaN	25.4587	25.4554	NaN	24.0047	24.2691	NaN
1146	Q8I2Z5	Cytochrome c oxidase subunit ApiCOX30, putative	Plasmodium falciparum (isolate 3D7)	1	4	4	31.7	22.438	3	4	2	3	4	2	0	176.51	165210000	13	5053100	4	6	3	By MS/MS	By MS/MS	By MS/MS	6	1441300	3071200	540640	31.2	31.7	21.2	NaN	NaN	3	5	3	NaN	1	1	28.0031	28.0767	27.6447	25.742	26.4943	23.7955	1381;1382
1147	Q8I2Z8	Probable ATP-dependent 6-phosphofructokinase	Plasmodium falciparum (isolate 3D7)	1	77	77	70	159.45	72	75	67	72	75	67	0	323.31	15900000000	950	96302000	344	382	224	By MS/MS	By MS/MS	By MS/MS	81	30002000	53860000	12440000	65.9	68.4	61.5	66	109	85	85	122	123	112	103	32.3471	32.4342	32.5804	32.2044	33.0514	30.9328	1383;1384;1385;1386;1387;1388;1389;1390;1391;1392;1393;1394;1395;1396;1397;1398
1148	Q8I300	Ribonuclease H2 subunit C, putative	Plasmodium falciparum (isolate 3D7)	1	8	8	29.8	38.672	4	6	7	4	6	7	0	28.43	137580000	17	3616400	5	8	4	By MS/MS	By MS/MS	By MS/MS	18	751750	1896200	968430	13.4	24.5	27.6	7	3	4	4	3	1	3	2	27.3088	27.4437	27.1787	24.7626	26.3532	24.4797
1149	Q8I301	SUMO-conjugating enzyme UBC9	Plasmodium falciparum (isolate 3D7)	1	6	6	68.6	18.19	5	6	5	5	6	5	0	143.82	523140000	27	13063000	9	10	8	By MS/MS	By MS/MS	By MS/MS	4	3509100	7753100	1801000	67.9	68.6	67.9	6	2	3	5	7	5	2	NaN	29.4578	29.5442	29.4762	27.2063	28.2517	25.5371	1399;1400
1150	Q8I302	Type II NADH:ubiquinone oxidoreductase	Plasmodium falciparum (isolate 3D7)	1	17	17	45	61.67	15	16	8	15	16	8	0	264.43	680850000	78	7776600	38	32	8	By MS/MS	By MS/MS	By MS/MS	29	2947800	4519300	309560	37.3	41.7	17.3	4	8	10	11	16	9	12	11	29.8281	29.6685	29.3843	27.9766	28.4862	25.2796	1401
1151	Q8I303	BSD-domain protein, putative	Plasmodium falciparum (isolate 3D7)	1	13	13	24.3	84.016	8	12	4	8	12	4	0	131.06	320050000	34	3055100	14	17	3	By MS/MS	By MS/MS	By MS/MS	46	1003800	1914200	137160	16.2	21	8.6	17	3	2	2	3	5	3	2	28.4668	28.1726	27.2989	26.765	27.5444	23.2929	1402
1152	Q8I305	Major facilitator superfamily-related transporter, putative	Plasmodium falciparum (isolate 3D7)	1	10	10	22.9	58.42	7	9	9	7	9	9	0	178.83	1075200000	60	37362000	19	21	20	By MS/MS	By MS/MS	By MS/MS	22	9503300	19600000	8259000	21.1	22.9	22.9	25	3	3	1	NaN	2	7	6	30.1955	30.0069	30.918	28.1648	29.0918	27.5906	1403
1153	Q8I308	Uncharacterized protein	Plasmodium falciparum (isolate 3D7)	1	9	9	58.6	28.412	8	8	8	8	8	8	0	123.69	629520000	34	17068000	11	12	11	By MS/MS	By MS/MS	By MS/MS	14	4991600	8684400	3391800	54.6	47.8	54.6	10	12	5	5	2	6	4	1	28.8405	28.6942	29.5128	27.5009	28.1922	26.9857
1154	Q8I310	Phospholipid or glycerol acyltransferase, putative	Plasmodium falciparum (isolate 3D7)	1	8	8	23.7	49.338	7	8	7	7	8	7	0	42.651	512400000	34	15719000	12	12	10	By MS/MS	By MS/MS	By MS/MS	19	4656200	7332900	3729900	17.7	23.7	22	12	10	2	2	4	6	7	6	27.7019	27.5278	28.1768	27.0587	28.0068	26.6168	1404
1155	Q8I312	Pseudouridylate synthase, putative	Plasmodium falciparum (isolate 3D7)	1	3	3	4.4	114.23	2	2	3	2	2	3	0.0025045	2.4114	17752000	3	167530	1	2	0	By MS/MS	By MS/MS	By MS/MS	48	49467	83813	34249	3.2	3.2	4.4	NaN	NaN	3	1	NaN	3	NaN	NaN	26.0988	26.2599	26.1872	22.2961	23.1945	21.5178
1157	Q8I316	Uncharacterized protein	Plasmodium falciparum (isolate 3D7)	1	7	7	7.5	147.87	7	7	6	7	7	6	0	37.648	98809000	15	926360	6	5	4	By MS/MS	By MS/MS	By MS/MS	63	237670	572290	116400	7.5	7.5	6.7	3	4	5	3	3	5	4	1	26.8346	26.8751	27.0259	24.8331	25.7691	23.4843
1158	Q8I318	EFP domain-containing protein	Plasmodium falciparum (isolate 3D7)	1	4	4	28.6	19.22	4	4	4	4	4	4	0	16.194	461160000	29	54117000	13	12	4	By MS/MS	By MS/MS	By MS/MS	7	17580000	35446000	1091400	28.6	28.6	28.6	3	8	1	2	10	4	8	4	29.7282	29.915	29.5673	27.0576	28.1726	24.1736
1159	Q8I319	Uncharacterized protein	Plasmodium falciparum (isolate 3D7)	1	11	11	26.8	75.846	8	9	8	8	9	8	0	137.39	260860000	26	4683900	8	9	9	By MS/MS	By MS/MS	By MS/MS	36	375040	3756000	552890	17.5	23.2	18.1	8	11	2	1	1	11	4	2	27.5896	27.7207	27.745	25.1975	27.5352	24.7329
1160	Q8I320	Elongation factor 1-beta	Plasmodium falciparum (isolate 3D7)	1	21	21	78.6	32.026	19	19	16	19	19	16	0	323.31	12402000000	523	235430000	197	210	116	By MS/MS	By MS/MS	By MS/MS	13	72372000	126010000	37051000	63.8	64.5	69.6	23	20	31	32	36	67	46	39	32.0192	32.1824	31.9374	31.8319	32.6775	30.6713	1405
1162	Q8I323	26S proteasome regulatory subunit RPN8, putative	Plasmodium falciparum (isolate 3D7)	1	11	11	51.8	39.136	11	11	10	11	11	10	0	241.42	2848900000	213	72709000	85	87	41	By MS/MS	By MS/MS	By MS/MS	16	24060000	38891000	9757000	51.8	51.8	43.2	12	10	13	17	12	24	28	30	31.4585	31.4515	31.4662	29.7271	30.6836	27.8118	1406;1407
1164	Q8I328	Alkaline phosphatase, putative	Plasmodium falciparum (isolate 3D7)	1	29	29	68.4	52.704	26	28	22	26	28	22	0	323.31	7011300000	278	139140000	94	115	69	By MS/MS	By MS/MS	By MS/MS	26	42594000	75411000	21139000	63.2	66.8	53.6	33	51	36	26	25	23	33	54	30.8054	30.9198	30.8863	31.0059	31.8421	29.905	1408;1409;1410
1165	Q8I331	Zinc finger protein, putative	Plasmodium falciparum (isolate 3D7)	1	3	3	9.2	52.422	3	3	2	3	3	2	0	35.741	72118000	7	1749300	3	3	1	By MS/MS	By MS/MS	By MS/MS	23	934080	694480	120700	9.2	9.2	5.1	3	NaN	2	1	NaN	NaN	1	2	27.7581	27.2722	26.6034	25.1855	24.8943	21.4046
1166	Q8I333	Falstatin	Plasmodium falciparum (isolate 3D7)	1	20	20	63.9	46.957	16	20	15	16	20	15	0	302.29	2075500000	170	51510000	54	70	46	By MS/MS	By MS/MS	By MS/MS	20	13798000	28758000	8953400	54.7	63.9	54.2	23	22	24	20	16	13	13	15	29.253	29.2921	29.6407	29.021	30.1133	28.4601	1411
1167	Q8I334	Uncharacterized protein	Plasmodium falciparum (isolate 3D7)	1	5	5	29.7	32.931	3	5	3	3	5	3	0	57.723	85976000	15	1437500	6	6	3	By MS/MS	By MS/MS	By MS/MS	11	371780	822790	242970	19.9	29.7	14.9	5	2	2	4	1	NaN	NaN	2	25.9872	25.8663	26.424	24.8048	25.3757	23.6467
1168	Q8I340	Uncharacterized protein	Plasmodium falciparum (isolate 3D7)	1	5	5	23.9	23.36	3	4	2	3	4	2	0	25.599	141090000	13	6316600	5	6	2	By MS/MS	By MS/MS	By MS/MS	14	1537700	3821400	957520	16.8	19.8	12.7	10	NaN	NaN	NaN	NaN	NaN	NaN	2	25.0827	25.1469	25.1515	25.1459	26.3052	24.3268
1169	Q8I341	Uncharacterized protein	Plasmodium falciparum (isolate 3D7)	1	4	4	5.1	137.12	3	4	3	3	4	3	0	26.937	280700000	19	5005900	6	9	4	By MS/MS	By MS/MS	By MS/MS	53	1332700	3040400	632910	3.9	5.1	3.2	NaN	2	5	4	3	2	3	3	28.1459	28.204	28.6373	26.2026	27.3337	25.0326
1170	Q8I344	Cytosolic Fe-S cluster assembly factor NBP35, putative	Plasmodium falciparum (isolate 3D7)	1	5	5	19.7	51.002	4	4	3	4	4	3	0	40.684	115080000	16	2558100	5	6	5	By MS/MS	By MS/MS	By MS/MS	21	698800	1519500	339770	14.1	14.3	8.7	9	3	2	1	NaN	NaN	1	NaN	26.0291	26.0539	26.3411	24.8786	25.9541	24.1966
1171	Q8I345	Actin-like protein, putative	Plasmodium falciparum (isolate 3D7)	1	3	3	7.2	64.567	2	3	2	2	3	2	0	7.721	16542000	6	636240	2	2	2	By MS/MS	By MS/MS	By MS/MS	26	211270	328500	96466	5	7.2	5	NaN	NaN	5	3	NaN	NaN	NaN	NaN	24.9892	23.486	24.6994	22.3891	23.026	21.2582
1173	Q8I348	Selenide water dikinase, putative	Plasmodium falciparum (isolate 3D7)	1	7	7	8.9	140.32	5	7	5	5	7	5	0	49.357	92331000	14	594850	4	8	2	By MS/MS	By MS/MS	By MS/MS	58	169530	370400	54923	5.8	8.9	6.6	13	2	NaN	NaN	NaN	2	2	1	25.8832	25.8268	25.613	24.2276	25.8926	23.3088
1174	Q8I349	Uncharacterized protein	Plasmodium falciparum (isolate 3D7)	1	12	12	31.2	51.594	10	8	7	10	8	7	0	50.13	334010000	39	15539000	16	13	10	By MS/MS	By MS/MS	By MS/MS	19	5329900	8132800	2076500	25.5	19	19.7	4	8	2	3	9	8	8	4	28.5419	28.4402	28.3748	26.7928	27.4097	25.2337	1412
1175	Q8I353	Helicase SKI2W, putative	Plasmodium falciparum (isolate 3D7)	1	31	31	29.6	160.37	27	29	9	27	29	9	0	323.31	782830000	80	8778700	37	37	6	By MS/MS	By MS/MS	By MS/MS	71	3294800	5216600	267350	26.4	27.5	9.5	23	20	18	15	6	6	7	6	28.5909	28.5275	27.6253	28.0556	28.8178	24.8706
1176	Q8I355	FHA domain protein, putative	Plasmodium falciparum (isolate 3D7)	1	7	7	12	120.06	6	6	2	6	6	2	0	44.657	102680000	16	880030	8	6	2	By MS/MS	By MS/MS	By MS/MS	38	165940	667910	46174	11.1	9.7	3.2	4	3	NaN	3	3	3	1	NaN	26.1739	26.3227	26.2194	24.9153	25.9371	22.6944
1177	Q8I356	Uncharacterized protein	Plasmodium falciparum (isolate 3D7)	1	25	25	49.8	72.244	23	23	20	23	23	20	0	312	1772900000	135	37798000	54	56	25	By MS/MS	By MS/MS	By MS/MS	32	12997000	20839000	3961700	44.7	49.7	43.7	23	28	26	22	9	16	19	20	29.8061	29.7562	29.392	29.1414	29.9146	27.3302	1413;1414;1415
1178	Q8I358	Exoribonuclease, putative	Plasmodium falciparum (isolate 3D7)	1	12	12	13.6	154.96	9	11	10	9	11	10	0	56.035	390590000	23	4422400	9	8	6	By MS/MS	By MS/MS	By MS/MS	64	1418500	2816800	187090	9.5	12.6	11.9	5	9	6	5	8	1	4	3	27.1804	27.184	27.4162	26.874	27.8591	24.525
1179	Q8I359	Apoptosis-related protein	Plasmodium falciparum (isolate 3D7)	1	8	8	45	15.735	7	6	5	7	6	5	0	10.473	516540000	27	64567000	10	13	4	By MS/MS	By MS/MS	By MS/MS	8	17616000	40889000	6061300	44.3	37.4	32.8	10	5	4	1	4	2	3	5	27.1804	27.0731	26.9124	27.0704	28.2852	25.5312
1180	Q8I362	Uncharacterized protein	Plasmodium falciparum (isolate 3D7)	1	14	14	17.8	120.84	13	14	4	13	14	4	0	178.19	559710000	49	4740000	22	26	1	By MS/MS	By MS/MS	By MS/MS	44	1725800	2997700	16567	17.8	17.8	6	14	13	5	12	7	3	5	6	28.8744	28.8478	25.387	27.8226	28.25	21.5722	1416
1181	Q8I374	Proteasome activator 28 subunit beta, putative	Plasmodium falciparum (isolate 3D7)	1	13	13	58.1	33.125	11	12	13	11	12	13	0	263.5	2582600000	157	81087000	57	55	45	By MS/MS	By MS/MS	By MS/MS	17	21729000	44192000	15166000	51.3	53.8	58.1	18	17	22	15	12	13	15	23	30.6816	30.6366	30.9997	29.3753	30.4326	28.7034	1417
1182	Q8I375	Translation initiation factor SUI1, putative	Plasmodium falciparum (isolate 3D7)	1	34	34	46.5	95.281	29	32	24	29	32	24	0	323.31	2051700000	174	20245000	70	76	28	By MS/MS	By MS/MS	By MS/MS	43	6963000	11702000	1580600	39.1	43.8	32.9	41	23	25	25	22	19	26	21	29.8523	29.6608	29.0372	29.3965	30.1689	27.0389	1418
1183	Q8I376	Uncharacterized protein	Plasmodium falciparum (isolate 3D7)	1	7	7	40.1	19.927	6	6	7	6	6	7	0	25.376	177530000	19	10548000	8	6	5	By MS/MS	By MS/MS	By MS/MS	12	3527000	5687500	1333100	32.3	32.3	40.1	4	8	5	4	3	1	4	3	27.6238	27.0941	27.5827	25.8613	26.4886	24.418
1184	Q8I377	ATP-dependent protease ATPase subunit ClpY	Plasmodium falciparum (isolate 3D7)	1	15	15	19.7	106.46	15	14	9	15	14	9	0	256.18	516250000	68	4626000	29	30	9	By MS/MS	By MS/MS	By MS/MS	51	1581500	2641200	403210	19.7	16.9	11.3	18	12	10	9	11	7	6	10	28.9491	28.842	28.3972	27.5472	28.0903	25.0336	1419
1185	Q8I378	Prefoldin-like protein, putative	Plasmodium falciparum (isolate 3D7)	1	6	6	28.3	30.661	6	6	6	6	6	6	0	17.618	284400000	23	13118000	8	8	7	By MS/MS	By MS/MS	By MS/MS	13	3245000	6710000	3162600	28.3	28.3	28.3	12	7	NaN	NaN	4	2	NaN	NaN	27.6382	27.6514	28.3441	26.1558	27.157	25.8382
1186	Q8I379	GTPase-activating protein, putative	Plasmodium falciparum (isolate 3D7)	1	8	8	9.4	134.35	5	7	5	5	7	5	0	50.749	71244000	15	738280	6	7	2	By MS/MS	By MS/MS	By MS/MS	49	222990	437940	77347	6.8	8.4	5.2	8	3	1	NaN	NaN	2	2	3	26.9355	27.0387	26.4841	24.3633	25.4123	22.2554
1187	Q8I381	Tubulin-specific chaperone, putative	Plasmodium falciparum (isolate 3D7)	1	4	4	29.4	31.211	4	4	2	4	4	2	0	79.664	110700000	11	9202600	4	5	2	By MS/MS	By MS/MS	By MS/MS	9	3054200	5209600	938800	29.4	29.4	11.8	9	1	1	NaN	NaN	NaN	NaN	NaN	24.7914	24.5802	23.9891	25.301	25.8602	23.0104
1188	Q8I384	Arginase	Plasmodium falciparum (isolate 3D7)	1	17	17	59.6	46.493	16	17	9	16	17	9	0	323.31	2354400000	127	21463000	58	56	13	By MS/MS	By MS/MS	By MS/MS	20	7950700	12442000	1069700	59.4	59.6	33.6	10	26	10	5	6	19	20	25	31.1765	30.8421	29.8029	29.917	30.2553	25.8164	1420;1421;1422;1423
1189	Q8I385	Dynein intermediate light chain, putative	Plasmodium falciparum (isolate 3D7)	1	23	23	38	98.02	22	21	11	22	21	11	0	265.08	1249200000	97	10188000	47	43	7	By MS/MS	By MS/MS	By MS/MS	46	3577400	6233100	377350	34.6	37.2	20.4	24	14	14	12	13	17	19	16	29.4374	29.3325	28.494	28.6096	29.5754	25.2418
1190	Q8I386	Maf-like protein, putative	Plasmodium falciparum (isolate 3D7)	1	9	9	23.3	50.772	7	5	3	7	5	3	0	33.473	82991000	12	2235500	8	3	1	By MS/MS	By MS/MS	By MS/MS	22	482490	1248000	505000	18.7	17.1	6.7	10	2	2	1	NaN	2	NaN	NaN	25.7697	25.5497	25.6656	24.9649	25.2219	23.4054
1191	Q8I388	Vacuolar protein sorting-associated protein 46, putative	Plasmodium falciparum (isolate 3D7)	1	5	5	25.1	21.851	5	4	4	5	4	4	0	10.524	232550000	28	16213000	14	10	4	By MS/MS	By MS/MS	By MS/MS	9	5948000	8904900	1360500	25.1	19.5	19.5	4	11	6	5	2	5	5	3	26.3523	26.377	25.93	26.2956	26.9167	24.4852
1192	Q8I390	Coatomer subunit beta'	Plasmodium falciparum (isolate 3D7)	1	32	32	39.2	118.24	30	29	25	30	29	25	0	323.31	1693300000	162	13681000	59	58	45	By MS/MS	By MS/MS	By MS/MS	51	4109300	7355900	2215900	38.1	35.7	30.5	47	22	20	23	15	16	16	13	28.5178	28.5741	28.6518	29.0117	29.7641	27.8403	1424;1425;1426
1194	Q8I393	WD repeat-containing protein 66, putative	Plasmodium falciparum (isolate 3D7)	1	5	5	6.3	144.25	2	2	2	2	2	2	0	12.431	14552000	5	78976	1	2	2	By MS/MS	By MS/MS	By MS/MS	63	78976	106770	11206	2.6	2.7	2.4	4	2	NaN	NaN	NaN	NaN	NaN	NaN	NaN	NaN	NaN	22.7634	22.6814	19.4292
1195	Q8I395	High molecular weight rhoptry protein 3	Plasmodium falciparum (isolate 3D7)	1	36	36	48.7	104.85	25	25	35	25	25	35	0	323.31	1778300000	180	17922000	49	30	101	By MS/MS	By MS/MS	By MS/MS	46	6383200	3315300	8223500	37.7	39	48.7	53	24	20	14	16	24	12	15	30.1589	29.6624	31.81	29.0526	28.7303	29.5319	1427;1428;1429;1430;1431;1432;1433;1434
1196	Q8I396	Dynein heavy chain, putative	Plasmodium falciparum (isolate 3D7)	1	49	49	11.5	720.58	36	41	3	36	41	3	0	201.58	414450000	71	860310	32	38	1	By MS/MS	By MS/MS	By MS/MS	320	290240	565420	4641.2	7.8	9.5	0.7	28	9	20	14	8	5	4	6	27.5153	27.3845	22.2034	27.1182	27.9904	21.018	1435
1197	Q8I398	Nucleoporin NUP221, putative	Plasmodium falciparum (isolate 3D7)	1	9	9	7.4	235.54	7	8	6	7	8	6	0	44.075	158420000	19	715100	7	9	3	By MS/MS	By MS/MS	By MS/MS	74	149550	461290	104260	5.8	6	4.2	3	5	5	2	5	3	2	2	27.2912	27.6755	27.5377	25.355	26.5819	23.8438
1198	Q8I399	Uncharacterized protein	Plasmodium falciparum (isolate 3D7)	1	8	8	31	34.031	7	8	7	7	8	7	0	76.952	401280000	26	8773200	7	15	4	By MS/MS	By MS/MS	By MS/MS	12	1820900	6395200	557150	27	31	23.8	12	9	6	5	4	1	1	2	27.6674	27.7407	27.1433	26.3236	28.0686	25.0934
1199	Q8I3A0	Copper-transporting ATPase	Plasmodium falciparum (isolate 3D7)	1	23	23	10.5	299.39	16	19	16	16	19	16	0	96.815	506020000	51	2577600	16	19	16	By MS/MS	By MS/MS	By MS/MS	118	560670	1663000	353980	7.5	8.6	8.1	24	13	6	6	3	8	6	2	28.0767	28.2219	28.2755	26.8789	28.2694	25.8158	1436
1200	Q8I3A1	Replication protein A1, small	Plasmodium falciparum (isolate 3D7)	1	25	25	59.7	56.234	24	24	25	24	24	25	0	323.31	6241500000	354	128470000	132	140	82	By MS/MS	By MS/MS	By MS/MS	29	37966000	69274000	21232000	59.7	59.7	59.7	23	48	41	41	34	25	34	39	32.0961	32.0514	32.3127	30.9195	31.6712	29.5589	1437;1438
1201	Q8I3A2	Bacterial histone-like protein	Plasmodium falciparum (isolate 3D7)	1	9	9	50.8	22.515	7	9	6	7	9	6	0	54.272	259650000	53	7576200	19	25	9	By MS/MS	By MS/MS	By MS/MS	12	2118500	4565500	892220	45.5	50.8	45.5	13	6	3	5	5	5	2	6	26.8104	27.6397	27.4858	25.8787	27.4333	23.9947	1439;1440;1441
1202	Q8I3A3	Ubiquitin specific protease, putative	Plasmodium falciparum (isolate 3D7)	1	39	39	30.6	207.57	30	38	33	30	38	33	0	323.31	1133500000	123	4664200	41	49	33	By MS/MS	By MS/MS	By MS/MS	90	1324200	2386500	953600	24.3	29.8	26.8	54	44	14	15	3	6	12	10	28.857	28.7657	29.3045	28.2134	29.2511	27.4499	1442;1443
1203	Q8I3A4	Prefoldin subunit 4	Plasmodium falciparum (isolate 3D7)	1	11	11	52.7	15.325	11	11	9	11	11	9	0	220.16	2631200000	88	99460000	31	38	19	By MS/MS	By MS/MS	By MS/MS	5	26504000	58565000	14391000	52.7	52.7	50.4	37	8	8	4	3	3	4	5	29.0247	29.1361	29.1427	29.4401	30.5115	28.4708	1444
1204	Q8I3A5	Signal peptidase complex subunit 3, putative	Plasmodium falciparum (isolate 3D7)	1	7	7	42.2	22.209	6	7	7	6	7	7	0	31.256	356860000	45	11492000	16	21	8	By MS/MS	By MS/MS	By MS/MS	10	1744000	8671100	1076600	38.4	42.2	42.2	4	13	4	5	9	5	5	5	27.9352	28.0995	27.9916	26.4984	27.6879	25.4502	1445;1446
1205	Q8I3A7	PH domain-containing protein, putative	Plasmodium falciparum (isolate 3D7)	1	9	9	26	33.992	9	7	0	9	7	0	0	41.102	195430000	23	10316000	11	12	0	By MS/MS	By MS/MS		15	3633600	6682600	0	26	23.3	0	11	2	4	2	2	2	NaN	NaN	26.3109	26.6705	NaN	26.0683	26.8982	NaN
1206	Q8I3A8	AP-4 complex subunit epsilon, putative	Plasmodium falciparum (isolate 3D7)	1	16	16	14.1	161.4	12	14	12	12	14	12	0	75.94	334400000	38	2036700	15	16	7	By MS/MS	By MS/MS	By MS/MS	68	380520	1385700	270460	11.4	11.5	10.6	20	10	4	5	4	2	5	5	27.8528	28.0104	27.9631	26.5392	27.5615	25.2094
1207	Q8I3A9	GTPase-activating protein, putative	Plasmodium falciparum (isolate 3D7)	1	13	13	32.6	50.3	11	12	10	11	12	10	0	58.586	2476700000	77	40827000	28	35	14	By MS/MS	By MS/MS	By MS/MS	21	12560000	22887000	5380800	26.8	32.6	25.1	17	9	5	5	6	16	13	15	32.2515	32.5435	32.1634	29.5167	30.4439	27.8858	1447
1208	Q8I3B0	60S ribosomal protein L32	Plasmodium falciparum (isolate 3D7)	1	5	5	41.2	15.526	4	5	4	4	5	4	0	19.253	609240000	125	107160000	49	58	18	By MS/MS	By MS/MS	By MS/MS	5	35086000	62343000	9734800	32.1	41.2	32.8	3	18	13	13	11	14	16	14	29.0843	29.2927	29.2689	27.4839	28.4731	25.5437	1448;1449;1450;1451
1209	Q8I3B3	Nucleoporin NUP138, putative	Plasmodium falciparum (isolate 3D7)	1	21	21	25.3	155.15	18	20	14	18	20	14	0	90.273	257510000	42	2105300	14	19	9	By MS/MS	By MS/MS	By MS/MS	66	587810	1240700	276820	22.1	24.1	16.5	10	9	14	10	1	9	NaN	NaN	27.9083	28.0624	27.9077	26.1637	27.1851	24.8264
1210	Q8I3B4;REV__C6KT42	ATP-dependent RNA helicase DDX60, putative	Plasmodium falciparum (isolate 3D7)	2	64	64	33	300.92	56	62	40	56	62	40	0	323.31	3012100000	266	13650000	97	120	49	By MS/MS	By MS/MS	By MS/MS	127	4479800	7858300	1311400	28.7	31.3	19.7	46	34	31	37	28	37	42	38	29.9421	30.0654	29.5775	29.8598	30.7448	27.8292	1452;1453;1454
1211	Q8I3B7	Protein RER1	Plasmodium falciparum (isolate 3D7)	1	4	4	17.4	24.197	4	4	4	4	4	4	0	6.0871	141290000	19	10400000	7	7	5	By MS/MS	By MS/MS	By MS/MS	9	2905000	5422600	2072700	17.4	17.4	17.4	3	8	6	7	2	NaN	5	NaN	25.6614	25.7993	26.2116	25.2346	26.1118	24.804
1214	Q8I3F0	Lysine-rich membrane-associated PHISTb protein	Plasmodium falciparum (isolate 3D7)	1	6	6	15.9	61.086	5	5	5	5	5	5	0	57.532	127920000	17	2260000	5	6	6	By MS/MS	By MS/MS	By MS/MS	23	500050	1400900	359060	15.7	15.7	12.1	12	9	NaN	NaN	NaN	NaN	NaN	NaN	24.7205	24.8159	24.5023	25.2635	25.9553	24.4287
1215	Q8I3F1	PRESAN domain-containing protein	Plasmodium falciparum (isolate 3D7)	1	5	5	13.6	60.188	3	4	5	3	4	5	0	29.936	92663000	9	905670	2	1	6	By MS/MS	By MS/MS	By MS/MS	28	161890	205630	538150	9.2	11	13.6	5	9	NaN	NaN	NaN	NaN	NaN	NaN	24.1836	23.732	26.6211	23.6958	24.5054	25.7197
1216	Q8I3F4	G-patch domain-containing protein	Plasmodium falciparum (isolate 3D7)	1	6	6	9.8	142.14	5	5	2	5	5	2	0	26.89	58456000	13	149110	6	6	1	By MS/MS	By MS/MS	By MS/MS	53	92852	56259	49468	8.5	9	3.5	3	4	NaN	2	1	5	NaN	NaN	27.1959	27.2529	26.5992	24.4556	24.9683	21.3221
1217	Q8I3F7	Uncharacterized protein	Plasmodium falciparum (isolate 3D7)	1	3	3	1.7	325.26	2	3	2	2	3	2	0	9.2433	138650000	25	748950	7	14	4	By MS/MS	By MS/MS	By MS/MS	137	206750	458790	83405	1.1	1.7	1.1	1	3	3	4	3	2	1	3	26.9823	27.0312	27.0808	25.036	26.4308	23.7171
1218	Q8I3G2	XAP-5 DNA binding protein, putative	Plasmodium falciparum (isolate 3D7)	1	7	7	19.5	52.033	7	6	3	7	6	3	0	38.878	120590000	22	2790500	11	7	4	By MS/MS	By MS/MS	By MS/MS	28	1418800	1269900	101810	19.5	17.2	9.6	NaN	7	3	10	8	NaN	1	1	26.6295	26.6539	26.0905	25.8359	25.6903	22.6439	1455
1219	Q8I3G6	SNARE protein, putative	Plasmodium falciparum (isolate 3D7)	1	5	5	31.6	26.69	4	5	4	4	5	4	0	199.46	313800000	34	13039000	9	15	10	By MS/MS	By MS/MS	By MS/MS	6	3659700	6039700	3339400	26.7	31.6	31.6	5	8	5	5	6	5	2	2	27.1381	27.4109	28.0153	26.294	27.2295	26.1443
1220	Q8I3G7	Uncharacterized protein	Plasmodium falciparum (isolate 3D7)	1	3	3	12.4	11.54	3	3	3	3	3	3	0	10.808	610940000	13	79106000	4	5	4	By MS/MS	By MS/MS	By MS/MS	5	23087000	42035000	13983000	12.4	12.4	12.4	12	NaN	NaN	NaN	NaN	NaN	NaN	1	27.5726	27.6063	27.6366	27.367	28.3269	26.5918
1221	Q8I3H0	Uncharacterized protein	Plasmodium falciparum (isolate 3D7)	1	3	3	2	225.53	3	2	2	3	2	2	0.0010885	2.7113	40280000	5	22608	3	1	1	By MS/MS	By MS/MS	By MS/MS	97	6230.4	12657	3720.3	2	1.7	1.7	4	NaN	NaN	NaN	3	1	1	NaN	27.7789	26.4893	28.7914	23.8055	22.3439	24.2746
1222	Q8I3H2	Cell cycle regulator protein, putative	Plasmodium falciparum (isolate 3D7)	1	5	5	34.6	20.258	4	4	5	4	4	5	0	65.262	271890000	36	15969000	12	13	11	By MS/MS	By MS/MS	By MS/MS	11	5225300	8835900	1907800	26.3	26.3	34.6	9	5	11	6	1	2	2	2	26.4389	26.1817	26.2066	26.4091	27.1341	25.0806	1456;1457
1223	Q8I3H7	T-cell immunomodulatory protein homolog	Plasmodium falciparum (isolate 3D7)	1	17	17	31.4	82.904	15	14	14	15	14	14	0	113.43	685640000	76	10632000	27	26	23	By MS/MS	By MS/MS	By MS/MS	28	3254900	5417900	1959400	28.5	27	23.8	8	14	16	15	8	6	8	10	29.8448	29.9534	30.6255	27.7824	28.4155	26.5279
1224	Q8I3H9	Nucleolar preribosomal GTPase, putative	Plasmodium falciparum (isolate 3D7)	1	4	4	8.8	63.933	4	3	1	4	3	1	0	44.622	348540000	6	10573000	3	3	0	By MS/MS	By MS/MS	By matching	32	6578800	3994400	5058.7	8.8	4.7	1.9	3	2	1	1	NaN	1	2	1	28.1921	27.7357	NaN	27.6954	26.9654	17.3046
1225	Q8I3I0	Peptidyl-prolyl cis-trans isomerase	Plasmodium falciparum (isolate 3D7)	1	4	4	39.2	23.199	3	4	2	3	4	2	0	104.13	1037500000	34	82365000	14	16	4	By MS/MS	By MS/MS	By MS/MS	8	25575000	53370000	3420000	27.9	39.2	19.6	6	3	4	8	2	1	NaN	1	28.5754	28.5763	27.4324	28.2666	29.3259	25.3131	1458
1226	Q8I3I5	Eukaryotic translation initiation factor 3 subunit E	Plasmodium falciparum (isolate 3D7)	1	16	16	37.1	61.418	16	16	14	16	16	14	0	225.38	1236900000	94	29726000	30	40	24	By MS/MS	By MS/MS	By MS/MS	28	8358600	17536000	3831500	37.1	37.1	32.5	14	12	14	10	8	17	16	15	30.2587	30.2044	30.1476	28.3768	29.5021	26.9313	1459;1460;1461;1462;1463
1227	Q8I3I6	AP complex subunit beta	Plasmodium falciparum (isolate 3D7)	1	28	28	36.6	106.15	25	26	21	25	26	21	0	303.42	1847100000	159	19465000	52	68	39	By MS/MS	By MS/MS	By MS/MS	48	6484100	10166000	2814300	32.1	35	26.6	25	14	28	25	32	23	22	17	30.0578	29.9947	30.4215	29.0994	29.8914	28.0405	1464
1228	Q8I3J0	Hsc70-interacting protein	Plasmodium falciparum (isolate 3D7)	1	16	16	41.7	51.125	16	16	16	16	16	16	0	233.13	11031000000	478	377990000	169	196	113	By MS/MS	By MS/MS	By MS/MS	16	108180000	216580000	53227000	41.7	41.7	41.7	57	80	27	23	19	18	31	33	31.3044	31.3169	31.4199	31.559	32.5669	30.4866	1465;1466;1467;1468;1469;1470;1471;1472
1229	Q8I3J3	Ubiquitin carboxyl-terminal hydrolase	Plasmodium falciparum (isolate 3D7)	1	21	21	48.9	70.732	21	20	17	21	20	17	0	212.33	876130000	97	8210500	34	45	18	By MS/MS	By MS/MS	By MS/MS	25	2727800	4482500	1000100	48.9	42.8	33.9	19	22	17	15	7	6	18	17	29.1408	29.1138	29.3419	28.1409	28.8744	26.3918	1473;1474;1475
1230	Q8I3J4	Ubiquitin-conjugating enzyme E2 N, putative	Plasmodium falciparum (isolate 3D7)	1	9	9	75.7	17.411	9	9	9	9	9	9	0	87.348	1644900000	183	95427000	69	66	48	By MS/MS	By MS/MS	By MS/MS	9	29545000	51192000	14690000	75.7	75.7	75.7	3	12	32	24	14	12	10	13	29.7897	29.9491	30.0133	29.0279	29.6737	27.8454	1476;1477
1231	Q8I3J5	DNA replication licensing factor MCM3	Plasmodium falciparum (isolate 3D7)	1	24	24	31.8	109.8	20	23	15	20	23	15	0	124.77	466450000	74	5616200	24	35	15	By MS/MS	By MS/MS	By MS/MS	56	1530400	3524100	561730	25.5	29.8	19.4	13	29	12	9	16	9	6	3	27.5219	27.6641	27.4651	26.876	28.117	25.6372	1478
1232	Q8I3J7	Uncharacterized protein	Plasmodium falciparum (isolate 3D7)	1	3	3	10.3	43.781	1	3	2	1	3	2	0.00037051	3.2561	23493000	4	1067800	1	2	1	By MS/MS	By MS/MS	By MS/MS	22	107900	529260	430690	2.2	10.3	5.7	1	2	2	1	NaN	NaN	NaN	NaN	NaN	24.1349	25.5603	21.1788	23.4731	23.1757
1233	Q8I3J9	Uncharacterized protein	Plasmodium falciparum (isolate 3D7)	1	3	3	1.4	525.29	2	2	3	2	2	3	0.0048917	1.9934	45733000	6	117110	2	1	3	By MS/MS	By MS/MS	By MS/MS	203	39573	74381	42731	0.5	1.2	1.4	NaN	NaN	4	4	2	NaN	NaN	NaN	NaN	27.2214	25.801	22.9376	24.5588	23.6305
1234	Q8I3K0	Suf domain-containing protein	Plasmodium falciparum (isolate 3D7)	1	14	14	12.8	165.38	13	13	10	13	13	10	0	52.883	440940000	54	2170400	21	26	7	By MS/MS	By MS/MS	By MS/MS	82	803970	1224800	141560	11.6	12.1	9.2	2	10	8	8	11	24	11	13	29.178	28.9172	29.3311	27.5181	27.6815	24.9962
1237	Q8I3L1	7-helix-1 protein	Plasmodium falciparum (isolate 3D7)	1	9	9	25.7	55.704	7	9	3	7	9	3	0	112.6	398320000	34	5378200	10	18	6	By MS/MS	By MS/MS	By MS/MS	26	1644800	3307800	425630	22.5	25.7	10.3	8	1	4	8	3	1	3	3	29.1045	29.1319	28.464	27.0117	27.8451	24.384	1479
1240	Q8I3L4	Long-chain-fatty-acid--CoA ligase	Plasmodium falciparum (isolate 3D7)	1	29	29	51.3	76.851	25	29	25	25	29	25	0	323.31	4502300000	295	86869000	94	113	88	By MS/MS	By MS/MS	By MS/MS	31	24647000	46096000	16126000	45	51.3	47.5	30	33	53	52	37	20	20	23	31.101	31.3678	31.6356	30.2537	31.1902	29.524	1480;1481;1482;1483;1484;1485;1486;1487;1488
1241	Q8I3L7	Ubiquitin fusion degradation protein 1, putative	Plasmodium falciparum (isolate 3D7)	1	4	4	6.9	82.46	4	4	1	4	4	1	0.0003775	3.6964	45483000	6	1279700	2	4	0	By MS/MS	By MS/MS	By matching	33	473300	795820	10619	6.9	6.9	1.3	2	NaN	NaN	NaN	4	1	3	3	26.4739	26.5632	NaN	24.0108	24.7507	18.4188
1243	Q8I3L9	50S ribosomal protein L12, apicoplast, putative	Plasmodium falciparum (isolate 3D7)	1	4	4	24.5	29.877	3	4	3	3	4	3	0	15.69	85076000	8	4370900	3	3	2	By MS/MS	By MS/MS	By MS/MS	16	1195700	2722500	452810	21	24.5	19.5	5	4	1	1	NaN	NaN	NaN	NaN	25.5214	25.2389	25.4838	24.5262	25.6244	23.1313
1244	Q8I3M2	Uncharacterized protein	Plasmodium falciparum (isolate 3D7)	1	6	6	18.2	49.18	4	5	4	4	5	4	0	24.908	72998000	16	1849500	5	8	3	By MS/MS	By MS/MS	By MS/MS	19	447890	1066700	334970	12.1	15.3	11.3	6	2	3	4	4	1	1	NaN	26.1995	26.0933	25.9089	24.3665	25.221	23.5476
1245	Q8I3M5	Karyopherin beta	Plasmodium falciparum (isolate 3D7)	1	67	67	66.4	127.35	59	67	59	59	67	59	0	323.31	28793000000	1077	166420000	386	459	232	By MS/MS	By MS/MS	By MS/MS	66	56877000	86963000	22576000	57.6	66.4	60.3	83	69	128	123	102	82	110	150	33.5442	33.5935	33.5884	33.2059	33.8746	31.5457	1489;1490;1491;1492;1493;1494;1495;1496;1497;1498;1499;1500;1501;1502;1503
1246	Q8I3N0	DnaJ protein, putative	Plasmodium falciparum (isolate 3D7)	1	4	4	9.8	61.902	3	4	1	3	4	1	0	13.545	11752000	7	435250	2	4	1	By MS/MS	By MS/MS	By MS/MS	27	56750	299360	79142	7.5	9.8	1.9	2	1	2	NaN	1	3	1	NaN	NaN	NaN	NaN	20.5473	22.9464	21.027
1248	Q8I3N3	Mitochondrial-processing peptidase subunit alpha, putative	Plasmodium falciparum (isolate 3D7)	1	31	31	62.2	61.772	29	31	27	29	31	27	0	323.31	4954900000	293	80946000	112	138	43	By MS/MS	By MS/MS	By MS/MS	28	22187000	51410000	7348300	59.2	62.2	59.4	22	54	32	29	37	34	33	38	32.1402	32.2692	31.6952	30.5584	31.4945	28.3753	1504;1505;1506;1507;1508;1509;1510;1511;1512;1513;1514;1515
1249	Q8I3N4	Zinc finger protein, putative	Plasmodium falciparum (isolate 3D7)	1	38	38	28.4	185.29	35	35	21	35	35	21	0	323.31	1503300000	136	7085700	48	65	23	By MS/MS	By MS/MS	By MS/MS	81	1684900	4731000	669750	25.8	27.2	16	56	63	8	14	17	13	11	10	28.4078	28.5329	28.1861	28.5652	29.8576	26.99	1516;1517;1518;1519
1250	Q8I3N5	Pre-mRNA-splicing factor BUD31, putative	Plasmodium falciparum (isolate 3D7)	1	7	7	35.4	17.389	6	7	4	6	7	4	0	23.969	354320000	32	24901000	15	13	4	By MS/MS	By MS/MS	By MS/MS	11	8833600	12839000	3227900	34.7	35.4	27.2	6	8	3	1	2	8	7	3	28.3355	27.8003	27.8327	26.8912	27.5166	25.1736
1252	Q8I3N7	Inner membrane complex protein	Plasmodium falciparum (isolate 3D7)	1	6	6	17.2	55.563	6	6	5	6	6	5	0	45.113	137440000	18	1540900	4	9	5	By MS/MS	By MS/MS	By MS/MS	18	235870	1033900	271170	17.2	17.2	14.5	8	2	3	2	NaN	NaN	2	4	27.1098	26.908	27.5654	25.2639	26.1248	24.5154	1520
1253	Q8I3P2	Uncharacterized protein	Plasmodium falciparum (isolate 3D7)	1	24	24	48	90.222	22	22	16	22	22	16	0	309.24	1781400000	116	12940000	47	47	22	By MS/MS	By MS/MS	By MS/MS	33	4105700	7124900	1709600	46.4	44	27.7	43	24	17	16	3	9	9	6	29.811	29.7309	29.5866	29.2613	29.8632	27.2655	1521;1522;1523
1254	Q8I3P4	Uncharacterized protein	Plasmodium falciparum (isolate 3D7)	1	10	10	10.9	213.17	4	10	6	4	10	6	0	15.044	128600000	11	456710	3	4	4	By MS/MS	By MS/MS	By MS/MS	92	75984	282880	97851	3.4	10.9	4.9	10	3	5	2	1	1	2	2	28.7904	28.6013	29.2663	25.3977	26.0749	23.7082
1255	Q8I3P6	DEAD box protein 1	Plasmodium falciparum (isolate 3D7)	1	28	28	43.8	97.337	25	27	20	25	27	20	0	275.05	2499900000	149	22747000	50	71	28	By MS/MS	By MS/MS	By MS/MS	45	6593000	13860000	2293500	40.4	40.8	32	13	18	42	31	26	23	18	21	31.3378	31.4193	31.2838	29.3021	30.6092	27.5752	1524;1525;1526
1257	Q8I3Q2	Uncharacterized protein	Plasmodium falciparum (isolate 3D7)	1	3	3	6	63.008	3	3	2	3	3	2	0	7.584	104080000	16	4216600	8	5	3	By MS/MS	By MS/MS	By MS/MS	22	1641500	1906900	668210	6	6	4.1	3	3	2	NaN	1	5	2	4	26.6486	25.861	26.4939	25.2922	25.5253	23.8094	1527;1528
1258	Q8I3Q4	CDC73 domain-containing protein, putative	Plasmodium falciparum (isolate 3D7)	1	5	5	6.7	118	4	5	4	4	5	4	0	53.02	60841000	13	719270	5	6	2	By MS/MS	By MS/MS	By MS/MS	57	254870	420150	44245	5.1	6.7	5.7	12	NaN	NaN	NaN	NaN	3	3	NaN	25.7657	25.2308	24.826	24.3952	25.0211	22.173
1259	Q8I3Q5	Phosphomethylpyrimidine kinase, putative	Plasmodium falciparum (isolate 3D7)	1	5	5	12.6	34.974	2	4	1	2	4	1	0	8.9035	26834000	7	856910	3	4	0	By MS/MS	By MS/MS	By matching	19	486120	370790	22882	7.4	9.7	4.5	1	NaN	NaN	NaN	NaN	NaN	2	6	26.5106	25.7826	NaN	23.6016	23.7046	18.7299
1260	Q8I3Q6	Single-stranded DNA-binding protein, putative	Plasmodium falciparum (isolate 3D7)	1	9	9	43.9	35.659	8	8	6	8	8	6	0	70.537	679000000	37	52819000	13	17	7	By MS/MS	By MS/MS	By MS/MS	11	17893000	28817000	6109100	32.2	37.2	23.3	7	10	6	4	3	7	11	11	30.4059	30.3836	30.7021	27.7279	28.5293	26.0461	1529
1261	Q8I3Q7	U6 snRNA-associated Sm-like protein LSm2	Plasmodium falciparum (isolate 3D7)	1	5	5	63.1	12.056	5	5	4	5	5	4	0	89.371	571880000	39	67417000	12	16	11	By MS/MS	By MS/MS	By MS/MS	6	21988000	34629000	10800000	63.1	63.1	54.4	3	6	7	7	3	1	4	11	28.9629	28.7765	29.218	27.5005	28.1584	26.2964	1530
1262	Q8I3Q8	Mediator of RNA polymerase II transcription subunit 17, putative	Plasmodium falciparum (isolate 3D7)	1	12	12	28.8	82.394	8	8	6	8	8	6	0	125.58	233700000	26	2076200	8	12	6	By MS/MS	By MS/MS	By MS/MS	41	356130	1358000	362110	19.4	16.8	11.5	7	8	2	1	2	9	1	5	28.4017	28.0796	28.7268	25.9684	27.1018	24.5175
1263	Q8I3R0	40S ribosomal protein S9, putative	Plasmodium falciparum (isolate 3D7)	1	11	11	43.4	22.123	11	11	9	11	11	9	0	137.86	4138900000	208	353350000	69	86	53	By MS/MS	By MS/MS	By MS/MS	8	100440000	190530000	62383000	43.4	43.4	41.3	6	12	25	32	35	31	22	25	30.3996	30.7438	30.6746	30.1512	31.0961	29.2782	1531
1264	Q8I3R2	EELM2 domain-containing protein, putative	Plasmodium falciparum (isolate 3D7)	1	11	11	22	78.29	11	10	7	11	10	7	0	42.438	221590000	32	4693500	14	13	5	By MS/MS	By MS/MS	By MS/MS	26	1783300	2584800	325480	22	19.6	13.3	10	11	8	2	3	2	2	NaN	27.117	26.9785	26.0023	26.4702	26.7821	23.6569
1265	Q8I3R4	Zinc finger protein, putative	Plasmodium falciparum (isolate 3D7)	1	5	5	9	90.652	5	5	4	5	5	4	0	49.85	86545000	12	281460	5	4	3	By MS/MS	By MS/MS	By MS/MS	36	85255	142780	53430	9	9	7.2	NaN	NaN	3	3	9	2	1	1	27.0149	26.835	27.1884	24.9807	25.3865	23.1906
1266	Q8I3R5	CCR4 domain-containing protein 1, putative	Plasmodium falciparum (isolate 3D7)	1	9	9	5.5	289.41	5	7	2	5	7	2	0	58.093	76610000	12	458340	4	7	1	By MS/MS	By MS/MS	By MS/MS	92	52575	366650	39108	3.3	4	0.9	6	5	NaN	NaN	3	1	NaN	NaN	24.8552	24.6026	NaN	24.1693	25.6904	21.7788
1267	Q8I3R6	40S ribosomal protein S24	Plasmodium falciparum (isolate 3D7)	1	6	6	35.3	15.391	6	6	5	6	6	5	0	24.694	1474300000	106	169900000	32	47	27	By MS/MS	By MS/MS	By MS/MS	6	47108000	101870000	20921000	35.3	35.3	34.6	6	9	9	13	11	15	16	12	30.1587	30.4389	30.5291	28.5901	29.7047	27.5404	1532
1270	Q8I3S3	mRNA-binding protein PUF1	Plasmodium falciparum (isolate 3D7)	1	34	34	22.2	224.08	30	34	14	30	34	14	0	172.8	1467300000	123	12329000	44	68	11	By MS/MS	By MS/MS	By MS/MS	98	3722700	8040100	566160	20.2	22.2	9.6	42	22	25	22	14	9	4	8	28.3664	28.6548	27.4994	28.7357	29.8272	26.0125	1535;1536;1537
1271	Q8I3S4	WD repeat-containing protein 26, putative	Plasmodium falciparum (isolate 3D7)	1	10	10	10.1	150.7	6	9	3	6	9	3	0	9.259	124330000	15	877480	3	11	1	By MS/MS	By MS/MS	By MS/MS	55	278330	469940	129210	4.9	9.6	3.1	7	NaN	4	2	4	3	5	2	25.7426	25.9415	25.7787	24.6057	26.3759	23.4816
1272	Q8I3T1	Eukaryotic translation initiation factor 3 subunit B	Plasmodium falciparum (isolate 3D7)	1	39	39	54.1	84.056	35	36	34	35	36	34	0	323.31	3801800000	299	41763000	105	128	66	By MS/MS	By MS/MS	By MS/MS	35	11895000	23706000	6161700	53.2	53.1	49.3	30	49	38	37	44	43	38	38	30.2672	30.3571	30.5171	30.1336	31.0249	28.71	1538;1539;1540;1541;1542;1543
1273	Q8I3T2	F-actin-capping protein subunit beta	Plasmodium falciparum (isolate 3D7)	1	3	3	14	34.757	3	3	0	3	3	0	0	14.193	27987000	8	1259200	3	5	0	By MS/MS	By MS/MS		14	473460	785700	0	14	14	0	NaN	NaN	3	2	1	4	1	1	26.0696	26.1281	NaN	23.0858	24.1859	NaN
1274	Q8I3T4	FACT complex subunit	Plasmodium falciparum (isolate 3D7)	1	46	46	44.6	132.68	43	44	41	43	44	41	0	323.31	5108800000	366	59796000	136	153	77	By MS/MS	By MS/MS	By MS/MS	52	21110000	29966000	8720000	41.4	42.9	42.9	52	47	57	62	38	36	21	40	29.9113	29.8147	30.0108	30.7073	31.3297	29.2911	1544;1545;1546;1547;1548;1549
1275	Q8I3T5	Serine/arginine-rich splicing factor 1	Plasmodium falciparum (isolate 3D7)	1	17	17	40.9	34.561	15	16	14	15	16	14	0	323.31	9332700000	307	288230000	109	113	85	By MS/MS	By MS/MS	By MS/MS	14	94628000	147560000	46044000	36.2	40.9	38.6	35	40	31	35	31	29	24	17	31.6325	31.5888	31.5183	31.4217	32.2364	30.3792	1550
1276	Q8I3T8	60S ribosomal protein L12, putative	Plasmodium falciparum (isolate 3D7)	1	5	5	39.4	18.112	5	5	5	5	5	5	0	72.89	4121300000	125	396970000	49	51	25	By MS/MS	By MS/MS	By MS/MS	9	121670000	243710000	31591000	39.4	39.4	39.4	16	23	16	14	8	9	8	8	30.6066	30.7189	30.1087	30.1836	31.2587	28.309	1551
1277	Q8I3T9	60S ribosomal protein L2	Plasmodium falciparum (isolate 3D7)	1	8	8	42.3	27.999	8	8	6	8	8	6	0	109.64	1462200000	104	113640000	34	46	24	By MS/MS	By MS/MS	By MS/MS	11	37341000	63545000	12749000	42.3	42.3	23.5	10	15	10	8	9	6	6	5	31.3305	31.4551	31.2376	28.7981	29.6296	27.2965	1552;1553;1554
1278	Q8I3U0	AP2 domain transcription factor AP2-O2, putative	Plasmodium falciparum (isolate 3D7)	1	44	44	27.2	276.42	37	43	19	37	43	19	0	323.31	1270300000	119	6959400	48	61	10	By MS/MS	By MS/MS	By MS/MS	103	2198700	4448700	311960	22	26.9	9.7	48	34	19	20	5	6	1	2	28.2541	28.4111	26.8351	28.5647	29.6243	25.4458	1555;1556;1557
1279	Q8I3U1	Ubiquitin carboxyl-terminal hydrolase 2, putative	Plasmodium falciparum (isolate 3D7)	1	24	24	24.7	156.33	17	23	18	17	23	18	0	125.55	510030000	71	3524300	21	32	18	By MS/MS	By MS/MS	By MS/MS	69	814310	1958500	751490	17.7	23.8	17.4	24	19	4	5	9	6	9	10	27.5307	27.7528	28.3308	26.7607	28.2103	26.3542	1558
1280	Q8I3U4	Phosducin-like protein 1, putative	Plasmodium falciparum (isolate 3D7)	1	9	9	24.8	39.797	6	6	4	6	6	4	0	36.255	146340000	12	5430400	5	5	2	By MS/MS	By MS/MS	By MS/MS	19	1969200	3353600	107550	20.3	18.8	12.2	10	5	3	NaN	1	1	2	1	26.0746	25.8107	24.3241	25.5224	26.4779	22.1565
1281	Q8I3U5	tRNA pseudouridine synthase, putative	Plasmodium falciparum (isolate 3D7)	1	7	7	9.8	78.343	4	4	2	4	4	2	0	5.795	40525000	7	1064400	3	3	1	By MS/MS	By MS/MS	By MS/MS	30	323630	627490	113300	5.9	5.6	3.1	3	6	NaN	1	NaN	NaN	NaN	NaN	NaN	NaN	NaN	23.4986	24.5912	21.6967
1285	Q8I3V1	Glideosome-associated protein 40, putative	Plasmodium falciparum (isolate 3D7)	1	10	10	37.7	51.799	6	7	6	6	7	6	0	96.386	1839400000	113	61487000	37	47	29	By MS/MS	By MS/MS	By MS/MS	19	20238000	32968000	8281500	16.4	25.7	22.6	10	9	20	13	4	8	6	15	30.4476	30.6013	31.415	29.0225	29.9528	27.9253	1559;1560;1561
1286	Q8I3V2	Uncharacterized protein	Plasmodium falciparum (isolate 3D7)	1	59	59	54.8	146.74	55	59	23	55	59	23	0	323.31	6363500000	430	42454000	184	233	13	By MS/MS	By MS/MS	By MS/MS	74	13907000	28080000	467830	52	54.8	22.2	74	35	38	43	55	54	63	64	30.3829	30.8042	27.7244	30.9542	31.9761	25.8057	1562;1563;1564;1565;1566;1567
1287	Q8I3V8	Pre-mRNA-splicing factor CWC2, putative	Plasmodium falciparum (isolate 3D7)	1	13	13	18.9	98.381	10	13	11	10	13	11	0	113.57	572730000	45	7617700	15	24	6	By MS/MS	By MS/MS	By MS/MS	29	2390200	4402000	825550	16.3	18.9	16.7	13	2	9	8	8	5	5	4	28.5721	28.4743	28.0549	27.4957	28.3106	25.5919
1288	Q8I3V9	Uncharacterized protein	Plasmodium falciparum (isolate 3D7)	1	5	5	16	51.899	3	5	3	3	5	3	0	54.245	38374000	8	822810	2	6	0	By MS/MS	By MS/MS	By MS/MS	28	370060	418740	34011	9.6	16	8.4	NaN	3	7	1	2	NaN	NaN	NaN	25.3467	25.4904	25.184	23.3048	24.5978	21.3217
1289	Q8I3W2	Ribose-5-phosphate isomerase	Plasmodium falciparum (isolate 3D7)	1	5	5	24.2	26.204	4	5	4	4	5	4	0	21.43	83660000	12	5793900	3	5	4	By MS/MS	By MS/MS	By MS/MS	11	1662500	3709800	421590	13.1	24.2	24.2	6	1	3	1	4	3	3	1	25.7558	25.8826	26.1769	24.1737	25.7454	23.0166
1290	Q8I3W5	Uncharacterized protein	Plasmodium falciparum (isolate 3D7)	1	10	10	14.5	104.99	9	8	5	9	8	5	0	67.604	245180000	24	3367100	11	8	5	By MS/MS	By MS/MS	By MS/MS	43	1412600	1686100	268310	11.8	12.6	7.2	7	4	5	3	3	4	1	3	28.8032	28.5239	28.1371	26.6019	26.9453	23.7504
1291	Q8I3W6	DNA helicase	Plasmodium falciparum (isolate 3D7)	1	4	4	3.4	170.29	3	3	2	3	3	2	0	17.785	31737000	10	249280	3	4	3	By MS/MS	By MS/MS	By MS/MS	72	83313	165970	25212	2.8	2.5	1.4	NaN	5	5	2	NaN	NaN	NaN	NaN	25.0365	24.875	NaN	23.3814	24.1791	20.7918
1292	Q8I3W9	Ras-related protein Rab-1A	Plasmodium falciparum (isolate 3D7)	1	7	7	49.3	23.859	7	7	7	7	7	7	0	95.796	1143300000	39	35746000	14	14	11	By MS/MS	By MS/MS	By MS/MS	12	13525000	15901000	6319700	49.3	49.3	49.3	12	8	4	5	11	3	3	2	29.5705	29.3663	29.6402	28.7161	29.0886	26.97	1568;1569
1293	Q8I3X4	Purine nucleoside phosphorylase	Plasmodium falciparum (isolate 3D7)	1	16	16	63.3	26.858	14	16	14	14	16	14	0	323.31	11344000000	290	242310000	100	108	82	By MS/MS	By MS/MS	By MS/MS	12	66692000	135130000	40489000	63.3	63.3	62	5	31	31	29	37	39	31	17	32.9427	32.9505	33.4556	31.8069	32.459	30.6485	1570;1571;1572
1294	Q8I3X5	CPSF_A domain-containing protein	Plasmodium falciparum (isolate 3D7)	1	19	19	7.5	332.13	16	17	13	16	17	13	0	44.424	278100000	45	1354500	16	16	13	By MS/MS	By MS/MS	By MS/MS	149	389660	451020	513800	6.4	6.5	5.6	16	6	8	8	9	8	1	NaN	27.9707	27.9738	28.4555	26.2435	26.6922	26.427
1295	Q8I3X7	Uncharacterized protein	Plasmodium falciparum (isolate 3D7)	1	11	11	59.5	31.039	10	11	0	10	11	0	0	210.76	1147700000	78	27327000	31	47	0	By MS/MS	By MS/MS		16	9022200	18305000	0	50.2	59.5	0	6	8	10	11	14	9	13	13	29.3285	29.6463	NaN	28.4781	29.5273	NaN	1573;1574
1296	Q8I3X8	AKAP-like protein	Plasmodium falciparum (isolate 3D7)	1	5	5	24.9	31.952	3	5	3	3	5	3	0	58.36	230550000	16	3130100	5	9	2	By MS/MS	By MS/MS	By MS/MS	15	1429400	1258900	441740	16.2	24.9	13.2	NaN	5	1	2	NaN	NaN	3	7	29.311	29.4018	30.1382	26.5732	26.8405	23.3284	1575
1297	Q8I3Y0	Orotate phosphoribosyltransferase	Plasmodium falciparum (isolate 3D7)	1	15	15	56.6	33.006	12	14	12	12	14	12	0	121.54	967110000	77	38285000	25	32	20	By MS/MS	By MS/MS	By MS/MS	13	10548000	22606000	5131100	52.7	56.6	49.1	17	8	8	10	13	11	8	11	28.7474	28.9768	28.986	27.9775	29.0886	26.9754
1299	Q8I3Y4	Glutathione synthetase	Plasmodium falciparum (isolate 3D7)	1	25	25	47.9	77.48	20	23	20	20	23	20	0	237.99	1156300000	110	12869000	38	51	21	By MS/MS	By MS/MS	By MS/MS	40	3732800	7903000	1233500	38.5	40	41.5	20	16	16	13	12	13	20	24	29.3878	29.5721	29.4426	28.3064	29.4044	26.7619	1576;1577
1300	Q8I3Y6	Probable prefoldin subunit 6	Plasmodium falciparum (isolate 3D7)	1	14	14	77.3	13.667	12	14	11	12	14	11	0	254.48	6891400000	268	441100000	85	106	77	By MS/MS	By MS/MS	By MS/MS	8	117080000	232260000	91766000	68.9	77.3	58.8	38	28	25	22	22	23	22	26	31.2941	31.3919	31.7405	30.7824	31.7356	30.4521	1578
1301	Q8I3Y8	Inositol-3-phosphate synthase	Plasmodium falciparum (isolate 3D7)	1	49	49	79.1	69.111	48	49	45	48	49	45	0	323.31	34528000000	951	473960000	344	418	189	By MS/MS	By MS/MS	By MS/MS	34	145080000	288540000	40342000	79.1	79.1	71.5	95	97	75	87	95	103	110	110	32.4401	32.539	31.9214	33.2828	34.2908	31.5108	1579;1580;1581;1582;1583
1302	Q8I3Y9	EKC/KEOPS complex subunit CGI121	Plasmodium falciparum (isolate 3D7)	1	6	6	36.9	21.065	5	4	5	5	4	5	0	8.2112	140390000	11	12099000	4	3	4	By MS/MS	By MS/MS	By MS/MS	9	3586900	6951600	1560700	28.5	18.4	26.8	8	2	NaN	2	2	2	1	2	26.2613	26.1794	25.4377	25.9266	25.8989	23.7438
1303	Q8I3Z1	MATH and LRR domain-containing protein PFE0570w	Plasmodium falciparum (isolate 3D7)	1	11	11	1.4	1187.6	9	9	5	9	9	5	0	23.514	101930000	19	109240	8	8	3	By MS/MS	By MS/MS	By MS/MS	485	38837	52631	17772	1.2	1.2	0.7	11	4	NaN	NaN	NaN	3	2	3	27.2153	27.2083	27.0421	25.0293	25.6261	23.9226	1584
1304	Q8I3Z3	MORN repeat protein, putative	Plasmodium falciparum (isolate 3D7)	1	20	20	23.1	168.01	18	18	10	18	18	10	0	200.33	345430000	45	2933800	17	20	8	By MS/MS	By MS/MS	By MS/MS	74	1110800	1492300	330740	19.5	21.5	10.4	12	14	7	7	8	5	5	3	27.7506	27.4733	27.9184	27.0118	27.39	25.029
1306	Q8I3Z5	Translationally-controlled tumor protein homolog	Plasmodium falciparum (isolate 3D7)	1	9	9	61.4	19.979	8	9	8	8	9	8	0	124.63	3212600000	95	365190000	35	42	18	By MS/MS	By MS/MS	By MS/MS	6	97981000	232200000	35004000	61.4	61.4	61.4	10	19	16	14	9	8	12	12	31.007	31.0839	30.4577	29.7009	30.9393	28.0656
1307	Q8I3Z9	Topoisomerase I	Plasmodium falciparum (isolate 3D7)	1	9	9	14.1	98.108	4	9	7	4	9	7	0	16.799	96542000	14	395790	2	9	3	By MS/MS	By MS/MS	By MS/MS	41	26246	325950	43592	6.4	14.1	10.6	1	6	2	2	3	6	3	1	25.8875	25.8247	26.3726	23.844	25.9126	24.1271
1309	Q8I401	Stripes inner membrane complex protein, putative	Plasmodium falciparum (isolate 3D7)	1	8	8	44.7	28.35	8	8	7	8	8	7	0	116.75	447970000	69	28516000	27	27	15	By MS/MS	By MS/MS	By MS/MS	12	9034300	14552000	4929400	44.7	44.7	35.8	NaN	10	12	14	8	9	9	11	29.5848	29.7151	30.1701	27.0799	27.7744	26.1897	1586;1587
1310	Q8I402	Peptidyl-prolyl cis-trans isomerase	Plasmodium falciparum (isolate 3D7)	1	10	10	13.8	87.039	9	9	7	9	9	7	0	36.175	1205500000	46	32083000	19	16	11	By MS/MS	By MS/MS	By MS/MS	35	11238000	17472000	3372900	12.9	12.7	8.7	13	7	4	7	4	3	4	4	32.3224	32.1054	32.4332	28.6279	29.297	26.9665	1588
1311	Q8I403	Uncharacterized protein	Plasmodium falciparum (isolate 3D7)	1	3	3	1.6	297.57	2	1	2	2	1	2	0	5.7983	6251500	4	29970	2	1	1	By MS/MS	By MS/MS	By MS/MS	129	6664.2	21061	2244.5	1.1	0.6	1.1	3	1	NaN	NaN	1	NaN	NaN	NaN	NaN	NaN	NaN	21.1982	21.3735	20.1061
1313	Q8I406	Phosphatidylinositol 4-kinase	Plasmodium falciparum (isolate 3D7)	1	15	15	12.8	182.66	13	15	11	13	15	11	0	158.26	317830000	41	2690300	15	19	7	By MS/MS	By MS/MS	By MS/MS	73	801750	1589300	299260	11.7	12.8	8.1	19	9	5	6	1	9	1	2	27.6996	27.6291	27.1907	26.6576	27.4812	24.5527
1316	Q8I413	Structural maintenance of chromosomes protein 4	Plasmodium falciparum (isolate 3D7)	1	21	21	16.7	201.67	18	21	11	18	21	11	0	284.82	337080000	49	1757800	19	24	6	By MS/MS	By MS/MS	By MS/MS	88	590750	1079100	87957	14	16.7	9	28	8	10	3	6	7	6	3	25.7882	25.7564	25.1488	26.6375	27.6346	24.5345
1317	Q8I414	Uncharacterized protein	Plasmodium falciparum (isolate 3D7)	1	7	7	2	370.18	5	6	0	5	6	0	0	12.202	24070000	8	167150	3	5	0	By MS/MS	By MS/MS		144	59319	107830	0	1.4	1.8	0	8	2	NaN	1	NaN	NaN	NaN	NaN	23.7396	23.7196	NaN	23.0261	23.8884	NaN
1318	Q8I415	Single-stranded DNA-binding protein	Plasmodium falciparum (isolate 3D7)	1	3	3	13	33.86	3	2	3	3	2	3	0	28.407	78511000	8	3608400	2	4	2	By MS/MS	By MS/MS	By MS/MS	16	1286500	1799500	522450	13	8.1	13	2	4	1	1	2	2	2	NaN	27.1769	27.3789	27.911	24.5599	25.2899	23.6048
1319	Q8I416	Pre-mRNA-processing ATP-dependent RNA helicase PRP5, putative	Plasmodium falciparum (isolate 3D7)	1	19	19	17.8	175.81	13	18	11	13	18	11	0	52.33	232240000	37	1703900	13	16	8	By MS/MS	By MS/MS	By MS/MS	82	474870	1016700	212280	12.4	15.4	7.8	18	6	8	6	4	8	4	NaN	27.0801	26.955	26.8664	25.986	27.1111	24.3118
1320	Q8I419	DUF667 domain-containing protein	Plasmodium falciparum (isolate 3D7)	1	5	5	28.7	43.09	5	5	0	5	5	0	0	37.948	75008000	12	642070	5	7	0	By MS/MS	By MS/MS		19	185450	456630	0	28.7	28.7	0	4	1	2	4	2	1	1	2	26.9458	27.35	NaN	24.8324	25.4277	NaN
1321	Q8I420	Triose phosphate transporter	Plasmodium falciparum (isolate 3D7)	1	4	4	13.2	39.04	2	3	4	2	3	4	0	51.537	151240000	13	2518800	4	2	7	By MS/MS	By MS/MS	By MS/MS	12	1051000	624470	843280	9.4	9.4	13.2	1	4	5	3	3	1	2	2	26.4782	25.9847	27.7356	25.5561	25.7823	25.3973
1322	Q8I423	Merozoite surface protein P38	Plasmodium falciparum (isolate 3D7)	1	5	5	22.1	40.587	3	2	5	3	2	5	0	19.712	64087000	9	2436100	3	1	5	By MS/MS	By MS/MS	By MS/MS	18	473140	1295200	667740	13.5	6.3	22.1	3	2	2	2	2	NaN	NaN	NaN	26.6999	26.6757	27.8528	24.2172	24.4747	24.3424	1591
1323	Q8I425	Uncharacterized protein	Plasmodium falciparum (isolate 3D7)	1	19	19	15.2	177.42	16	17	11	16	17	11	0	213.29	376730000	51	3437500	21	22	8	By MS/MS	By MS/MS	By MS/MS	71	919650	2257300	260520	12.7	14.3	9.2	10	17	7	7	6	5	5	6	28.1812	28.1212	27.5024	26.7375	27.8285	24.6592
1324	Q8I426	Nuclear protein localization protein 4, putative	Plasmodium falciparum (isolate 3D7)	1	22	22	45	62.574	20	20	16	20	20	16	0	160.47	1676400000	132	23831000	54	59	19	By MS/MS	By MS/MS	By MS/MS	32	7893300	13675000	2262100	41.2	39.4	32	28	25	26	14	5	10	8	11	30.1967	30.2288	29.7268	29.1298	29.8078	27.1519	1592;1593
1325	Q8I427	Protein CAF40, putative	Plasmodium falciparum (isolate 3D7)	1	17	17	41.3	73.423	17	16	15	17	16	15	0	323.31	2944100000	184	26380000	75	73	36	By MS/MS	By MS/MS	By MS/MS	23	10130000	12910000	3339700	41.3	40	37.7	23	15	14	16	19	16	24	35	31.4389	31.0762	31.2207	30.2238	30.4102	27.9722	1594;1595;1596
1326	Q8I431	60S ribosomal protein L4	Plasmodium falciparum (isolate 3D7)	1	26	26	56.9	46.211	24	26	23	24	26	23	0	323.31	7185100000	383	259840000	142	173	68	By MS/MS	By MS/MS	By MS/MS	20	77281000	156670000	25897000	52.6	56.9	52.6	23	58	55	47	44	39	41	42	30.601	30.8996	30.1826	30.9977	32.0037	29.4531	1597;1598
1327	Q8I433	Rhomboid-like protease	Plasmodium falciparum (isolate 3D7)	1	8	8	15	86.653	5	3	7	5	3	7	0	22.435	53550000	16	984870	5	3	8	By MS/MS	By MS/MS	By MS/MS	38	249290	169730	565850	10.1	6.2	12.6	5	3	4	2	2	2	1	NaN	25.8992	25.5684	27.2533	23.9959	23.3519	24.6383
1328	Q8I434	Transcription factor 25, putative	Plasmodium falciparum (isolate 3D7)	1	4	4	6.4	110.19	2	4	2	2	4	2	0	14.55	40931000	6	260950	2	4	0	By MS/MS	By MS/MS	By matching	45	147500	211420	49532	2.9	6.4	2	5	NaN	NaN	NaN	NaN	3	2	NaN	25.7831	26.2683	NaN	22.6622	24.8917	21.5947
1329	Q8I444	Small ubiquitin-related modifier	Plasmodium falciparum (isolate 3D7)	1	4	4	51	11.06	4	4	4	4	4	4	0	97.628	1200100000	39	169280000	13	14	12	By MS/MS	By MS/MS	By MS/MS	6	38717000	100140000	30420000	51	51	51	13	7	3	4	1	3	3	3	27.8711	27.9136	28.5873	28.0677	29.3534	27.7951
1330	Q8I445	Uncharacterized protein	Plasmodium falciparum (isolate 3D7)	1	13	13	16.1	112.7	12	11	11	12	11	11	0	195.49	620080000	50	4900300	20	17	13	By MS/MS	By MS/MS	By MS/MS	45	1427100	2722600	750580	15.3	14.4	11.6	32	11	6	6	4	1	1	1	27.386	27.2722	27.3957	27.4881	28.3116	26.5561	1599
1331	Q8I447	DNA mismatch repair protein	Plasmodium falciparum (isolate 3D7)	1	21	21	16.9	156.44	18	17	13	18	17	13	0	60.433	723060000	47	3237800	18	21	8	By MS/MS	By MS/MS	By MS/MS	77	1181300	1739900	316550	16.1	14	11.6	7	14	14	15	12	NaN	2	4	29.4383	29.3956	28.9801	27.9709	28.6388	25.3253
1332	Q8I450	Actin-like protein, putative	Plasmodium falciparum (isolate 3D7)	1	23	23	48.1	65.868	21	22	19	21	22	19	0	323.31	3605900000	186	50796000	71	73	42	By MS/MS	By MS/MS	By MS/MS	25	17092000	29004000	4699800	44.2	46.5	40	9	20	26	25	21	30	36	29	31.8562	32.1012	31.6673	30.1251	31.0188	27.9499	1600;1601
1333	Q8I451	Trafficking protein particle complex subunit 8, putative	Plasmodium falciparum (isolate 3D7)	1	23	23	12.3	328.67	18	20	15	18	20	15	0	136.55	299020000	41	667820	16	18	7	By MS/MS	By MS/MS	By MS/MS	139	243840	349010	74966	9.5	10.7	7.9	12	14	12	10	3	5	1	NaN	27.2256	27.1717	27.1432	26.3749	27.4109	24.9996
1335	Q8I463	60S ribosomal protein L31	Plasmodium falciparum (isolate 3D7)	1	3	3	24.2	14.065	3	3	3	3	3	3	0	6.4354	522260000	33	122860000	13	14	6	By MS/MS	By MS/MS	By MS/MS	4	36209000	75983000	10668000	24.2	24.2	24.2	3	2	8	4	3	3	3	3	30.4219	30.776	30.4766	27.1969	28.2591	25.4914	1602;1603
1336	Q8I466	Protein kinase, putative	Plasmodium falciparum (isolate 3D7)	1	9	9	12.2	100.34	8	6	4	8	6	4	0	11.593	78265000	15	1119500	7	5	3	By MS/MS	By MS/MS	By MS/MS	55	358960	638750	121810	10.8	7.6	6.6	6	2	3	NaN	5	4	1	1	27.3071	27.2768	26.9064	24.929	25.0663	23.416
1337	Q8I467	Cofilin/actin-depolymerizing factor homolog 1	Plasmodium falciparum (isolate 3D7)	1	8	8	66.4	13.741	8	8	7	8	8	7	0	323.31	14726000000	249	428740000	97	95	57	By MS/MS	By MS/MS	By MS/MS	7	144980000	233870000	49892000	66.4	66.4	59.8	19	23	30	28	26	16	22	25	33.7697	33.5746	33.5244	32.3748	32.7943	30.6703	1604;1605;1606
1338	Q8I468	Serine/arginine-rich splicing factor 12	Plasmodium falciparum (isolate 3D7)	1	6	6	17.9	37.699	6	6	5	6	6	5	0	9.8908	590390000	41	42171000	14	18	9	By MS/MS	By MS/MS	By MS/MS	14	13376000	23408000	5386800	17.9	17.9	14.9	3	12	3	6	3	2	3	1	28.4118	28.4618	28.1691	27.4805	28.2878	26.1684	1607
1339	Q8I469	Origin recognition complex subunit 1	Plasmodium falciparum (isolate 3D7)	1	13	13	20.8	115.09	13	8	5	13	8	5	0	73.693	368330000	24	966900	13	9	2	By MS/MS	By MS/MS	By MS/MS	54	454500	488510	23892	20.8	14.6	7.4	6	1	8	4	2	3	4	4	30.6979	30.277	30.1989	28.0649	26.3116	22.0192
1341	Q8I476	Merozoite surface protein 8	Plasmodium falciparum (isolate 3D7)	1	15	15	25.5	69.447	13	15	14	13	15	14	0	134.79	1185100000	95	23732000	34	44	17	By MS/MS	By MS/MS	By MS/MS	25	5287300	13718000	4726700	22.9	25.5	24	15	16	14	8	11	13	14	12	29.4246	29.4529	29.357	28.1734	29.3558	27.5419
1342	Q8I478	Protein Mpv17, putative	Plasmodium falciparum (isolate 3D7)	1	4	4	7.9	53.225	3	3	3	3	3	3	0.0086059	1.7952	103230000	11	3823500	5	4	2	By MS/MS	By MS/MS	By MS/MS	27	1283100	2186700	353620	5.4	6.3	6.3	2	2	2	4	2	3	3	2	27.1535	27.1785	27.4376	25.0461	25.8152	23.1868
1343	Q8I480	RING finger protein PFE0100w	Plasmodium falciparum (isolate 3D7)	1	5	5	5.3	151.64	2	5	3	2	5	3	0	32.413	46884000	9	408250	2	5	2	By MS/MS	By MS/MS	By MS/MS	67	109370	173680	125200	1.8	5.3	2.5	1	NaN	1	1	1	8	1	NaN	26.7166	25.9381	27.2679	22.8049	24.8935	23
1344	Q8I481	Uncharacterized protein	Plasmodium falciparum (isolate 3D7)	1	3	3	7.3	45.465	3	3	3	3	3	3	0.00038417	4.247	32292000	6	1899500	3	2	1	By MS/MS	By MS/MS	By MS/MS	17	611090	985990	302420	7.3	7.3	7.3	NaN	6	2	1	NaN	NaN	NaN	NaN	24.4025	24.3655	24.6973	23.3086	23.9987	22.2937
1345	Q8I482	Protein HIRA	Plasmodium falciparum (isolate 3D7)	1	31	31	36.1	125.35	23	28	22	23	28	22	0	323.31	1011900000	110	10075000	40	44	26	By MS/MS	By MS/MS	By MS/MS	43	3262200	5473800	1338700	30.6	33.6	26.1	34	10	5	10	18	19	13	12	28.6273	28.3973	28.9782	28.2519	29.0359	27.0801	1608;1609
1346	Q8I484	Rhoptry-associated protein 2	Plasmodium falciparum (isolate 3D7)	1	22	22	62.3	46.738	19	20	21	19	20	21	0	178.19	1878800000	147	53652000	37	27	83	By MS/MS	By MS/MS	By MS/MS	20	12911000	11951000	28790000	51.8	60.3	57.3	18	13	28	19	19	19	11	17	29.4258	28.7999	31.4431	28.8991	28.7653	29.7801	1610;1611;1612
1347	Q8I485	Rhoptry-associated protein 3	Plasmodium falciparum (isolate 3D7)	1	15	15	42.8	47.004	10	8	13	10	8	13	0	60.449	373880000	36	12081000	13	7	16	By MS/MS	By MS/MS	By MS/MS	23	3694500	2711800	5674500	31	22	38	9	12	5	4	9	1	3	4	28.9847	28.1153	30.7043	26.8078	26.3443	27.3512
1348	Q8I486	Interspersed repeat antigen	Plasmodium falciparum (isolate 3D7)	1	5	5	9	189.54	4	3	4	4	3	4	0	36.832	53835000	9	588910	4	3	2	By MS/MS	By MS/MS	By MS/MS	25	145250	342170	101490	7.8	5.5	6.7	10	1	NaN	NaN	NaN	NaN	NaN	NaN	23.6446	23.6862	23.7627	24.1746	24.5927	23.1941
1349	Q8I487	Skeleton-binding protein 1	Plasmodium falciparum (isolate 3D7)	1	7	7	40.1	36.298	7	7	7	7	7	7	0	202.34	1401400000	97	59675000	20	27	50	By MS/MS	By MS/MS	By MS/MS	7	9303900	24794000	25577000	40.1	40.1	40.1	18	35	9	9	4	1	NaN	2	29.7464	29.5028	31.5619	28.043	29.1736	28.952	1613;1614
1350	Q8I488	Parasite-infected erythrocyte surface protein	Plasmodium falciparum (isolate 3D7)	1	14	14	43.1	48.72	12	10	12	12	10	12	0	129.86	919600000	66	34834000	20	17	29	By MS/MS	By MS/MS	By MS/MS	18	10811000	12437000	11586000	40.9	32.4	34.6	15	8	5	7	9	14	7	9	30.7479	30.3752	31.9273	28.171	28.3321	28.0581	1615;1616;1617
1351	Q8I489;A0A143ZY16	Heat shock protein 40, type II	Plasmodium falciparum (isolate 3D7)	2	12	12	46.5	46.367	10	11	10	10	11	10	0	138.57	340410000	34	7359600	9	11	14	By MS/MS	By MS/MS	By MS/MS	20	1835300	4047000	1477300	35.6	44	34.8	12	7	3	6	2	1	1	2	27.6302	27.7521	28.0081	26.5453	27.4458	25.8305	1618
1352	Q8I490	Uncharacterized protein	Plasmodium falciparum (isolate 3D7)	1	11	11	42.7	30.715	10	11	9	10	11	9	0	109.9	853730000	68	33027000	26	22	20	By MS/MS	By MS/MS	By MS/MS	14	11468000	16219000	5340300	34.6	42.7	34.2	20	3	8	9	11	10	5	7	29.4105	29.571	30.0278	27.9788	28.6952	27.2039
1353	Q8I492	Mature parasite-infected erythrocyte surface antigen	Plasmodium falciparum (isolate 3D7)	1	33	33	24.9	168.29	28	24	31	28	24	31	0	260.62	1451600000	153	8499100	48	35	70	By MS/MS	By MS/MS	By MS/MS	59	2266100	2765400	3467700	22	20.8	23.2	81	20	13	11	1	4	3	3	27.8666	27.1554	28.922	28.6168	28.8662	29.0364	1619;1620;1621;1622;1623
1354	Q8I4Q6	Gametocyte erythrocyte cytosolic protein	Plasmodium falciparum (isolate 3D7)	1	15	15	43.9	55.681	12	15	3	12	15	3	0	84.517	589110000	54	13319000	21	30	3	By MS/MS	By MS/MS	By MS/MS	26	2892400	10060000	365980	38.4	43.9	4.1	27	4	5	1	4	3	5	7	28.6875	29.0627	23.9654	27.0735	28.7022	23.4091
1355	Q8I4Q9	PRESAN domain-containing protein	Plasmodium falciparum (isolate 3D7)	1	6	6	20	51.984	3	5	5	3	5	5	0	51.78	81490000	10	3384700	3	4	3	By MS/MS	By MS/MS	By MS/MS	22	740490	1867600	776690	8.7	16	12.7	4	4	2	1	2	NaN	NaN	NaN	25.6673	25.9847	25.9892	23.9576	25.5199	24.0264
1356	Q8I4R5	Rhoptry neck protein 3	Plasmodium falciparum (isolate 3D7)	1	66	66	33.9	263.15	41	49	62	41	49	62	0	323.31	1826100000	220	8503800	57	62	101	By MS/MS	By MS/MS	By MS/MS	133	2429000	3636600	2438200	23.6	27.3	32.2	29	45	32	28	50	38	23	21	29.8744	29.696	31.3315	28.9197	29.4061	29.1769	1624;1625
1357	Q8I4R6	Uncharacterized protein	Plasmodium falciparum (isolate 3D7)	1	3	3	6.9	76.46	1	3	1	1	3	1	0	11.005	7785200	4	120090	1	3	0	By MS/MS	By MS/MS	By matching	28	0	107980	12108	2.3	6.9	1.7	2	3	NaN	NaN	NaN	NaN	NaN	NaN	NaN	NaN	NaN	NaN	22.8281	18.3711
1358	Q8I4S1	dTMP kinase	Plasmodium falciparum (isolate 3D7)	1	12	12	58.1	24.691	11	12	12	11	12	12	0	85.685	3941800000	212	189090000	73	80	59	By MS/MS	By MS/MS	By MS/MS	15	59189000	101750000	28150000	58.1	58.1	58.1	13	18	27	31	24	12	13	16	30.4629	30.6879	30.3229	30.1787	30.9981	29.1159	1626;1627
1360	Q8I4S7	Transcription initiation factor IIA subunit 2, putative	Plasmodium falciparum (isolate 3D7)	1	8	8	50.8	21.276	8	7	6	8	7	6	0	74.232	469680000	38	28834000	12	14	12	By MS/MS	By MS/MS	By MS/MS	10	7798700	16273000	4762200	50.8	45.8	45.2	8	24	6	5	NaN	1	4	3	28.4622	28.1505	28.3649	26.9261	28.0111	26.0945	1628;1629;1630
1361	Q8I4S8	Translation initiation factor eIF-2B subunit beta, putative	Plasmodium falciparum (isolate 3D7)	1	15	15	33.1	78.751	12	12	10	12	12	10	0	122.47	222560000	42	3052600	16	18	8	By MS/MS	By MS/MS	By MS/MS	41	1208500	1441300	402780	26.1	27.4	22.4	10	11	9	10	5	4	2	2	26.7727	26.9241	27.2352	26.2443	26.7421	24.8777
1362	Q8I4T3	Osmiophilic body protein G377	Plasmodium falciparum (isolate 3D7)	1	212	212	68	377.38	191	212	19	191	212	19	0	323.31	93141000000	3127	243170000	1339	1783	5	By MS/MS	By MS/MS	By MS/MS	154	71025000	172120000	27101	64.8	68	7.4	283	220	239	271	288	326	335	363	33.2752	33.7722	27.2592	34.6762	35.933	26.3451	1631;1632;1633;1634;1635;1636;1637;1638;1639;1640;1641;1642;1643;1644;1645;1646;1647;1648;1649;1650;1651;1652;1653;1654;1655;1656;1657
1363	Q8I4T6	THO complex subunit 2, putative	Plasmodium falciparum (isolate 3D7)	1	33	33	14.3	348.67	27	30	21	27	30	21	0	120.13	459350000	85	1959100	30	36	19	By MS/MS	By MS/MS	By MS/MS	142	621090	1151300	186680	12	12.1	8.8	17	12	18	18	9	8	7	19	28.0069	28.0887	27.9943	27.2001	27.932	25.5491
1364	Q8I4T9	Protein CutA, putative	Plasmodium falciparum (isolate 3D7)	1	5	5	39.6	18.685	2	5	4	2	5	4	0	15.084	137590000	7	5785100	2	4	1	By MS/MS	By MS/MS	By MS/MS	8	798350	3829300	1157500	14.5	39.6	30.2	2	6	1	3	NaN	NaN	NaN	NaN	26.5286	26.5983	26.6116	23.5407	26.6362	24.3298
1365	Q8I4U1	Protein phosphatase PPM4, putative	Plasmodium falciparum (isolate 3D7)	1	12	12	15.8	119.6	10	10	9	10	10	9	0	39.165	274930000	30	2691400	10	14	6	By MS/MS	By MS/MS	By MS/MS	46	692580	1625300	373490	12.5	12.5	11.9	12	12	3	4	4	1	NaN	NaN	26.5856	26.4541	26.7933	26.0873	27.2005	25.5581
1366	Q8I4U3	Uncharacterized protein	Plasmodium falciparum (isolate 3D7)	1	8	8	23.5	44.832	5	7	7	5	7	7	0	12.584	311830000	23	9141900	7	11	5	By MS/MS	By MS/MS	By MS/MS	29	2538800	5115800	1487200	14.5	20.9	20.7	6	5	1	1	6	5	7	4	26.973	26.6468	26.6457	26.1976	27.5128	25.3699	1658
1367	Q8I4U5	26S protease regulatory subunit 8, putative	Plasmodium falciparum (isolate 3D7)	1	29	28	60.9	49.545	23	28	25	22	27	24	0	323.31	4743000000	296	110920000	104	117	75	By MS/MS	By MS/MS	By MS/MS	27	32777000	61615000	16527000	53.6	58.2	57.2	55	38	40	33	25	19	19	28	30.0486	30.1081	30.0536	30.39	31.314	29.3116	1659;1660;1661;1662;1663;1664
1368	Q8I4U7	Uncharacterized protein	Plasmodium falciparum (isolate 3D7)	1	11	11	8.6	231.32	9	11	5	9	11	5	0	48.545	297290000	24	1373500	10	10	4	By MS/MS	By MS/MS	By MS/MS	65	402620	863370	107500	7	8.6	4.4	15	2	1	3	3	7	NaN	NaN	28.4617	28.5112	28.1793	26.4463	27.4503	24.421
1369	Q8I4U8	Uncharacterized protein	Plasmodium falciparum (isolate 3D7)	1	5	5	10.1	87.373	3	5	3	3	5	3	0	85.385	244230000	9	4181800	4	4	1	By MS/MS	By MS/MS	By MS/MS	32	123600	4045100	13162	7.2	10.1	7.8	3	2	NaN	NaN	5	NaN	2	NaN	28.3201	28.0563	26.8163	25.3885	27.5561	21.4976
1370	Q8I4U9	Bax inhibitor 1, putative	Plasmodium falciparum (isolate 3D7)	1	4	4	20.4	32.274	4	4	3	4	4	3	0	149.61	463660000	41	18552000	14	14	13	By MS/MS	By MS/MS	By MS/MS	9	4731600	10313000	3507800	20.4	20.4	18	3	14	6	4	3	3	3	2	27.2926	27.5994	27.9114	26.8999	27.9001	26.3905
1372	Q8I4V2	Pre-mRNA-splicing factor RBM22 homolog	Plasmodium falciparum (isolate 3D7)	1	4	4	13.2	41.967	3	4	3	3	4	3	0	7.863	42661000	13	1177700	5	5	3	By MS/MS	By MS/MS	By MS/MS	13	608870	184370	384510	11.2	13.2	9.8	6	2	NaN	4	2	1	NaN	NaN	24.1198	24.1921	23.7539	24.0013	24.0451	23.029
1373	Q8I4V7	Serine/threonine protein kinase, putative	Plasmodium falciparum (isolate 3D7)	1	8	8	10.2	105.54	8	8	4	8	8	4	0	22.908	154030000	22	828580	8	12	2	By MS/MS	By MS/MS	By MS/MS	48	290590	537990	143270	10.2	10.2	5.4	8	3	NaN	1	NaN	7	6	3	27.2589	27.1984	26.2055	25.5621	26.5405	22.7134
1374	Q8I4V8	Peptidyl-prolyl cis-trans isomerase FKBP35	Plasmodium falciparum (isolate 3D7)	1	24	24	54.6	34.826	23	23	22	23	23	22	0	323.31	8359500000	261	219750000	103	95	63	By MS/MS	By MS/MS	By MS/MS	19	72730000	117170000	29845000	51.6	51.6	53.9	57	48	34	29	33	18	22	19	30.7513	30.6563	30.3646	31.3396	32.0989	29.9571	1665;1666
1376	Q8I4W4	Signal recognition particle receptor subunit beta	Plasmodium falciparum (isolate 3D7)	1	5	5	17.6	30.624	5	4	5	5	4	5	0	24.721	266520000	29	21989000	10	10	9	By MS/MS	By MS/MS	By MS/MS	11	7292000	9956500	4740600	17.6	14.2	17.6	5	3	3	5	5	5	3	5	28.1169	28.0048	28.7935	26.2573	26.9269	25.8073
1378	Q8I4W8	Myosin A tail domain interacting protein	Plasmodium falciparum (isolate 3D7)	1	3	3	26	23.492	0	2	3	0	2	3	0	22.269	26509000	2	2720700	0	0	2		By matching	By MS/MS	8	0	1477900	1242800	0	20.6	26	2	2	1	NaN	NaN	NaN	NaN	NaN	NaN	NaN	NaN	NaN	23.5526	23.7599
1379	Q8I4X3	Ankyrin-repeat protein, putative	Plasmodium falciparum (isolate 3D7)	1	3	3	10.6	36.442	2	2	2	2	2	2	0	6.4083	27772000	5	549970	2	1	2	By MS/MS	By MS/MS	By MS/MS	19	98376	210390	241210	6.8	6.8	6.1	1	3	2	NaN	NaN	NaN	NaN	NaN	25.632	25.9419	NaN	22.8578	23.8939	22.1279
1380	Q8I4X5	Kinesin, putative	Plasmodium falciparum (isolate 3D7)	1	16	15	12.7	188.16	15	14	9	14	13	9	0	160.81	202130000	34	859760	13	15	6	By MS/MS	By MS/MS	By MS/MS	82	274310	442370	143080	12	11	7.2	10	9	7	8	2	4	7	7	28.9053	28.8228	29.3526	26.0439	26.6922	24.5477
1381	Q8I4Y0	Kinesin-13, putative	Plasmodium falciparum (isolate 3D7)	1	36	36	28.8	153.12	33	35	25	33	35	25	0	289.48	1660300000	149	19178000	65	59	25	By MS/MS	By MS/MS	By MS/MS	61	6853400	10429000	1896500	27.9	28.3	19.5	62	24	24	17	11	21	15	9	28.4933	28.5092	28.2678	29.1136	29.7738	27.2671	1667;1668;1669;1670
1382	Q8I4Y1	5-formyltetrahydrofolate cyclo-ligase, putative	Plasmodium falciparum (isolate 3D7)	1	5	5	14	55.267	4	5	1	4	5	1	0	15.903	105600000	13	1813600	5	6	2	By MS/MS	By MS/MS	By MS/MS	23	551730	1167900	93974	11.4	14	3.7	6	3	1	1	2	NaN	2	NaN	26.2709	26.4378	25.4559	24.7547	26.1232	22.0029
1383	Q8I4Y3	Translation machinery-associated protein 46, putative	Plasmodium falciparum (isolate 3D7)	1	11	11	35.5	39.692	10	11	8	10	11	8	0	28.867	536120000	49	29836000	16	24	9	By MS/MS	By MS/MS	By MS/MS	15	8529100	17818000	3488500	32.5	35.5	28.1	18	7	4	6	8	6	8	7	27.5205	27.5853	27.2857	27.2084	28.2523	25.8695
1384	Q8I4Y5	ADP-ribosylation factor GTPase-activating protein	Plasmodium falciparum (isolate 3D7)	1	11	11	47.6	37.287	10	11	8	10	11	8	0	113.3	1366000000	72	47250000	23	31	18	By MS/MS	By MS/MS	By MS/MS	13	14986000	28034000	4230000	37.7	47.6	27.7	9	12	11	9	7	10	7	9	29.5377	29.7787	29.1392	28.5855	29.6021	27.1436	1671;1672
1385	Q8I4Y8	General transcription factor IIH subunit 4	Plasmodium falciparum (isolate 3D7)	1	6	6	6.5	111.87	5	5	3	5	5	3	0	7.7164	40523000	9	871480	4	4	1	By MS/MS	By MS/MS	By MS/MS	41	288550	490870	92060	5.6	5	3	NaN	2	NaN	NaN	3	7	1	1	26.6406	26.8525	26.7714	23.6669	24.4819	21.8479
1386	Q8I4Y9	N-alpha-acetyltransferase 15, NatA auxiliary subunit, putative	Plasmodium falciparum (isolate 3D7)	1	29	29	26.1	154.9	26	25	20	26	25	20	0	194.6	823910000	92	7070600	37	29	26	By MS/MS	By MS/MS	By MS/MS	70	2370700	3640200	1059700	23.1	24.1	18.1	31	3	6	9	17	21	11	8	29.0884	28.9231	29.0484	28.1344	28.6078	26.8407	1673;1674;1675
1387	Q8I4Z2	WD repeat-containing protein 82, putative	Plasmodium falciparum (isolate 3D7)	1	4	4	20.5	42.733	1	3	3	1	3	3	0	30.021	22620000	6	936850	1	3	2	By MS/MS	By MS/MS	By MS/MS	21	118370	638840	179630	3	11.9	15.4	4	1	1	NaN	1	NaN	NaN	NaN	NaN	24.529	25.0523	21.2452	23.6775	22.6797
1388	Q8I4Z3	Ubiquitin-conjugating enzyme E2, putative	Plasmodium falciparum (isolate 3D7)	1	5	5	20	53.968	5	4	4	5	4	4	0	53.945	105700000	12	385310	3	5	4	By MS/MS	By MS/MS	By MS/MS	19	232780	2680600	152540	20	20	18.1	6	2	NaN	NaN	8	1	NaN	NaN	27.0107	27.1379	26.9398	24.978	25.8547	23.5133
1389	Q8I4Z4	Translation initiation factor SUI1, putative	Plasmodium falciparum (isolate 3D7)	1	4	4	58.3	12.891	4	3	2	4	3	2	0	57.491	497490000	27	12043000	12	12	3	By MS/MS	By MS/MS	By MS/MS	5	1478600	9518000	1046100	58.3	36.5	17.4	5	5	6	9	3	3	3	NaN	28.1208	28.2035	27.4492	27.2387	28.1841	25.0253	1676
1390	Q8I4Z9	Syntaxin, Qa-SNARE family	Plasmodium falciparum (isolate 3D7)	1	3	3	18.5	35.809	1	3	1	1	3	1	0	48.947	75540000	5	7554000	1	3	1	By MS/MS	By MS/MS	By MS/MS	10	749320	6599700	204940	8.9	18.5	8.9	NaN	NaN	NaN	1	NaN	3	1	NaN	NaN	NaN	NaN	22.8372	25.9759	20.9668
1391	Q8I501	Rab GDP dissociation inhibitor	Plasmodium falciparum (isolate 3D7)	1	30	30	73.9	52.339	28	30	26	28	30	26	0	323.31	17269000000	646	291290000	251	251	144	By MS/MS	By MS/MS	By MS/MS	25	91615000	171180000	28496000	72.1	73.9	61.4	27	32	65	62	80	63	72	66	32.8375	32.7953	32.663	32.3774	33.2446	30.4947	1677;1678;1679;1680;1681;1682;1683
1392	Q8I502	40S ribosomal protein S17, putative	Plasmodium falciparum (isolate 3D7)	1	12	12	56.9	16.067	12	12	11	12	12	11	0	83.442	1680500000	184	180800000	61	80	43	By MS/MS	By MS/MS	By MS/MS	7	41745000	109550000	29505000	56.9	56.9	56.9	13	37	22	19	18	20	16	14	28.3044	28.737	28.5788	28.4039	29.9894	27.9508	1684;1685;1686
1393	Q8I503	Protein farnesyltransferase subunit alpha	Plasmodium falciparum (isolate 3D7)	1	3	3	6.5	63.854	3	2	1	3	2	1	0	4.4653	23377000	5	1016400	3	1	1	By MS/MS	By MS/MS	By MS/MS	23	436080	330170	250170	6.5	3.8	1.5	1	3	NaN	NaN	NaN	NaN	2	NaN	NaN	NaN	NaN	23.2578	22.8564	22.4561
1395	Q8I509	Sulfhydryl oxidase	Plasmodium falciparum (isolate 3D7)	1	6	6	11.5	63.726	4	6	5	4	6	5	0	17.234	60171000	16	1738400	5	7	4	By MS/MS	By MS/MS	By MS/MS	33	270570	1136100	331740	8.1	11.5	9.4	3	4	2	3	3	1	3	NaN	26.5832	26.4068	27.4063	23.0901	25.2291	23.5059
1396	Q8I510	Tetratricopeptide repeat protein, putative	Plasmodium falciparum (isolate 3D7)	1	19	19	34.2	79.8	15	16	8	15	16	8	0	62.699	454900000	44	7257900	16	23	5	By MS/MS	By MS/MS	By MS/MS	39	2377000	4315800	565080	29.3	29.9	12.7	21	17	8	6	3	3	2	4	27.3075	27.0396	26.8961	27.2427	27.9638	25.0316	1687
1397	Q8I512	Replication factor C subunit 4, putative	Plasmodium falciparum (isolate 3D7)	1	16	16	56.8	37.637	15	15	15	15	15	15	0	192.66	1833300000	115	30424000	46	47	22	By MS/MS	By MS/MS	By MS/MS	22	9411300	16697000	4315800	52.7	54.2	54.2	10	32	13	13	17	23	5	4	30.378	30.1305	30.1643	29.2423	29.8632	27.7238	1688;1689
1399	Q8I515	RNA-binding protein, putative	Plasmodium falciparum (isolate 3D7)	1	41	41	27	231.67	38	40	17	38	40	17	0	323.31	944780000	139	5654500	59	66	14	By MS/MS	By MS/MS	By MS/MS	92	2024400	3389700	240320	24.4	26.3	10.9	52	38	32	19	10	9	8	6	27.6146	27.5931	26.6943	28.3079	29.0848	25.361	1690
1400	Q8I517	Uncharacterized protein	Plasmodium falciparum (isolate 3D7)	1	21	21	13.2	276.53	17	18	13	17	18	13	0	103.93	900880000	56	5780500	21	19	16	By MS/MS	By MS/MS	By MS/MS	116	1917000	1891700	1971800	10.9	11	7.8	13	5	10	9	14	8	1	5	29.586	29.4178	29.7541	28.1156	28.2214	28.1463
1401	Q8I518	Polyadenylation factor subunit 2, putative	Plasmodium falciparum (isolate 3D7)	1	6	6	21.6	53.559	5	6	5	5	6	5	0	87.226	153690000	19	486070	8	8	3	By MS/MS	By MS/MS	By MS/MS	21	180460	273540	32062	18.6	21.6	18.4	NaN	NaN	2	2	9	7	3	3	28.6742	28.5744	28.3976	25.975	26.1829	23.4616
1403	Q8I523	3-hydroxyisobutyryl-coenzyme A hydrolase, putative	Plasmodium falciparum (isolate 3D7)	1	16	16	34	63.855	13	16	10	13	16	10	0	196.09	1108300000	97	15455000	36	43	18	By MS/MS	By MS/MS	By MS/MS	33	4217900	10084000	1153000	27.9	34	24.2	28	8	8	7	14	20	11	10	29.5411	29.797	29.0768	28.2019	29.431	26.1744	1691;1692
1404	Q8I524	Vacuolar protein sorting-associated protein 16, putative	Plasmodium falciparum (isolate 3D7)	1	4	4	5.9	120.3	2	4	1	2	4	1	0	8.3836	39119000	6	306700	1	5	0	By MS/MS	By MS/MS	By matching	53	187310	261540	45152	3.4	5.9	0.9	NaN	5	NaN	3	NaN	NaN	NaN	NaN	24.8866	24.4504	NaN	23.243	24.6756	21.1904
1405	Q8I525	Uncharacterized protein	Plasmodium falciparum (isolate 3D7)	1	6	6	1	691.41	3	6	4	3	6	4	0.00037286	3.4028	289880000	26	723940	4	16	6	By MS/MS	By MS/MS	By MS/MS	329	73011	533930	116990	0.5	1	0.7	2	8	8	5	4	1	3	3	26.9115	27.2583	27.253	25.2935	27.6213	25.3338	1693
1406	Q8I527	Hydroxyethylthiazole kinase	Plasmodium falciparum (isolate 3D7)	1	8	8	39.1	33.882	7	8	6	7	8	6	0	122.64	476790000	23	7622600	8	10	5	By MS/MS	By MS/MS	By MS/MS	14	2290300	5215800	116520	34.4	39.1	32.8	7	5	2	1	5	6	3	3	30.066	30.1163	29.6377	27.1209	28.1427	25.0398	1694;1695
1408	Q8I533	HD superfamily phosphohydrolase protein, putative	Plasmodium falciparum (isolate 3D7)	1	9	9	14.1	96.004	7	8	7	7	8	7	0	32.201	241920000	19	1659600	8	9	2	By MS/MS	By MS/MS	By MS/MS	46	705650	746760	207170	10.3	12.9	10.3	10	NaN	NaN	4	13	3	1	1	27.6181	27.4952	27.0328	26.3214	27.0562	24.1422
1409	Q8I535	Acyl-CoA synthetase	Plasmodium falciparum (isolate 3D7)	1	32	32	48.2	92.091	28	32	25	28	32	25	0	323.31	3117300000	277	39683000	102	118	57	By MS/MS	By MS/MS	By MS/MS	35	11808000	21588000	6286700	45.5	48.2	38.8	20	33	39	27	41	31	35	35	29.9207	29.9699	30.0002	29.8214	30.7684	28.3393	1696;1697;1698;1699;1700;1701;1702;1703
1410	Q8I537	Sphingomyelin phosphodiesterase	Plasmodium falciparum (isolate 3D7)	1	9	9	26.2	46.013	6	8	6	6	8	6	0	29.861	230950000	28	2958200	8	14	6	By MS/MS	By MS/MS	By MS/MS	19	896780	1806000	255500	22.9	26.2	19.6	3	7	3	3	5	7	5	2	27.4837	27.922	27.2806	25.8865	27.1671	24.1188
1411	Q8I538	Uncharacterized protein	Plasmodium falciparum (isolate 3D7)	1	26	26	21	212.76	21	22	14	21	22	14	0	252.91	468770000	65	2367900	28	24	13	By MS/MS	By MS/MS	By MS/MS	91	761030	1393700	213200	16.9	17.7	11.5	30	15	4	5	8	9	6	5	28.1623	27.8427	27.8463	27.0593	28.0256	25.7307
1412	Q8I540	Pre-mRNA-splicing factor CWC22, putative	Plasmodium falciparum (isolate 3D7)	1	3	3	7	112.85	1	2	0	1	2	0	0	11.298	13675000	3	310790	1	2	0	By MS/MS	By MS/MS		44	93105	217680	0	2.8	4.2	0	1	NaN	NaN	NaN	NaN	NaN	NaN	2	NaN	NaN	NaN	21.966	23.1913	NaN
1413	Q8I542	Calcyclin-binding protein	Plasmodium falciparum (isolate 3D7)	1	13	13	46.9	26.643	12	12	8	12	12	8	0	228.81	3854900000	136	166120000	53	60	23	By MS/MS	By MS/MS	By MS/MS	12	59253000	90443000	16421000	46.9	43.4	33.3	15	12	17	16	22	22	23	19	31.4928	31.4466	31.031	30.4397	30.8764	28.6714	1704
1414	Q8I544	Uncharacterized protein	Plasmodium falciparum (isolate 3D7)	1	6	6	7.6	140.94	5	5	4	5	5	4	0	83.3	153270000	15	610920	5	4	6	By MS/MS	By MS/MS	By MS/MS	79	167850	353400	89673	5.8	6.5	5.8	6	1	1	4	1	3	1	NaN	27.6615	27.3695	28.5353	25.4547	25.7684	25.5791
1416	Q8I546	DUF4149 domain-containing protein	Plasmodium falciparum (isolate 3D7)	1	6	6	29	23.659	6	6	6	6	6	6	0	95.878	4913000000	100	338140000	37	35	28	By MS/MS	By MS/MS	By MS/MS	10	103940000	168620000	65575000	29	29	29	12	17	10	10	9	10	9	20	33.3785	33.5716	33.5397	30.6179	31.2396	29.443	1705
1417	Q8I548	Uncharacterized protein	Plasmodium falciparum (isolate 3D7)	1	13	13	10.9	192.79	11	10	7	11	10	7	0	73.598	134340000	29	1447500	13	11	5	By MS/MS	By MS/MS	By MS/MS	69	598180	691880	157400	9.4	8.6	5.4	12	4	5	3	6	4	2	1	26.721	26.683	26.736	25.706	26.0006	23.5715
1418	Q8I549	Hydrolase, putative	Plasmodium falciparum (isolate 3D7)	1	22	22	55	51.296	19	21	16	19	21	16	0	283.44	1148900000	118	21943000	45	49	24	By MS/MS	By MS/MS	By MS/MS	28	6241900	12032000	3669100	44.7	50	36.8	8	36	20	21	27	10	5	6	28.2166	28.3984	28.4298	28.2683	29.3428	27.1083	1706
1419	Q8I551	Uncharacterized protein	Plasmodium falciparum (isolate 3D7)	1	22	22	14.1	230.85	20	20	1	20	20	1	0	46.736	237420000	41	1179500	18	23	0	By MS/MS	By MS/MS	By matching	95	485160	694300	8079.9	13.3	12.7	0.6	7	18	6	4	8	2	3	2	26.831	26.6406	NaN	26.4754	27.095	19.55
1421	Q8I553	SUMO-activating enzyme subunit	Plasmodium falciparum (isolate 3D7)	1	8	8	18.8	81.119	7	7	5	7	7	5	0	95.985	366870000	26	9026300	7	10	9	By MS/MS	By MS/MS	By MS/MS	33	2807300	4487200	1731800	17.1	17.1	9.9	14	4	3	4	NaN	5	NaN	NaN	29.7424	29.5768	30.0776	26.6976	27.5023	26.0169
1422	Q8I554	Uncharacterized protein	Plasmodium falciparum (isolate 3D7)	1	9	9	34.7	43.712	6	9	4	6	9	4	0	123.67	971200000	38	40696000	14	20	4	By MS/MS	By MS/MS	By MS/MS	14	12759000	26271000	1665500	22.8	34.7	17.7	1	2	5	5	11	6	3	10	30.1891	30.3092	29.3433	28.0722	29.2611	25.4431	1707;1708
1423	Q8I557	p25-alpha family protein, putative	Plasmodium falciparum (isolate 3D7)	1	5	5	36.8	17.398	4	4	2	4	4	2	0	6.5799	41583000	8	3094900	4	3	1	By MS/MS	By MS/MS	By MS/MS	9	1559100	1235900	299940	30.3	30.9	19.1	4	2	4	2	1	1	1	NaN	25.8606	25.3062	25.9047	23.9481	24.3567	21.9009
1424	Q8I560	Uncharacterized protein	Plasmodium falciparum (isolate 3D7)	1	3	3	14.4	50.76	3	2	1	3	2	1	0	29.741	38773000	5	1846300	3	2	0	By MS/MS	By MS/MS	By matching	21	1071800	746160	28357	14.4	7.5	2.1	NaN	3	NaN	1	NaN	NaN	1	1	NaN	NaN	NaN	24.4239	23.9014	19.1838
1425	Q8I561	Uncharacterized protein	Plasmodium falciparum (isolate 3D7)	1	7	7	6.5	170.97	3	7	7	3	7	7	0	36.684	87018000	13	468900	3	2	8	By MS/MS	By MS/MS	By MS/MS	76	40354	265840	162700	3.2	6.5	6.5	5	NaN	1	NaN	10	4	2	1	26.5853	26.6647	27.9666	23.5407	25.3714	24.9046
1426	Q8I562	Clustered-asparagine-rich protein	Plasmodium falciparum (isolate 3D7)	1	15	15	51.7	51.532	13	15	11	13	15	11	0	323.31	2125600000	182	50325000	74	74	34	By MS/MS	By MS/MS	By MS/MS	13	17111000	24245000	8968900	43.4	51.7	38.7	6	6	26	28	42	23	15	21	30.8486	30.6718	30.7045	29.5583	30.1151	27.3595	1709;1710;1711;1712;1713
1427	Q8I563	Vesicle transport v-SNARE protein VTI1, putative	Plasmodium falciparum (isolate 3D7)	1	9	9	33.9	49.145	7	9	7	7	9	7	0	140.04	224200000	24	4176200	8	10	6	By MS/MS	By MS/MS	By MS/MS	24	1018400	2478000	679710	27.3	33.9	27.3	12	8	4	2	2	NaN	1	NaN	26.79	27.0796	27.4043	25.536	27.0707	25.0439
1428	Q8I566	Serine hydroxymethyltransferase	Plasmodium falciparum (isolate 3D7)	1	38	38	75.6	49.78	34	36	34	34	36	34	0	323.31	35266000000	1005	824170000	347	420	238	By MS/MS	By MS/MS	By MS/MS	27	232380000	462660000	129130000	74.4	73.8	72.6	64	113	104	98	88	91	83	80	33.0964	33.4001	33.1542	33.2486	34.2326	32.1832	1714;1715;1716;1717;1718;1719
1429	Q8I567	mRNA methyltransferase, putative	Plasmodium falciparum (isolate 3D7)	1	11	11	26.3	75.051	10	10	4	10	10	4	0	89.574	158140000	25	4471500	10	12	3	By MS/MS	By MS/MS	By MS/MS	24	1728700	2394600	348180	23.4	20.7	7.1	11	6	6	4	3	NaN	2	NaN	27.053	26.6403	25.878	25.931	26.3546	22.9944
1430	Q8I569	CCR4-NOT transcription complex subunit 4, putative	Plasmodium falciparum (isolate 3D7)	1	10	10	9.7	194.67	6	9	5	6	9	5	0	44.508	96954000	13	837060	4	8	1	By MS/MS	By MS/MS	By MS/MS	68	142250	549640	145160	5.7	8.8	3.5	11	6	3	2	1	1	1	1	25.8402	25.85	25.7802	23.8751	26.0429	23.5681
1432	Q8I572	PIH1 domain-containing protein, putative	Plasmodium falciparum (isolate 3D7)	1	4	4	9.3	53.754	3	4	2	3	4	2	0	29.38	20671000	7	689020	3	4	0	By MS/MS	By MS/MS	By matching	30	272490	368930	47597	7.8	9.3	4.2	2	2	2	2	NaN	NaN	1	1	24.7052	24.8711	24.7072	22.9628	23.3999	20.4455
1433	Q8I573	CHCH domain-containing protein	Plasmodium falciparum (isolate 3D7)	1	4	4	54.3	16.216	4	3	3	4	3	3	0	154.15	447830000	45	13647000	18	16	11	By MS/MS	By MS/MS	By MS/MS	7	3634200	6732800	3279600	54.3	36.4	36.4	12	11	4	4	4	2	2	5	27.5476	27.5818	27.7751	27.0832	27.7396	26.281
1434	Q8I574	Splicing factor 3B subunit 3, putative	Plasmodium falciparum (isolate 3D7)	1	38	38	35.8	151.81	31	35	27	31	35	27	0	323.31	1817400000	152	11550000	60	61	31	By MS/MS	By MS/MS	By MS/MS	61	3754400	6051900	1743400	27.7	34.4	26.1	27	30	21	19	27	24	23	20	30.4675	30.4086	30.3393	29.1746	29.948	27.3888	1721
1435	Q8I577	Uncharacterized protein	Plasmodium falciparum (isolate 3D7)	1	14	14	42.4	46.676	12	13	11	12	13	11	0	155.45	872350000	63	18792000	20	32	11	By MS/MS	By MS/MS	By MS/MS	20	6472900	9695400	2623300	37	39.6	28.9	7	7	7	6	17	10	5	12	29.2968	29.2478	29.1354	28.1886	28.8797	26.1119	1722;1723
1436	Q8I578	Microgamete surface protein MiGS, putative	Plasmodium falciparum (isolate 3D7)	1	7	7	12.3	77.092	6	6	3	6	6	3	0	23.978	110830000	15	2863400	7	6	2	By MS/MS	By MS/MS	By MS/MS	31	1021700	1747700	94083	9.8	11.1	5.5	8	2	1	1	2	NaN	2	2	26.8588	26.9241	26.7562	25.2389	25.9348	22.7574
1437	Q8I579	DNA polymerase II subunit 2	Plasmodium falciparum (isolate 3D7)	1	13	13	27.7	73.63	7	13	11	7	13	11	0	51.053	184280000	25	2348100	8	13	4	By MS/MS	By MS/MS	By MS/MS	29	58751	1772600	516730	16.3	27.7	23.6	15	8	3	2	1	10	3	3	26.4869	26.5792	26.5033	24.9877	26.8827	24.7009
1438	Q8I581	Bromodomain protein, putative	Plasmodium falciparum (isolate 3D7)	1	6	6	2.1	466.01	2	4	3	2	4	3	0.00037651	3.6308	49335000	6	251190	1	4	1	By MS/MS	By MS/MS	By MS/MS	167	24338	152770	74084	1.1	1.2	1.3	2	1	1	1	NaN	4	1	NaN	NaN	NaN	NaN	22.8629	24.6047	23.949
1439	Q8I582	Uncharacterized protein	Plasmodium falciparum (isolate 3D7)	1	3	3	11.4	50.655	0	3	0	0	3	0	0.00073206	2.9783	8861400	2	192830	0	2	0		By MS/MS		25	0	192830	0	0	11.4	0	1	1	NaN	NaN	NaN	NaN	1	NaN	NaN	NaN	NaN	NaN	23.0791	NaN
1440	Q8I583	Sentrin-specific protease 1	Plasmodium falciparum (isolate 3D7)	1	4	4	4.6	123.22	3	4	3	3	4	3	0	5.2121	37359000	8	331330	2	3	3	By MS/MS	By MS/MS	By MS/MS	55	77091	150120	104120	3.5	4.6	3.5	7	NaN	2	1	NaN	NaN	NaN	NaN	24.6665	24.5443	25.273	23.2357	24.1157	23.1493
1441	Q8I586	Asparagine and aspartate rich protein 1	Plasmodium falciparum (isolate 3D7)	1	77	77	18.7	646.33	62	72	55	62	72	55	0	323.31	2085800000	231	4680800	77	107	47	By MS/MS	By MS/MS	By MS/MS	255	1218200	2726600	735950	15.2	17.9	13.1	61	82	29	19	24	20	19	27	29.0774	29.2205	29.131	29.2033	30.1519	28.0334	1724
1443	Q8I599	Cytochrome b5, putative	Plasmodium falciparum (isolate 3D7)	1	3	3	36.9	18.244	3	3	3	3	3	3	0	31.697	248340000	15	2797300	8	4	3	By MS/MS	By MS/MS	By MS/MS	5	1378800	1142100	276460	36.9	36.9	36.9	5	3	NaN	NaN	3	NaN	5	1	26.7893	27.1929	26.331	26.1927	27.0116	25.1149	1725
1444	Q8I5A0	Dihydrolipoyl dehydrogenase	Plasmodium falciparum (isolate 3D7)	1	32	32	72.1	57.227	31	31	29	31	31	29	0	323.31	9120600000	470	73022000	181	206	83	By MS/MS	By MS/MS	By MS/MS	28	21217000	45040000	6764700	70.5	70.5	71.7	21	60	63	61	65	49	51	52	31.4451	31.6107	31.2118	31.4151	32.3557	29.5041	1726;1727;1728
1446	Q8I5A4	Pre-mRNA-splicing factor ATP-dependent RNA helicase PRP2, putative	Plasmodium falciparum (isolate 3D7)	1	17	17	18.7	137.2	13	16	10	13	16	10	0	84.146	241830000	37	2222000	12	17	8	By MS/MS	By MS/MS	By MS/MS	55	752210	1304200	165590	14.5	18.5	12	12	11	6	7	7	2	3	3	27.6258	27.5438	27.2592	26.4188	26.9478	24.4342
1448	Q8I5A6	Amino acid transporter, putative	Plasmodium falciparum (isolate 3D7)	1	4	4	4	228.96	4	2	1	4	2	1	0	11.071	74407000	7	736700	4	1	2	By MS/MS	By MS/MS	By MS/MS	101	367990	83548	285160	4	2.5	0.9	5	NaN	1	NaN	NaN	1	2	1	27.5346	27.515	NaN	25.1475	23.0085	24.7797
1449	Q8I5A7	Uncharacterized protein	Plasmodium falciparum (isolate 3D7)	1	21	21	26.9	112.85	19	18	16	19	18	16	0	129.11	684250000	74	8898300	28	32	14	By MS/MS	By MS/MS	By MS/MS	51	2950900	4897200	1050100	25.4	24.3	21.1	28	14	9	10	7	8	7	13	29.1422	29.0914	29.2969	27.7683	28.4862	26.2466	1729
1450	Q8I5A9	Ras-related protein Rab-2	Plasmodium falciparum (isolate 3D7)	1	17	17	72.8	24.423	16	17	16	16	17	16	0	112.85	2177600000	150	109340000	47	59	44	By MS/MS	By MS/MS	By MS/MS	15	32246000	55507000	21586000	72.3	72.8	72.3	14	40	30	29	11	4	9	9	29.1587	29.0678	29.4161	29.2724	30.0789	28.5572	1730;1731
1451	Q8I5B2	Pre-mRNA-splicing regulator, putative	Plasmodium falciparum (isolate 3D7)	1	12	12	30.5	71.307	11	11	9	11	11	9	0	232.3	317890000	40	5395800	15	15	10	By MS/MS	By MS/MS	By MS/MS	30	1840400	3045200	510120	28.4	28.8	25	25	11	8	7	2	1	NaN	NaN	25.6327	25.9404	25.627	26.4922	27.5234	24.8664
1452	Q8I5B3	Protein transport protein SEC13	Plasmodium falciparum (isolate 3D7)	1	12	12	23.2	90.748	12	11	9	12	11	9	0	127.73	981240000	129	18448000	48	52	29	By MS/MS	By MS/MS	By MS/MS	21	7053300	9287200	2107400	23.2	22.1	19.5	12	10	14	8	14	16	15	8	29.3447	29.3511	29.4556	28.3043	28.9811	26.8373	1732;1733;1734
1453	Q8I5B5	WD repeat-containing protein, putative	Plasmodium falciparum (isolate 3D7)	1	4	4	11.2	59.269	3	3	3	3	3	3	0	15.868	42431000	5	1600600	1	2	2	By MS/MS	By MS/MS	By MS/MS	22	741490	566850	292260	6.8	9.6	6.8	NaN	NaN	2	1	6	1	1	NaN	26.5398	NaN	26.5526	23.9595	24.2308	22.6163
1455	Q8I5C4	T-complex protein 1 subunit gamma	Plasmodium falciparum (isolate 3D7)	1	38	38	72.5	60.662	35	37	35	35	37	35	0	323.31	17137000000	727	305980000	242	312	173	By MS/MS	By MS/MS	By MS/MS	36	87876000	171670000	46432000	68.6	70.8	68.8	77	68	56	71	85	71	56	60	32.9317	32.8575	33.1308	32.2334	33.1556	31.2308	1735;1736;1737;1738;1739;1740;1741;1742;1743
1456	Q8I5C5	Macrophage migration inhibitory factor	Plasmodium falciparum (isolate 3D7)	1	7	7	60.3	12.844	6	7	6	6	7	6	0	112.59	8066700000	244	1343900000	91	94	59	By MS/MS	By MS/MS	By MS/MS	6	414370000	733280000	196270000	60.3	60.3	60.3	6	10	28	23	26	16	21	19	31.7844	31.9112	31.9812	31.2113	32.0358	30.1332	1744
1457	Q8I5C6	Uncharacterized protein	Plasmodium falciparum (isolate 3D7)	1	19	19	25.2	117.48	15	14	16	15	14	16	0	65.363	274340000	43	3037000	17	11	15	By MS/MS	By MS/MS	By MS/MS	48	1177900	1325600	533470	21.8	18.3	19.5	12	8	10	9	3	11	8	4	27.9075	27.5102	28.4884	26.5064	26.828	25.8357	1745
1458	Q8I5D0	WD repeat-containing protein, putative	Plasmodium falciparum (isolate 3D7)	1	10	10	4.4	378.91	9	9	2	9	9	2	0	90.362	89043000	14	582820	5	9	0	By MS/MS	By MS/MS	By matching	138	238190	342360	2268.9	4.1	3.7	1	7	2	4	1	3	1	1	2	27.0558	27.0973	26.6326	25.0744	25.6576	19.5731
1459	Q8I5D4	Uncharacterized protein	Plasmodium falciparum (isolate 3D7)	1	7	7	6.1	168.81	6	6	4	6	6	4	0	6.7739	46526000	13	277530	6	6	1	By MS/MS	By MS/MS	By MS/MS	82	37176	197500	42862	4.8	5.4	3.2	3	6	2	4	1	NaN	NaN	1	24.5744	24.6344	24.5639	23.2257	24.8592	22.5831
1460	Q8I5E0	Elongator complex protein 3, putative	Plasmodium falciparum (isolate 3D7)	1	3	3	3.9	129.2	3	2	1	3	2	1	0	4.9006	9763800	6	145270	3	2	1	By MS/MS	By MS/MS	By MS/MS	58	34862	87321	23082	3.9	2.5	1	3	NaN	1	NaN	2	NaN	NaN	NaN	NaN	NaN	NaN	21.6802	22.272	20.3525
1461	Q8I5E1	Uncharacterized protein	Plasmodium falciparum (isolate 3D7)	1	7	7	12.3	91.291	4	7	4	4	7	4	0	30.354	53775000	15	1046800	5	6	4	By MS/MS	By MS/MS	By MS/MS	43	123980	743950	178900	7.8	12.3	6.6	8	7	NaN	NaN	NaN	NaN	NaN	NaN	23.9258	24.0065	23.99	23.0089	25.1658	22.8751
1462	Q8I5E2	Uncharacterized protein	Plasmodium falciparum (isolate 3D7)	1	8	8	8.1	131.53	7	5	7	7	5	7	0	13.016	96749000	17	1390100	7	3	7	By MS/MS	By MS/MS	By MS/MS	61	412750	644470	332870	6.5	4.8	7.3	5	9	2	2	1	3	NaN	NaN	25.6286	25.285	26.2158	24.7883	25.3757	24.5309
1464	Q8I5E7	DNA helicase 60	Plasmodium falciparum (isolate 3D7)	1	11	10	18.3	87.019	10	11	7	9	10	6	0	50.956	311160000	26	3753400	9	13	4	By MS/MS	By MS/MS	By MS/MS	45	1037300	2284100	432020	17.4	18.3	11.6	7	10	5	4	4	3	5	1	28.0003	28.0183	28.3237	26.6757	27.392	24.731
1465	Q8I5E9	Parasitophorous vacuolar protein 2	Plasmodium falciparum (isolate 3D7)	1	14	14	43.2	57.333	14	11	11	14	11	11	0	116.05	444870000	51	6884200	18	21	12	By MS/MS	By MS/MS	By MS/MS	25	2206200	3099200	1578800	43.2	38	33.1	8	19	5	6	7	9	4	7	28.728	28.8383	29.2933	27.2318	27.7759	25.7759
1466	Q8I5F0	Ubiquitinyl hydrolase 1	Plasmodium falciparum (isolate 3D7)	1	10	10	40.4	44.979	5	8	6	5	8	6	0	59.422	218780000	23	2783300	8	10	5	By MS/MS	By MS/MS	By MS/MS	21	409910	2255800	117620	19.7	36	23.4	8	NaN	8	8	3	NaN	1	NaN	27.2343	27.1474	27.4184	25.6253	27.1163	24.3604
1467	Q8I5F3	Mic1 domain-containing protein	Plasmodium falciparum (isolate 3D7)	1	19	19	28.7	102	16	18	12	16	18	12	0	165.74	458910000	55	2597400	22	26	7	By MS/MS	By MS/MS	By MS/MS	46	928450	1464900	204070	24.5	28.7	20.6	15	14	12	10	6	14	7	6	28.1842	28.0551	27.6484	26.9644	28.1062	25.2175
1468	Q8I5F4	Haloacid dehalogenase-like hydrolase, putative	Plasmodium falciparum (isolate 3D7)	1	24	24	68.1	33.268	24	24	22	24	24	22	0	323.31	34517000000	785	1191500000	280	303	202	By MS/MS	By MS/MS	By MS/MS	16	380350000	617400000	193800000	68.1	68.1	67.5	20	70	80	64	78	63	64	63	32.513	32.6046	32.4915	33.3599	34.1185	32.1736	1746;1747;1748
1469	Q8I5F6	Haloacid dehalogenase-like hydrolase, putative	Plasmodium falciparum (isolate 3D7)	1	14	14	63	36.223	13	14	11	13	14	11	0	170.75	729640000	86	21671000	28	43	15	By MS/MS	By MS/MS	By MS/MS	20	5654000	13860000	2157300	58.5	63	52.2	7	21	15	20	16	8	8	8	27.0589	27.5628	26.7607	27.4513	28.839	25.9752
1470	Q8I5F9	Ubiquitin-activating enzyme E1	Plasmodium falciparum (isolate 3D7)	1	48	48	55.4	131.78	42	46	42	42	46	42	0	323.31	8374700000	373	54866000	131	161	81	By MS/MS	By MS/MS	By MS/MS	54	15384000	32867000	6615000	51	53.2	51.5	50	50	52	47	41	47	55	62	32.134	32.3026	32.4114	31.3564	32.1787	29.509	1749;1750;1751;1752;1753
1471	Q8I5G0	VAC14 domain-containing protein, putative	Plasmodium falciparum (isolate 3D7)	1	12	12	8.7	178.07	9	10	9	9	10	9	0	52.414	164510000	29	1718900	10	11	8	By MS/MS	By MS/MS	By MS/MS	86	509650	886160	323070	6.4	7.7	7.1	6	7	7	5	2	4	5	1	28.6007	28.706	29.4138	25.4874	26.3606	24.9001	1754
1472	Q8I5G1	Uncharacterized protein PF3D7_1225600	Plasmodium falciparum (isolate 3D7)	1	8	8	12	93.046	6	8	6	6	8	6	0	19.896	82078000	18	1303800	7	9	2	By MS/MS	By MS/MS	By MS/MS	43	441980	653850	208000	9.9	12	8.1	6	7	2	1	4	NaN	1	2	26.4501	26.4397	26.5916	24.6853	25.4409	23.1873
1474	Q8I5G5;REV__Q8I406	Uncharacterized protein	Plasmodium falciparum (isolate 3D7)	2	12	12	13.6	138.14	9	11	9	9	11	9	0	43.121	172820000	25	2398700	9	9	7	By MS/MS	By MS/MS	By MS/MS	41	511660	1428400	458680	9.5	12.9	11.6	7	17	3	4	2	1	2	1	25.7977	25.6352	25.7162	25.6274	26.4423	24.8288	1755
1475	Q8I5G8	Splicing factor 3B subunit 6, putative	Plasmodium falciparum (isolate 3D7)	1	4	4	44.3	12.263	4	3	3	4	3	3	0	34.283	194710000	11	20863000	5	3	3	By MS/MS	By MS/MS	By MS/MS	6	9210500	9601700	2051200	44.3	37.7	37.7	1	3	3	4	2	1	NaN	NaN	27.8225	27.8134	27.3731	26.2298	26.4723	24.4499
1476	Q8I5H2	Histone chaperone ASF1, putative	Plasmodium falciparum (isolate 3D7)	1	7	7	38.5	31.547	6	7	6	6	7	6	0	89.866	644040000	43	32689000	16	21	6	By MS/MS	By MS/MS	By MS/MS	13	10613000	17807000	4269200	33.3	38.5	33	8	6	6	4	4	7	2	3	28.9047	28.8405	28.5841	27.6907	28.38	26.2187	1756;1757;1758
1477	Q8I5H3	WD repeat-containing protein, putative	Plasmodium falciparum (isolate 3D7)	1	3	3	6.9	71.244	1	3	1	1	3	1	0.00038052	3.8937	16307000	3	302770	0	3	0	By MS/MS	By MS/MS	By MS/MS	32	88975	220560	82213	3	6.9	1.2	2	2	NaN	1	NaN	NaN	NaN	NaN	NaN	NaN	NaN	21.4411	23.3684	21.3271
1478	Q8I5H4	Polyadenylate-binding protein	Plasmodium falciparum (isolate 3D7)	1	45	45	60.6	97.229	42	45	42	42	45	42	0	323.31	21509000000	1037	328270000	385	429	223	By MS/MS	By MS/MS	By MS/MS	33	101900000	190570000	35800000	56.9	60.6	56.8	116	144	101	95	108	83	85	73	33.4595	33.5686	33.3532	32.6261	33.5433	31.1371	1759;1760;1761;1762;1763;1764;1765;1766;1767;1768;1769;1770;1771;1772;1773
1479	Q8I5H7	GTP cyclohydrolase 1	Plasmodium falciparum (isolate 3D7)	1	11	11	36	45.876	10	11	7	10	11	7	0	137.28	349170000	36	15043000	15	17	4	By MS/MS	By MS/MS	By MS/MS	18	3950800	10122000	970330	32.6	36	21.6	18	7	5	6	5	2	3	3	26.4325	26.76	25.7706	26.4418	27.8182	24.3476
1481	Q8I5I0	Vacuolar iron transporter	Plasmodium falciparum (isolate 3D7)	1	6	6	18.7	30.984	6	6	6	6	6	6	0	111.43	688460000	45	43392000	16	20	9	By MS/MS	By MS/MS	By MS/MS	12	8567600	29244000	5580000	18.7	18.7	18.7	22	4	6	3	4	7	6	3	29.46	29.7799	28.9716	27.2741	28.7517	26.1445
1482	Q8I5I3	Phospholipid-transporting ATPase, putative	Plasmodium falciparum (isolate 3D7)	1	26	25	16.9	190.44	19	23	16	18	22	15	0	133.17	567320000	71	5250400	21	29	21	By MS/MS	By MS/MS	By MS/MS	77	1292100	3222200	736140	11.9	15.5	10.9	29	25	12	7	5	11	3	4	27.0816	26.9811	27.6895	27.1773	28.3006	26.3396
1484	Q8I5I8	Glideosome-associated protein 45	Plasmodium falciparum (isolate 3D7)	1	9	9	57.8	23.632	8	8	8	8	8	8	0	243.51	2083500000	67	69696000	22	28	17	By MS/MS	By MS/MS	By MS/MS	14	20112000	37582000	12002000	43.6	43.6	54.9	25	12	3	4	3	5	4	6	29.4733	29.5007	29.655	29.0483	30.0772	28.5595
1486	Q8I5J2	Uncharacterized protein	Plasmodium falciparum (isolate 3D7)	1	21	21	52.9	60.181	21	20	20	21	20	20	0	323.31	3225400000	163	46567000	58	63	42	By MS/MS	By MS/MS	By MS/MS	33	13859000	25549000	7158200	52.9	51.5	51.5	10	24	24	20	19	17	23	29	32.9997	33.0752	33.3593	30.1263	30.6312	28.5397	1774;1775;1776
1487	Q8I5J7	Protein TSSC1, putative	Plasmodium falciparum (isolate 3D7)	1	6	6	22.7	54.019	4	6	6	4	6	6	0	70.855	245280000	19	3287000	4	10	5	By MS/MS	By MS/MS	By MS/MS	17	705550	1997600	583800	15.3	22.7	22.7	3	2	6	6	5	NaN	NaN	NaN	28.2636	28.2141	28.633	24.834	27.3851	25.2566
1488	Q8I5J9	Inner membrane complex protein 1h, putative	Plasmodium falciparum (isolate 3D7)	1	5	5	17.6	60.114	4	4	3	4	4	3	0	6.1165	64196000	9	1033500	4	2	3	By MS/MS	By MS/MS	By MS/MS	24	223280	431990	378240	16	16	7.3	6	3	3	2	NaN	NaN	NaN	NaN	25.1502	25.2857	25.3104	23.9542	25.1663	23.2945
1490	Q8I5K4	Heterochromatin protein 1	Plasmodium falciparum (isolate 3D7)	1	4	4	27.1	31.018	3	3	2	3	3	2	0	17.463	135090000	11	1296100	5	4	2	By MS/MS	By MS/MS	By MS/MS	14	385020	911060	1042500	19.5	21.1	13.5	6	2	1	2	NaN	NaN	NaN	NaN	26.1154	25.9731	26.5407	25.2529	26.2628	23.7991
1491	Q8I5L1	Pre-mRNA-processing factor 17, putative	Plasmodium falciparum (isolate 3D7)	1	4	4	9.5	72.536	3	3	1	3	3	1	0	17.491	48275000	5	611210	2	3	0	By MS/MS	By MS/MS	By matching	29	294540	303320	13353	7.3	7.9	2.1	NaN	1	NaN	2	2	NaN	1	2	26.9479	26.9869	NaN	24.3744	24.6398	18.5629
1492	Q8I5L2	Zinc finger protein, putative	Plasmodium falciparum (isolate 3D7)	1	18	18	54.9	51.142	17	18	1	17	18	1	0	251.05	967200000	93	25780000	45	48	0	By MS/MS	By MS/MS	By matching	23	8387000	17117000	275910	49.2	54.9	2.1	11	28	17	11	5	7	7	7	28.4773	28.7434	NaN	28.2353	29.2644	22.5974	1777;1778
1493	Q8I5L3	Ribulose-phosphate 3-epimerase	Plasmodium falciparum (isolate 3D7)	1	8	8	76.2	25.548	5	7	5	5	7	5	0	191.71	1868900000	86	120680000	28	38	20	By MS/MS	By MS/MS	By MS/MS	6	39848000	69325000	11509000	41	59	51.5	1	7	6	10	10	16	11	10	30.499	30.5335	30.3342	29.0618	30.0428	27.5926	1779;1780;1781
1494	Q8I5L4	Phospholipid-transporting ATPase	Plasmodium falciparum (isolate 3D7)	1	21	21	20.2	179.13	14	13	14	14	13	14	0	88.356	233470000	36	1399000	15	10	11	By MS/MS	By MS/MS	By MS/MS	75	708380	343680	346900	12.8	12.5	13.9	16	6	15	9	3	NaN	NaN	1	27.1701	26.9676	27.6559	26.6089	26.259	25.5987
1495	Q8I5L6	Clathrin heavy chain	Plasmodium falciparum (isolate 3D7)	1	79	79	51.1	232.95	69	77	66	69	77	66	0	323.31	7548800000	582	34949000	201	256	125	By MS/MS	By MS/MS	By MS/MS	109	9606900	21583000	3758200	44.2	50.7	42.2	61	119	94	78	74	60	68	59	31.803	32.012	31.8657	30.8891	32.1552	29.5339	1782;1783;1784;1785;1786
1496	Q8I5L7	Formin 2	Plasmodium falciparum (isolate 3D7)	1	19	19	9.2	349.76	17	15	12	17	15	12	0	115.5	305880000	49	1245000	18	18	13	By MS/MS	By MS/MS	By MS/MS	164	336000	437350	471620	7.8	7.2	5.5	6	9	11	18	10	5	6	2	27.0452	27.0427	27.2836	26.4384	26.8957	26.4247
1497	Q8I5L8	WD repeat-containing protein, putative	Plasmodium falciparum (isolate 3D7)	1	19	19	27.1	85.198	16	18	17	16	18	17	0	99.698	1065500000	102	20448000	34	39	29	By MS/MS	By MS/MS	By MS/MS	34	6006500	10707000	3734500	23.6	25	24.8	18	19	17	13	19	16	10	13	27.9713	27.9416	28.3777	28.2152	29.0536	27.5513	1787;1788
1498	Q8I5L9	Secreted ookinete protein, putative	Plasmodium falciparum (isolate 3D7)	1	9	9	40.7	39.631	8	9	0	8	9	0	0	166.82	1249600000	65	37571000	28	37	0	By MS/MS	By MS/MS		16	15761000	21810000	0	38.7	40.7	0	NaN	7	9	10	10	6	8	7	31.36	31.2936	NaN	28.9107	29.4725	NaN
1499	Q8I5M2	Arginine--tRNA ligase	Plasmodium falciparum (isolate 3D7)	1	26	26	50.3	68.435	23	26	22	23	26	22	0	217.21	2304900000	194	43363000	75	78	41	By MS/MS	By MS/MS	By MS/MS	33	13844000	24544000	4974900	45.3	50.3	45.3	17	31	29	28	20	32	26	22	30.4099	30.5466	30.5756	29.5849	30.2357	27.8101	1789;1790;1791;1792;1793
1500	Q8I5M3	Dynamin-like protein, putative	Plasmodium falciparum (isolate 3D7)	1	45	45	47.5	122.75	37	40	37	37	40	37	0	323.31	1944100000	205	19239000	75	75	55	By MS/MS	By MS/MS	By MS/MS	69	5401300	10337000	3500700	44.2	44	40	43	22	24	20	27	36	26	28	29.4283	29.3587	29.8242	29.0592	29.9864	28.2584	1794;1795;1796;1797;1798;1799
1501	Q8I5M4	Triose or hexose phosphate/phosphate translocator, putative	Plasmodium falciparum (isolate 3D7)	1	3	3	7.5	54.722	2	1	1	2	1	1	0	12.653	22294000	1	779710	1	0	0	By MS/MS	By MS/MS	By matching	20	293580	362220	123910	4.8	2.7	2.7	2	2	NaN	NaN	NaN	NaN	NaN	NaN	NaN	NaN	NaN	23.5836	22.7884	21.2409
1502	Q8I5M5	AP-2 complex subunit mu, putative	Plasmodium falciparum (isolate 3D7)	1	9	9	20	72.9	6	9	5	6	9	5	0	32.426	158620000	18	2253700	6	9	3	By MS/MS	By MS/MS	By MS/MS	29	491080	1346200	416400	15.3	20	11.9	6	7	6	5	1	NaN	1	2	28.189	28.2456	28.2426	25.7295	26.3921	23.8299
1503	Q8I5M6	Symplekin_C domain-containing protein	Plasmodium falciparum (isolate 3D7)	1	10	10	7	256.15	10	9	6	10	9	6	0	78.799	140080000	23	272970	10	9	4	By MS/MS	By MS/MS	By MS/MS	109	121930	144510	6522.4	7	6.4	4.4	9	1	5	6	NaN	2	4	5	27.2054	27.0165	27.7333	25.4268	26.1456	24.306
1504	Q8I5M9	PPPDE peptidase domain-containing protein, putative	Plasmodium falciparum (isolate 3D7)	1	16	16	40	56.089	15	14	13	15	14	13	0	238.16	2534000000	116	77503000	42	47	27	By MS/MS	By MS/MS	By MS/MS	17	26225000	39791000	11487000	39.5	35.4	33.3	24	17	9	19	21	11	12	17	31.0337	30.8287	30.8743	29.6762	30.3379	28.2488	1800;1801;1802;1803;1804
1506	Q8I5N9	DNA-binding chaperone, putative	Plasmodium falciparum (isolate 3D7)	1	29	29	36.5	111.06	24	25	19	24	25	19	0	173.08	641360000	62	6383500	22	29	11	By MS/MS	By MS/MS	By MS/MS	49	2398100	3282400	702970	34	30.1	24.8	27	32	8	3	6	5	5	3	26.6885	26.7841	26.2515	27.6477	28.4467	25.9589
1507	Q8I5P0	Perforin-like protein 2	Plasmodium falciparum (isolate 3D7)	1	9	9	12.9	124.89	9	8	1	9	8	1	0	83.405	141310000	25	1149100	12	13	0	By MS/MS	By MS/MS	By matching	59	396730	752420	16580	12.9	11.6	1.9	4	5	1	5	3	5	5	5	27.0788	26.6983	NaN	25.8138	26.2777	19.8998
1508	Q8I5P2	Male development gene 1	Plasmodium falciparum (isolate 3D7)	1	26	26	75.6	25.757	23	25	14	23	25	14	0	323.31	187990000000	1332	4994100000	496	622	214	By MS/MS	By MS/MS	By MS/MS	15	1582800000	3138700000	272610000	75.6	75.6	72.4	104	141	115	96	77	75	83	62	35.6152	35.8238	33.9234	35.8322	36.7785	33.0569	1805
1510	Q8I5P4	Signal recognition particle subunit SRP19	Plasmodium falciparum (isolate 3D7)	1	8	8	56.6	18.025	7	7	8	7	7	8	0	125.19	441840000	41	32265000	16	17	8	By MS/MS	By MS/MS	By MS/MS	8	9838200	17377000	5049800	50	50	56.6	10	12	2	2	4	3	6	4	26.7264	26.9432	26.6795	26.9493	27.8738	25.9827
1511	Q8I5P5	Glycerol-3-phosphate dehydrogenase [NAD(+)]	Plasmodium falciparum (isolate 3D7)	1	14	14	44.4	41.233	12	13	12	12	13	12	0	45.949	1326300000	132	61854000	49	60	23	By MS/MS	By MS/MS	By MS/MS	17	19185000	33429000	9239200	30	40.3	30	11	13	12	11	18	19	10	10	29.4906	29.4451	29.4546	28.5362	29.4828	27.4769	1806;1807
1512	Q8I5P8	Serpentine receptor, putative	Plasmodium falciparum (isolate 3D7)	1	6	6	12.7	76.856	5	6	6	5	6	6	0	32.056	212090000	27	8524400	8	9	10	By MS/MS	By MS/MS	By MS/MS	18	2628800	4147900	1747800	9.9	12.7	12.7	5	1	6	5	9	1	1	2	27.2573	27.4182	27.8856	25.9491	26.5722	25.5024
1513	Q8I5P9	Radial spoke head protein 9, putative	Plasmodium falciparum (isolate 3D7)	1	3	3	10.4	43.642	2	3	1	2	3	1	0	48.142	98785000	9	993110	4	5	0	By MS/MS	By MS/MS	By matching	16	1911800	819830	173280	8.2	10.4	2.2	1	3	3	1	3	NaN	NaN	NaN	NaN	NaN	NaN	24.8665	25.9633	21.4027	1808
1514	Q8I5Q0	Uncharacterized protein	Plasmodium falciparum (isolate 3D7)	1	3	3	4.3	130.68	1	1	3	1	1	3	0.0010889	2.7337	62743000	3	29542	0	1	2	By MS/MS	By MS/MS	By MS/MS	59	297470	435340	29542	1.1	1.1	4.3	1	NaN	3	1	NaN	NaN	NaN	NaN	NaN	NaN	NaN	24.0651	24.6144	24.2175
1515	Q8I5Q2	Uncharacterized protein	Plasmodium falciparum (isolate 3D7)	1	5	5	10.4	71.505	4	4	4	4	4	4	0	72.807	132390000	11	1441600	4	4	3	By MS/MS	By MS/MS	By MS/MS	24	424760	822290	194530	8.6	8.6	10.2	6	1	3	3	NaN	NaN	NaN	NaN	27.1179	27.111	26.8925	25.3769	26.1291	23.879
1516	Q8I5Q3	10 kDa chaperonin	Plasmodium falciparum (isolate 3D7)	1	9	9	68	11.15	9	8	8	9	8	8	0	49.684	3395800000	150	317130000	53	56	41	By MS/MS	By MS/MS	By MS/MS	8	88561000	176370000	52195000	68	68	67	14	27	11	11	11	10	10	8	29.5734	29.7489	29.5375	29.8454	30.7852	29.1133	1809
1517	Q8I5Q5	SUN domain-containing protein, putative	Plasmodium falciparum (isolate 3D7)	1	20	20	30.2	113.03	17	19	11	17	19	11	0	137.16	1839100000	74	33415000	28	33	13	By MS/MS	By MS/MS	By MS/MS	47	9912300	18099000	5404000	24.6	29.3	16.1	31	9	12	8	1	8	6	1	29.4603	29.5857	29.316	29.0192	29.9242	28.0413
1518	Q8I5Q6	Thioredoxin peroxidase 2	Plasmodium falciparum (isolate 3D7)	1	13	13	69.9	24.68	13	12	12	13	12	12	0	319.08	11488000000	420	431920000	153	195	72	By MS/MS	By MS/MS	By MS/MS	13	141060000	243690000	47165000	69.9	66.2	66.2	9	28	44	44	49	44	47	38	33.5411	33.6758	33.046	31.7852	32.66	29.8991	1810
1519	Q8I5Q8	Uncharacterized protein	Plasmodium falciparum (isolate 3D7)	1	3	3	25.7	13.13	2	3	0	2	3	0	0	50.853	488980000	21	55002000	7	14	0	By MS/MS	By MS/MS		5	21403000	33600000	0	23.9	25.7	0	NaN	2	3	9	3	NaN	NaN	NaN	29.3781	29.5286	NaN	27.372	28.2321	NaN	1811
1521	Q8I5R7	Proline--tRNA ligase	Plasmodium falciparum (isolate 3D7)	1	46	46	62.6	86.646	41	43	36	41	43	36	0	323.31	7560100000	386	92922000	145	163	78	By MS/MS	By MS/MS	By MS/MS	45	27904000	52472000	12545000	56.7	58.4	53.6	26	39	70	60	72	46	38	47	32.6991	32.8624	32.7171	31.1119	31.9976	29.8258	1812;1813;1814;1815;1816;1817
1522	Q8I5R8	DNA-directed RNA polymerases I, II, and III subunit RPABC3	Plasmodium falciparum (isolate 3D7)	1	11	11	69	16.898	10	10	7	10	10	7	0	55.558	858220000	63	68023000	20	29	14	By MS/MS	By MS/MS	By MS/MS	8	16979000	37506000	13538000	61.4	69	57.9	4	15	16	8	5	7	8	9	28.676	28.8214	29.0808	27.8025	28.8565	27.041
1523	Q8I5R9	Dynein light chain	Plasmodium falciparum (isolate 3D7)	1	5	5	61.3	10.764	4	5	5	4	5	5	0	121.69	1008200000	72	28829000	26	33	13	By MS/MS	By MS/MS	By MS/MS	5	9703200	13294000	5831900	48.4	61.3	61.3	8	14	10	11	12	10	10	8	28.9813	29.0634	28.895	28.1677	29.0382	27.2116	1818
1524	Q8I5S3	Mediator of RNA polymerase II transcription subunit 18, putative	Plasmodium falciparum (isolate 3D7)	1	5	5	24.1	33.254	3	5	2	3	5	2	0	25.145	140930000	11	2538700	4	5	2	By MS/MS	By MS/MS	By MS/MS	19	567170	1971500	235990	14.4	24.1	10.4	5	1	1	NaN	NaN	NaN	2	5	27.6463	27.74	27.4322	25.2748	26.5071	22.2406
1525	Q8I5S4	Bromodomain protein 2, putative	Plasmodium falciparum (isolate 3D7)	1	12	12	19.5	125.45	12	12	7	12	12	7	0	57.27	155610000	32	995480	10	18	4	By MS/MS	By MS/MS	By MS/MS	47	330150	569780	95556	19.5	19.5	11.2	14	6	10	6	4	NaN	NaN	NaN	26.8272	26.8561	26.4912	25.6902	26.4287	23.4092
1526	Q8I5S5	Succinate dehydrogenase [ubiquinone] iron-sulfur subunit, mitochondrial	Plasmodium falciparum (isolate 3D7)	1	5	5	19.3	37.752	4	5	5	4	5	5	0	55.276	236640000	16	9760700	6	6	4	By MS/MS	By MS/MS	By MS/MS	17	3042400	5479300	1238900	15.6	19.3	19.3	3	10	3	4	NaN	NaN	NaN	NaN	27.3634	27.4037	26.9993	25.8142	27.1267	24.8908
1527	Q8I5S6	Eukaryotic translation initiation factor 3 subunit A	Plasmodium falciparum (isolate 3D7)	1	44	44	35.1	166.06	37	44	37	37	44	37	0	323.31	5094800000	391	33435000	138	169	84	By MS/MS	By MS/MS	By MS/MS	56	8998400	20228000	4207800	30.4	35.1	29.5	80	41	53	46	50	37	28	32	30.4494	30.5887	30.5096	30.3763	31.5126	29.2478	1819;1820;1821;1822;1823;1824;1825;1826;1827;1828;1829;1830;1831
1528	Q8I5S7	Glycerol-3-phosphate 1-O-acyltransferase	Plasmodium falciparum (isolate 3D7)	1	10	10	21.3	66.918	8	10	9	8	10	9	0	100.94	544320000	45	11200000	13	19	13	By MS/MS	By MS/MS	By MS/MS	25	4045500	4758900	2395200	18.7	21.3	20.9	13	15	6	11	5	NaN	NaN	NaN	27.942	28.1245	28.4885	27.154	27.9238	27.0645
1529	Q8I5S8	Tetratricopeptide repeat protein, putative	Plasmodium falciparum (isolate 3D7)	1	3	3	9.7	40.106	3	3	3	3	3	3	0	7.1395	57811000	14	1416000	5	5	4	By MS/MS	By MS/MS	By MS/MS	21	427220	832240	156590	9.7	9.7	9.7	4	6	2	2	NaN	NaN	NaN	NaN	25.8413	25.9012	25.7757	24.0646	24.9595	22.865
1531	Q8I5T2	Glutathione peroxidase	Plasmodium falciparum (isolate 3D7)	1	11	11	62.4	23.952	10	11	9	10	11	9	0	117.26	1292900000	78	54310000	29	33	16	By MS/MS	By MS/MS	By MS/MS	15	17272000	31482000	5555700	58.5	62.4	53.2	11	9	1	5	25	8	7	8	29.8895	29.8827	30.0454	28.6288	29.4381	27.1645	1832
1532	Q8I5T4	DNA helicase	Plasmodium falciparum (isolate 3D7)	1	22	21	30.7	85.858	17	19	9	16	18	8	0	79.257	514540000	34	7113600	12	20	2	By MS/MS	By MS/MS	By MS/MS	40	4333800	2577000	202780	23.6	28	13.9	20	9	2	4	6	5	7	5	27.8615	27.6337	26.8229	27.7539	27.9727	24.5644	1833
1534	Q8I5T7	DNA helicase	Plasmodium falciparum (isolate 3D7)	1	7	6	7	132.61	5	6	1	4	5	0	0	17.677	21436000	6	228350	1	5	0	By MS/MS	By MS/MS	By matching	70	46470	181880	0	4.3	5.4	0.6	3	NaN	NaN	NaN	2	2	3	2	25.435	25.9271	NaN	22.4583	23.9018	NaN
1535	Q8I5T8	Uncharacterized protein	Plasmodium falciparum (isolate 3D7)	1	6	6	4.9	219.65	3	6	1	3	6	1	0	7.7749	36557000	7	301250	2	5	0	By MS/MS	By MS/MS	By matching	90	48482	233630	19135	2.1	4.9	0.7	1	5	NaN	2	2	2	NaN	NaN	26.3755	26.3651	NaN	22.8187	24.7096	20.7157
1536	Q8I5U0	Kinesin-7, putative	Plasmodium falciparum (isolate 3D7)	1	4	4	2.8	214.4	3	3	1	3	3	1	0	6.2342	33581000	6	152110	3	3	0	By MS/MS	By MS/MS	By MS/MS	84	51514	100590	27335	2	1.7	0.9	1	5	NaN	NaN	NaN	NaN	1	1	25.4101	25.6859	NaN	22.5864	24.5747	21.1308
1538	Q8I5U3	Uncharacterized protein	Plasmodium falciparum (isolate 3D7)	1	21	21	23.6	122.85	19	20	20	19	20	20	0	195.95	955860000	120	13636000	42	46	32	By MS/MS	By MS/MS	By MS/MS	43	4184300	7210900	2240400	20.1	22	23.5	16	13	27	21	19	14	12	13	29.2974	29.1375	29.6084	28.1691	28.8615	27.3092	1834;1835
1539	Q8I5U6	Uncharacterized protein	Plasmodium falciparum (isolate 3D7)	1	6	6	36.4	24.547	6	5	4	6	5	4	0	27.306	179570000	23	11832000	11	10	2	By MS/MS	By MS/MS	By MS/MS	10	2621100	6619100	2591600	36.4	30.6	21.1	6	1	9	1	2	6	5	6	27.081	27.0913	27.8936	25.5211	26.6248	24.7356	1836;1837
1540	Q8I5U8	Syntaxin, Qa-SNARE family	Plasmodium falciparum (isolate 3D7)	1	8	8	31.6	36.847	7	8	7	7	8	7	0	86.623	265080000	28	9098700	10	11	7	By MS/MS	By MS/MS	By MS/MS	14	3075100	4722200	1301300	25.5	31.6	26.8	6	14	9	4	NaN	NaN	NaN	1	26.4581	26.4455	26.5342	26.279	27.0701	25.3496
1541	Q8I5V2	Uncharacterized protein	Plasmodium falciparum (isolate 3D7)	1	3	3	14.5	25.765	1	3	1	1	3	1	0	7.6466	24235000	7	726880	3	3	1	By MS/MS	By MS/MS	By MS/MS	13	234870	492000	158350	7	14.5	7	4	3	NaN	NaN	NaN	NaN	NaN	NaN	NaN	NaN	NaN	22.8163	23.8182	20.9732
1542	Q8I5V4	cGMP-specific 3',5'-cyclic phosphodiesterase alpha	Plasmodium falciparum (isolate 3D7)	1	12	12	15.2	115.41	5	12	6	5	12	6	0	34.812	94919000	19	1434800	4	11	4	By MS/MS	By MS/MS	By MS/MS	46	298650	1057800	78375	5.7	15.2	7.2	4	11	4	NaN	5	NaN	NaN	NaN	26.2492	26.0307	25.8057	24.144	25.9948	23.1816	1838
1543	Q8I5V5	Probable cytosolic iron-sulfur protein assembly protein CIAO1 homolog	Plasmodium falciparum (isolate 3D7)	1	18	18	37.2	91.85	16	18	16	16	18	16	0	284.3	859880000	76	5726200	26	32	18	By MS/MS	By MS/MS	By MS/MS	31	1373400	3628900	723870	33.6	37.2	29.7	20	15	16	15	8	6	5	6	29.2119	29.204	29.3485	27.9865	28.8386	26.7631
1544	Q8I5V6	U6 snRNA-associated Sm-like protein LSm7, putative	Plasmodium falciparum (isolate 3D7)	1	8	8	77.8	11.996	8	8	8	8	8	8	0	323.31	1789100000	76	64008000	26	32	18	By MS/MS	By MS/MS	By MS/MS	5	15704000	39272000	9032300	77.8	77.8	77.8	5	8	13	14	16	11	7	6	29.7589	29.9166	30.0383	29.0894	29.9104	27.6375
1545	Q8I5V8	Mago-binding protein, putative	Plasmodium falciparum (isolate 3D7)	1	3	3	29.9	19.566	3	2	1	3	2	1	0	19.351	30493000	7	2268100	3	3	1	By MS/MS	By MS/MS	By MS/MS	7	1163700	824040	280310	29.9	23.4	9	1	3	NaN	3	1	NaN	NaN	NaN	25.4769	25.322	NaN	23.6214	23.8974	20.904
1546	Q8I5V9	Protein phosphatase PPM11, putative	Plasmodium falciparum (isolate 3D7)	1	52	52	42.4	166.86	49	46	36	49	46	36	0	323.31	2821800000	288	24591000	119	119	50	By MS/MS	By MS/MS	By MS/MS	73	9107100	12718000	2765700	41.5	36.5	28.4	52	72	41	37	31	28	28	20	29.0318	28.7798	28.5838	29.956	30.4886	28.0285	1839;1840;1841
1547	Q8I5W2	Mitochondrial import inner membrane translocase subunit TIM10, putative	Plasmodium falciparum (isolate 3D7)	1	3	3	46.7	8.5368	3	3	2	3	3	2	0	14.797	219750000	12	24003000	5	7	0	By MS/MS	By MS/MS	By matching	6	8258900	15684000	60725	46.7	46.7	34.7	2	NaN	6	2	7	4	1	NaN	28.4449	28.974	24.494	26.0377	27.1562	20.3035	1842
1548	Q8I5W6	Uncharacterized protein	Plasmodium falciparum (isolate 3D7)	1	4	4	1	533.64	4	2	1	4	2	1	0.00038139	3.9937	34016000	7	98528	5	1	1	By MS/MS	By MS/MS	By MS/MS	238	44581	53946	0	1	0.5	0.2	2	NaN	1	NaN	1	2	2	NaN	27.5346	27.2395	NaN	24.1495	23.8772	NaN
1550	Q8I5X7	Uncharacterized protein	Plasmodium falciparum (isolate 3D7)	1	25	25	45.4	86.314	24	25	22	24	25	22	0	233.58	3959000000	237	60817000	88	87	62	By MS/MS	By MS/MS	By MS/MS	32	19359000	27763000	13695000	41	45.4	35.8	32	30	14	17	22	38	35	40	30.5344	30.4018	31.0518	30.2381	30.8736	29.4338	1843;1844;1845;1846;1847
1551	Q8I5X8	Eukaryotic translation initiation factor 5, putative	Plasmodium falciparum (isolate 3D7)	1	11	11	21.4	64.543	9	10	6	9	10	6	0	48.703	423790000	33	5512700	13	15	5	By MS/MS	By MS/MS	By MS/MS	30	2135000	3009000	368780	18.2	19.5	11.5	20	14	4	3	2	4	2	2	26.3709	26.1774	25.6769	27.2173	27.8703	24.4167	1848;1849
1552	Q8I5X9	DNA-directed RNA polymerase subunit beta	Plasmodium falciparum (isolate 3D7)	1	7	7	6.3	167.29	5	7	3	5	7	3	0	37.562	71744000	13	593490	4	7	2	By MS/MS	By MS/MS	By MS/MS	73	126110	370920	96467	5	6.3	2.6	3	4	1	2	1	2	2	1	27.1851	27.317	27.7452	24.3774	25.3547	22.7476
1554	Q8I5Y3	Eukaryotic translation initiation factor 3 subunit C	Plasmodium falciparum (isolate 3D7)	1	34	34	36	116.01	29	33	31	29	33	31	0	323.31	3839800000	250	58589000	80	101	69	By MS/MS	By MS/MS	By MS/MS	41	15664000	32738000	10187000	30.9	36	35.1	31	32	31	37	37	25	23	22	29.1657	29.2756	29.4459	29.982	31.0181	29.1717	1850;1851;1852;1853;1854;1855;1856;1857;1858
1556	Q8I5Y6	Uncharacterized protein	Plasmodium falciparum (isolate 3D7)	1	16	16	18.6	124.16	12	15	11	12	15	11	0	65.422	1293900000	47	19641000	17	17	13	By MS/MS	By MS/MS	By MS/MS	60	975480	18285000	380380	14.6	16.5	12	8	12	16	16	6	2	NaN	NaN	28.6866	28.597	28.5142	26.6827	30.1064	24.8532	1859
1558	Q8I5Y8	Targeted glyoxalase II	Plasmodium falciparum (isolate 3D7)	1	15	15	60.2	38.413	14	15	14	14	15	14	0	224.8	1438000000	115	20878000	43	46	26	By MS/MS	By MS/MS	By MS/MS	21	4502800	13944000	2431100	57.1	60.2	58.1	14	16	11	13	22	20	18	17	30.0439	30.0061	30.1392	28.7332	29.6093	27.3646
1559	Q8I5Y9	Tetratricopeptide repeat protein, putative	Plasmodium falciparum (isolate 3D7)	1	35	35	74.2	39.017	35	35	27	35	35	27	0	323.31	22127000000	496	320670000	213	201	82	By MS/MS	By MS/MS	By MS/MS	20	113860000	182180000	24631000	74.2	74.2	70.9	87	83	40	36	46	52	53	57	33.8351	33.6624	32.7368	32.8551	33.5206	30.9224	1860;1861;1862
1560	Q8I5Z0	E3 ubiquitin-protein ligase CHFR	Plasmodium falciparum (isolate 3D7)	1	37	37	30.4	204.85	29	37	32	29	37	32	0	323.31	3646200000	277	25064000	91	112	74	By MS/MS	By MS/MS	By MS/MS	52	7320700	13465000	4278600	25.1	30.4	24.9	33	60	29	25	26	39	41	33	32.0792	32.0258	32.5725	29.8444	30.9842	29.056	1863;1864;1865;1866;1867
1561	Q8I5Z4	O-phosphoseryl-tRNA(Sec) selenium transferase	Plasmodium falciparum (isolate 3D7)	1	12	12	25.6	66.814	7	11	4	7	11	4	0	47.758	204180000	22	3712100	8	11	3	By MS/MS	By MS/MS	By MS/MS	36	1244600	2346600	120970	13.5	24.4	9.2	7	6	5	6	2	1	2	NaN	26.7566	26.6349	26.439	25.979	26.928	23.3055
1562	Q8I603	Eukaryotic translation initiation factor 5A	Plasmodium falciparum (isolate 3D7)	1	14	14	83.2	17.631	14	12	11	14	12	11	0	323.31	8687100000	268	329170000	97	110	61	By MS/MS	By MS/MS	By MS/MS	10	104690000	185740000	38732000	83.2	83.2	76.4	22	35	43	37	27	15	22	21	33.0705	33.1098	32.8565	31.3819	32.2081	29.7888	1868;1869;1870
1563	Q8I607	Ubiquitin-conjugating enzyme E2	Plasmodium falciparum (isolate 3D7)	1	4	4	45.6	16.539	4	4	4	4	4	4	0	39.565	3523200000	63	54191000	21	30	12	By MS/MS	By MS/MS	By MS/MS	5	15812000	35739000	2639900	45.6	45.6	45.6	NaN	1	4	16	22	11	16	11	32.5844	32.5828	32.8793	30.0689	30.8711	28.69
1564	Q8I608	Nucleosome assembly protein	Plasmodium falciparum (isolate 3D7)	1	26	26	62.8	40.487	24	25	20	24	25	20	0	323.31	34796000000	602	1064600000	223	236	143	By MS/MS	By MS/MS	By MS/MS	16	380180000	576450000	107950000	55.6	62.8	55.6	66	87	49	52	50	49	55	48	35.619	35.6253	35.0822	33.4979	34.1796	31.5793	1871;1872
1565	Q8I610	Threonylcarbamoyl-AMP synthase, putative	Plasmodium falciparum (isolate 3D7)	1	18	18	34.9	64.887	16	18	10	16	18	10	0	90.183	624220000	60	15269000	23	30	7	By MS/MS	By MS/MS	By MS/MS	28	6154800	7897900	1216600	30.4	34.9	19.2	9	12	13	8	9	6	4	6	28.5361	28.3778	28.3572	27.7883	28.3369	25.6695	1873
1566	Q8I611	Major facilitator superfamily domain-containing protein, putative	Plasmodium falciparum (isolate 3D7)	1	5	5	4.7	149.19	2	4	4	2	4	4	0	5.4936	29740000	9	102370	2	5	2	By MS/MS	By MS/MS	By MS/MS	46	68411	63804	38566	1.9	3.8	4	5	2	1	1	1	3	NaN	NaN	NaN	25.3743	25.8455	21.5855	23.9427	23.3198
1567	Q8I612	TBCC domain-containing protein, putative	Plasmodium falciparum (isolate 3D7)	1	12	12	15.6	117.53	10	12	8	10	12	8	0	121.9	352470000	34	2728700	13	17	4	By MS/MS	By MS/MS	By MS/MS	42	923630	1517400	287660	13.3	15.6	9.8	11	5	7	6	4	3	6	2	28.6972	28.7236	28.2018	26.8022	27.7065	23.9693	1874
1568	Q8I613	Signal recognition particle 14 kDa protein	Plasmodium falciparum (isolate 3D7)	1	3	3	41.3	11.862	3	3	3	3	3	3	0	96.93	571740000	27	27403000	13	9	5	By MS/MS	By MS/MS	By MS/MS	5	9715600	13640000	4047400	41.3	41.3	41.3	NaN	NaN	5	5	4	5	8	4	30.8262	30.6083	30.6937	27.7377	28.2197	25.0745	1875
1570	Q8I615	Origin recognition complex subunit 1	Plasmodium falciparum (isolate 3D7)	1	4	4	4.4	138.74	3	1	2	3	1	2	0	5.4405	6147700	4	115990	3	0	1	By MS/MS	By matching	By MS/MS	53	32843	45642	37509	3.4	0.9	2.4	2	4	NaN	NaN	NaN	NaN	NaN	NaN	NaN	NaN	NaN	20.7312	21.206	20.9229
1571	Q8I616	High mobility group protein B1	Plasmodium falciparum (isolate 3D7)	1	3	3	25.8	11.331	3	3	3	3	3	3	0	4.3794	172030000	96	43008000	38	41	17	By MS/MS	By MS/MS	By MS/MS	4	15417000	20116000	7474800	25.8	25.8	25.8	3	3	3	6	6	8	8	9	27.3546	26.9597	27.5974	25.878	26.2618	24.8336	1876;1877;1878
1573	Q8I623	Mitochondrial phosphate carrier protein	Plasmodium falciparum (isolate 3D7)	1	14	14	42.9	36.801	14	14	12	14	14	12	0	101.91	2057100000	273	103400000	103	129	41	By MS/MS	By MS/MS	By MS/MS	18	33379000	57670000	12347000	42.9	42.9	38.6	12	23	18	24	26	36	33	29	31.3189	31.2646	31.196	29.3083	30.1021	27.8379	1880;1881;1882;1883;1884
1575	Q8I630	GPN-loop GTPase 1	Plasmodium falciparum (isolate 3D7)	1	12	12	27	57.643	11	11	11	11	11	11	0	222.63	560080000	54	13595000	22	21	11	By MS/MS	By MS/MS	By MS/MS	27	4284800	7256100	2053600	27	24.7	25.8	23	7	8	6	2	1	3	2	27.3803	27.3655	27.1647	27.42	28.1844	26.1696	1885
1577	Q8I635	Uncharacterized protein	Plasmodium falciparum (isolate 3D7)	1	7	7	17.6	77.115	6	5	5	6	5	5	0	137.69	110660000	23	2162000	9	8	6	By MS/MS	By MS/MS	By MS/MS	25	760860	887190	513930	15	13.5	13.5	10	9	3	1	NaN	2	1	NaN	27.7272	26.3133	27.8185	25.465	25.3524	24.3583
1578	Q8I637	Serine/threonine protein kinase, FIKK family	Plasmodium falciparum (isolate 3D7)	1	6	6	14.3	67.53	6	5	6	6	5	6	0	17.395	140680000	14	2753600	5	4	5	By MS/MS	By MS/MS	By MS/MS	30	880160	1340600	532770	14.3	12.5	14.3	4	6	2	3	3	3	2	NaN	27.6955	27.6468	28.2923	25.4737	26.0588	24.5274
1579	Q8I638	Acyl-CoA synthetase	Plasmodium falciparum (isolate 3D7)	1	10	10	20.1	104.62	5	9	6	5	9	6	0	48.036	142130000	21	1195300	5	8	8	By MS/MS	By MS/MS	By MS/MS	40	188150	715300	291860	8.6	17.4	10.8	4	6	4	1	4	6	1	NaN	26.9683	27.0776	28.1945	24.7201	26.3715	24.7217
1580	Q8I643;Q8IBW8;Q8IFK7;Q8IAK3;Q8I220;A0A143ZY53;Q8I3E5;A0A143ZZY8;Q8IAS3;Q8I5L5;Q8IK37;C6KTF9;Q8IFQ6;Q8IAS4;Q8ID12;Q8IFQ2;Q8IBW7;O96296;Q9NFB6;Q8IEV1;C6KTF7	Erythrocyte membrane protein 1, PfEMP1	Plasmodium falciparum (isolate 3D7)	21	7	5	4.8	248.62	2	3	5	2	2	3	0	35.979	44670000	9	163180	2	3	4	By MS/MS	By MS/MS	By MS/MS	108	73481	100550	62626	2.1	2	3.7	3	1	2	3	1	NaN	NaN	NaN	NaN	24.7719	25.2901	23.9537	23.8328	23.6846
1582	Q8I668	Uncharacterized protein	Plasmodium falciparum (isolate 3D7)	1	5	5	65.9	9.8306	5	5	5	5	5	5	0	53.289	1098700000	102	120050000	35	37	30	By MS/MS	By MS/MS	By MS/MS	4	35906000	66721000	17425000	65.9	65.9	65.9	6	32	13	8	3	3	4	4	28.3821	28.5328	28.5382	28.2615	29.1891	27.297	1886
1583	Q8I669	EMP1-trafficking protein	Plasmodium falciparum (isolate 3D7)	1	5	5	19	33.741	2	5	4	2	5	4	0	7.1313	71433000	13	4688300	1	7	5	By MS/MS	By MS/MS	By MS/MS	14	779410	2409400	1499500	6.2	19	16.2	3	3	2	3	2	1	1	2	27.2765	27.8021	28.4281	23.5324	25.1334	24.4231	1887;1888
1584	Q8I6S4	Peptidyl-prolyl cis-trans isomerase	Plasmodium falciparum (isolate 3D7)	1	3	3	14.7	24.892	3	3	3	3	3	3	0	25.691	106590000	13	8603900	7	5	1	By MS/MS	By MS/MS	By MS/MS	9	3205000	4758700	640160	14.7	14.7	14.7	NaN	2	3	2	2	1	3	5	27.4184	27.4037	27.1358	25.2604	25.8425	22.5711
1585	Q8I6S5	Oxoglutarate dehydrogenase (succinyl-transferring)	Plasmodium falciparum (isolate 3D7)	1	42	42	56.6	121.15	40	40	20	40	40	20	0	323.31	3387100000	253	24935000	100	125	28	By MS/MS	By MS/MS	By MS/MS	54	7653200	16087000	1194800	52.4	55.7	26.2	18	37	28	40	52	39	30	24	30.5725	30.7123	30.1793	30.0328	30.9812	27.3323	1889;1890;1891;1892;1893;1894;1895
1586	Q8I6T0	Aminomethyltransferase, mitochondrial, putative	Plasmodium falciparum (isolate 3D7)	1	17	17	45.1	46.903	13	16	13	13	16	13	0	109.42	1882500000	103	34621000	42	49	12	By MS/MS	By MS/MS	By MS/MS	25	10906000	20389000	3325800	42.1	45.1	36.5	14	13	13	13	24	19	18	21	29.544	29.8746	29.3333	29.0907	30.0871	27.3427
1587	Q8I6T1	Gametocyte surface protein P45/48	Plasmodium falciparum (isolate 3D7)	1	22	22	49.6	51.486	19	22	19	19	22	19	0	323.31	28765000000	579	661930000	211	242	126	By MS/MS	By MS/MS	By MS/MS	22	224070000	356200000	81661000	48.2	49.6	48.2	33	56	45	43	38	39	54	48	35.8758	35.818	35.6049	33.338	33.8656	31.0705	1896;1897
1588	Q8I6T2	Isocitrate dehydrogenase [NADP]	Plasmodium falciparum (isolate 3D7)	1	27	27	61.8	53.593	26	27	26	26	27	26	0	323.31	6391800000	340	139490000	119	140	81	By MS/MS	By MS/MS	By MS/MS	28	41323000	81619000	16543000	60.3	61.8	60.3	49	43	44	45	24	19	19	26	30.8205	30.9559	30.818	30.8307	31.8176	29.3767	1898;1899;1900
1589	Q8I6T3	Proteasome subunit beta	Plasmodium falciparum (isolate 3D7)	1	12	12	41.5	29.961	11	11	11	11	11	11	0	152.43	3971300000	190	154100000	69	79	42	By MS/MS	By MS/MS	By MS/MS	14	38941000	84107000	31054000	41.5	41.1	39.6	27	11	13	15	18	22	10	14	31.1072	31.1746	31.2816	29.895	31.1217	29.2452	1901
1590	Q8I6T5	Transmembrane emp24 domain-containing protein, putative	Plasmodium falciparum (isolate 3D7)	1	6	6	33	24.442	5	6	5	5	6	5	0	71.853	158110000	21	2555900	6	10	5	By MS/MS	By MS/MS	By MS/MS	8	397440	1688300	470170	26.7	33	26.7	12	6	2	2	NaN	3	NaN	NaN	25.7774	25.821	26.1012	25.3381	26.475	24.4184
1591	Q8I6T6	Cytochrome c, putative	Plasmodium falciparum (isolate 3D7)	1	6	6	48.4	17.964	6	4	3	6	4	3	0	44.308	275890000	16	13723000	7	6	3	By MS/MS	By MS/MS	By MS/MS	8	5951100	5500300	2271200	48.4	42.1	32.1	8	NaN	NaN	3	5	NaN	NaN	NaN	28.7832	28.8388	28.717	26.5495	27.1498	24.7781	1902
1592	Q8I6T7	ATP synthase subunit gamma	Plasmodium falciparum (isolate 3D7)	1	10	10	37.3	35.755	10	10	9	10	10	9	0	184.31	496910000	53	14027000	18	27	8	By MS/MS	By MS/MS	By MS/MS	16	3743900	9176900	1106100	37.3	37.3	31.8	16	17	5	6	2	8	5	6	28.8184	28.9903	28.3941	27.1156	28.227	25.1536	1903
1593	Q8I6U5;Q8I6U4	Cysteine proteinase falcipain 2a	Plasmodium falciparum (isolate 3D7)	2	4	4	9.5	55.803	3	3	4	3	3	4	0	8.7276	23361000	7	993590	4	1	2	By MS/MS	By MS/MS	By MS/MS	23	363610	509040	120950	7.5	7.5	9.5	NaN	6	3	3	NaN	1	NaN	NaN	24.479	23.5748	24.8031	22.9956	23.481	21.6499
1594	Q8I6U6	Gametocyte-specific protein	Plasmodium falciparum (isolate 3D7)	1	50	50	9.9	1099.2	47	49	40	47	49	40	0	323.31	4549100000	289	27942000	111	118	60	By MS/MS	By MS/MS	By MS/MS	104	8020900	17369000	2551900	9	9.9	7.8	184	38	11	8	1	NaN	NaN	1	28.8543	29.2253	28.1396	30.1664	31.4689	28.4702	1904;1905
1595	Q8I6U7	Citrate synthase	Plasmodium falciparum (isolate 3D7)	1	19	19	39.6	65.041	19	17	16	19	17	16	0	175.39	1957100000	128	56634000	45	64	19	By MS/MS	By MS/MS	By MS/MS	27	17878000	33165000	5591100	39.6	35	34.1	20	25	17	12	13	21	16	12	29.1893	29.2756	28.7527	29.0787	30.1868	27.3234	1906;1907;1908
1596	Q8I6U9	Cytochrome c1, putative	Plasmodium falciparum (isolate 3D7)	1	6	6	24.6	46.186	6	6	4	6	6	4	0	153.02	398060000	34	4263500	12	17	5	By MS/MS	By MS/MS	By MS/MS	19	1008600	3009200	245720	24.6	24.6	19	6	5	16	8	1	NaN	1	1	28.6262	28.5813	27.8434	26.99	27.8053	24.8491	1909;1910;1911
1597	Q8I6V0	Cysteine proteinase falcipain 1	Plasmodium falciparum (isolate 3D7)	1	4	4	7.7	66.914	3	4	4	3	4	4	0	28.144	126640000	10	3812000	4	5	1	By MS/MS	By MS/MS	By MS/MS	30	729140	2750900	331910	5.8	7.7	7.7	10	2	1	2	1	1	1	NaN	25.8839	26.3596	25.9712	24.5489	26.4245	23.5194
1599	Q8I6V3	Plasmepsin II	Plasmodium falciparum (isolate 3D7)	1	19	17	53.9	51.48	17	19	17	16	17	16	0	323.31	10952000000	362	313270000	133	132	97	By MS/MS	By MS/MS	By MS/MS	21	100400000	149230000	63646000	51	53.9	52.1	6	28	34	39	68	48	44	45	32.3995	32.2007	32.882	31.78	32.3039	30.8702	1117;1912;1913
1600	Q8I6Z1;O96232	Acyl-CoA synthetase	Plasmodium falciparum (isolate 3D7)	2	10	10	16.9	93.283	7	7	9	7	7	9	0	28.178	93766000	25	1176500	9	9	7	By MS/MS	By MS/MS	By MS/MS	37	367940	548450	260090	12.2	11.7	15.8	2	8	8	6	3	1	1	2	26.2853	25.9047	26.9324	24.9104	25.1723	24.5416
1601	Q8I6Z2	mRNA (N6-adenosine)-methyltransferase, putative	Plasmodium falciparum (isolate 3D7)	1	10	10	19.2	89.634	9	10	8	9	10	8	0	55.001	157590000	27	2825300	9	14	4	By MS/MS	By MS/MS	By MS/MS	39	1039200	1440000	346130	15.9	19.2	13.2	5	12	12	5	2	NaN	3	NaN	27.2041	26.7565	26.9722	25.6456	26.4085	23.9341
1603	Q8I6Z4	ABC transporter E family member 1, putative	Plasmodium falciparum (isolate 3D7)	1	21	21	39.4	70.269	19	19	13	19	19	13	0	235.93	948100000	83	14426000	30	43	10	By MS/MS	By MS/MS	By MS/MS	32	4009400	8847800	1568700	36.5	37.2	23.4	9	16	12	16	15	15	16	10	29.6307	29.7248	29.7236	28.0076	29.1597	26.2268	1914
1605	Q8I6Z8	U4/U6.U5 tri-snRNP-associated protein 2, putative	Plasmodium falciparum (isolate 3D7)	1	13	13	27.5	74.635	13	13	13	13	13	13	0	171.54	653940000	80	7044100	32	32	16	By MS/MS	By MS/MS	By MS/MS	32	3255700	3058100	730360	27.5	27.5	27.5	7	10	3	9	22	16	11	9	28.6738	28.6343	28.6802	27.8274	28.3172	26.2773
1606	Q8I700	H/ACA ribonucleoprotein complex subunit	Plasmodium falciparum (isolate 3D7)	1	4	4	26.8	24.98	2	4	4	2	4	4	0	51.543	329350000	21	9694300	11	8	2	By MS/MS	By MS/MS	By MS/MS	9	995950	7457900	1240500	18.7	26.8	26.8	4	2	4	2	7	5	2	4	28.6536	28.4685	28.1996	26.1402	27.7635	24.7151
1607	Q8I713	60S ribosomal protein L36	Plasmodium falciparum (isolate 3D7)	1	4	4	34.8	12.787	4	4	2	4	4	2	0	14.15	983060000	55	203330000	24	26	5	By MS/MS	By MS/MS	By MS/MS	3	59958000	122410000	20967000	34.8	34.8	27.7	5	3	5	7	10	8	9	8	28.3196	28.6741	27.1168	28.1271	29.2098	26.0399
1608	Q8I717	RNA 3'-terminal phosphate cyclase-like protein, putative	Plasmodium falciparum (isolate 3D7)	1	4	4	11.6	54.895	3	4	1	3	4	1	0	17.866	33547000	7	581380	2	4	1	By MS/MS	By MS/MS	By MS/MS	28	260260	321110	56389	9.6	11.6	5.4	3	NaN	NaN	2	NaN	NaN	1	2	25.4992	25.286	NaN	23.3191	24.3581	20.5905
1609	Q8I719	cGMP-dependent protein kinase	Plasmodium falciparum (isolate 3D7)	1	23	23	40.2	97.693	20	22	20	20	22	20	0	315.61	866400000	109	6873800	37	40	32	By MS/MS	By MS/MS	By MS/MS	49	2051200	3720900	1101800	34.9	37.6	34.8	25	23	18	19	18	9	10	2	27.7798	27.7595	28.2246	27.8022	28.7785	27.3571	1915;1916;1917
1610	Q8I720	mRNA guanylyltransferase	Plasmodium falciparum (isolate 3D7)	1	10	10	25.8	61.154	9	9	8	9	9	8	0	93.755	418220000	28	3844600	10	11	7	By MS/MS	By MS/MS	By MS/MS	26	1333500	1812800	698280	25.8	25.6	20.4	4	14	2	2	7	7	3	NaN	29.1034	28.6681	29.3963	27.3091	27.354	26.2605
1611	Q8IAK9	PRESAN domain-containing protein	Plasmodium falciparum (isolate 3D7)	1	28	28	34.7	147.07	23	26	26	23	26	26	0	323.31	1638200000	139	4186300	41	62	36	By MS/MS	By MS/MS	By MS/MS	77	941960	2673200	571180	29.9	34	32.6	54	15	18	19	9	3	11	6	28.1684	28.7535	28.9864	28.447	29.89	28.0472	1918;1919
1615	Q8IAL6	Mannose-6-phosphate isomerase	Plasmodium falciparum (isolate 3D7)	1	40	40	45.8	117.66	35	39	29	35	39	29	0	323.31	3206700000	208	26285000	81	80	47	By MS/MS	By MS/MS	By MS/MS	59	8554300	14273000	3457600	38.5	42.9	35.4	58	53	26	21	12	18	20	19	30.6689	30.7578	30.5901	29.9054	30.7277	28.6559	1920;1921;1922;1923
1616	Q8IAM0	Glutamate dehydrogenase, putative	Plasmodium falciparum (isolate 3D7)	1	50	50	43.5	160.42	45	48	28	45	48	28	0	323.31	4907200000	338	34788000	162	156	20	By MS/MS	By MS/MS	By MS/MS	67	12764000	20879000	1145700	37.7	41.2	25.6	45	42	46	40	51	33	44	38	31.0247	30.7148	29.2201	30.7741	31.4383	27.2635	1924;1925;1926;1927;1928;1929;1930;1931
1618	Q8IAM2	1-cys peroxiredoxin	Plasmodium falciparum (isolate 3D7)	1	18	18	82.3	25.164	15	18	14	15	18	14	0	323.31	13158000000	235	270820000	83	91	61	By MS/MS	By MS/MS	By MS/MS	15	77282000	141400000	52135000	78.2	82.3	73.2	22	21	14	20	21	32	28	27	33.9431	34.0421	34.3306	31.8545	32.7613	30.8941	1932
1620	Q8IAM4	Cyclin N-terminal domain-containing protein	Plasmodium falciparum (isolate 3D7)	1	4	4	8	84.334	2	4	3	2	4	3	0.0010909	2.8141	30917000	5	249980	1	3	1	By MS/MS	By MS/MS	By MS/MS	36	86963	120910	42101	2.8	8	6	NaN	NaN	3	3	4	1	3	NaN	NaN	26.2519	26.8448	21.5781	24.4509	22.211
1621	Q8IAM7	Uncharacterized protein	Plasmodium falciparum (isolate 3D7)	1	3	3	9.5	49.245	2	3	1	2	3	1	0	8.0844	14641000	5	553880	2	3	0	By MS/MS	By MS/MS	By matching	20	196110	316660	41114	7.3	9.5	3.9	NaN	4	NaN	NaN	NaN	1	1	NaN	25.4792	25.2104	NaN	22.2013	23.1009	19.6493
1622	Q8IAM8	Serine/threonine-protein phosphatase	Plasmodium falciparum (isolate 3D7)	1	16	16	47.7	70.075	13	14	14	13	14	14	0	215.75	1299000000	93	15523000	29	35	29	By MS/MS	By MS/MS	By MS/MS	28	4339600	8802200	2381500	40.9	42.4	36.4	17	7	16	10	16	8	4	7	29.5126	29.4989	29.8549	28.5614	29.3543	27.69
1623	Q8IAN0	Peptidyl-prolyl cis-trans isomerase	Plasmodium falciparum (isolate 3D7)	1	7	6	11.7	80.922	5	7	3	4	6	2	0	11.713	44602000	10	506360	4	5	1	By MS/MS	By MS/MS	By MS/MS	32	122930	383430	46956	8.3	11.7	5.5	2	4	1	3	3	NaN	NaN	NaN	24.9385	24.7557	24.0797	23.2909	24.9688	20.519
1625	Q8IAN2	Filament assembling protein, putative	Plasmodium falciparum (isolate 3D7)	1	4	4	7.8	86.742	4	4	1	4	4	1	0	100.28	90120000	9	1502200	4	5	0	By MS/MS	By MS/MS	By matching	33	623120	879090	30993	7.8	7.8	2.2	5	2	3	NaN	NaN	NaN	NaN	NaN	24.7823	24.6725	NaN	24.9954	25.7299	19.9641
1626	Q8IAN7	Tubulin gamma chain	Plasmodium falciparum (isolate 3D7)	1	16	16	43.1	51.636	13	14	10	13	14	10	0	97.901	729800000	51	21469000	18	19	14	By MS/MS	By MS/MS	By MS/MS	27	6668600	10459000	4341400	34.3	39.6	28.1	13	10	11	7	4	4	6	10	28.0525	27.8699	28.0049	27.7911	28.4269	27.0261	1933;1934;1935
1627	Q8IAP4	GTPase-activating protein, putative	Plasmodium falciparum (isolate 3D7)	1	11	11	33.8	56.5	8	11	8	8	11	8	0	172.75	325060000	37	8273300	12	15	10	By MS/MS	By MS/MS	By MS/MS	22	2464000	4436700	1372500	18.9	33.8	18.9	12	14	8	6	NaN	NaN	NaN	NaN	26.6962	26.6946	26.7688	26.4142	27.4805	25.5275
1628	Q8IAP6	Uncharacterized protein	Plasmodium falciparum (isolate 3D7)	1	7	7	21.7	64.482	5	7	3	5	7	3	0	155.46	137850000	17	950360	5	9	3	By MS/MS	By MS/MS	By MS/MS	29	304520	533700	112140	15.6	21.7	9	10	1	2	3	3	NaN	NaN	1	27.233	27.1963	26.3701	25.3088	26.3824	23.0713	1936
1629	Q8IAQ5;O96122	DnaJ protein, putative	Plasmodium falciparum (isolate 3D7)	2	14	14	22.5	76.763	12	12	9	12	12	9	0	93.509	428430000	40	10386000	16	17	7	By MS/MS	By MS/MS	By MS/MS	28	3089500	6290600	1005600	20.1	19.7	16.1	28	4	2	3	5	1	3	NaN	25.8772	25.7448	25.3708	27.1346	27.8129	25.4329
1630	Q8IAQ8	V-type proton ATPase subunit a, putative	Plasmodium falciparum (isolate 3D7)	1	29	29	32.8	123	27	29	27	27	29	27	0	323.31	3183900000	244	30457000	86	95	63	By MS/MS	By MS/MS	By MS/MS	42	7934500	17280000	5242100	31.1	32.8	30.4	60	51	26	26	21	16	20	27	30.0997	29.9574	30.2937	29.8072	30.6955	28.9132	1937;1938;1939;1940;1941;1942;1943;1944
1632	Q8IAR3	Proteasome subunit alpha type-6, putative	Plasmodium falciparum (isolate 3D7)	1	19	19	78.5	29.499	17	19	18	17	19	18	0	323.31	6935800000	253	319950000	88	108	57	By MS/MS	By MS/MS	By MS/MS	16	90478000	183140000	46332000	62.3	78.5	78.5	40	38	29	28	21	18	18	18	31.3904	31.5073	31.5902	30.8784	31.9001	29.8299	1945;1946;1947;1948
1633	Q8IAR6	26S proteasome regulatory subunit RPN10, putative	Plasmodium falciparum (isolate 3D7)	1	22	22	54.3	55.066	21	21	19	21	21	19	0	323.31	3572400000	169	58315000	58	72	39	By MS/MS	By MS/MS	By MS/MS	21	19598000	32992000	5724300	52.4	51.8	49.9	32	27	25	26	20	15	17	20	31.722	31.8658	31.7062	30.0914	30.9723	28.2615	1949;1950;1951;1952
1634	Q8IAR7	Tyrosine--tRNA ligase	Plasmodium falciparum (isolate 3D7)	1	18	18	51.5	43.453	17	18	18	17	18	18	0	274.64	3433100000	207	123470000	78	93	36	By MS/MS	By MS/MS	By MS/MS	17	40282000	72317000	10874000	46.4	51.5	51.5	36	8	18	26	40	33	19	16	31.4461	31.7186	31.1338	30.093	30.8614	28.3286	1953;1954;1955;1956
1635	Q8IAS0	Plasmepsin X	Plasmodium falciparum (isolate 3D7)	1	7	7	16.1	65.113	5	7	3	5	7	3	0	106.27	117930000	16	4120900	5	9	2	By MS/MS	By MS/MS	By MS/MS	23	867220	3033100	220550	12.2	16.1	9.1	7	NaN	5	4	1	2	2	1	26.2302	26.9235	25.9638	24.5116	26.3928	22.4934
1636	Q8IAS1	Ubiquitin regulatory protein, putative	Plasmodium falciparum (isolate 3D7)	1	13	13	50.8	27.49	11	13	11	11	13	11	0	105.22	1559000000	92	109650000	37	36	19	By MS/MS	By MS/MS	By MS/MS	12	39121000	60972000	9558100	47.9	50.8	47.9	30	9	7	9	12	7	6	6	29.96	29.8952	29.0566	28.9532	29.7613	26.9464	1957;1958
1637	Q8IAT2	RuvB-like helicase	Plasmodium falciparum (isolate 3D7)	1	15	15	38.5	59.594	14	12	15	14	12	15	0	160.93	697700000	74	10054000	25	22	27	By MS/MS	By MS/MS	By MS/MS	27	4019300	3944200	2091000	36.9	34	38.5	12	13	20	20	15	8	3	3	28.0641	27.8254	28.7392	27.7956	28.1435	27.3259
1638	Q8IAT4	JmjC domain-containing protein, putative	Plasmodium falciparum (isolate 3D7)	1	3	3	2.9	149.45	3	3	2	3	3	2	0	7.5466	43378000	5	401730	2	3	0	By MS/MS	By MS/MS	By matching	63	127160	238140	36434	2.9	2.9	2.1	3	2	NaN	NaN	NaN	3	1	NaN	26.7665	27.8998	26.8601	23.3419	24.7804	21.9061
1639	Q8IAT5	Acyl-CoA binding protein, putative	Plasmodium falciparum (isolate 3D7)	1	3	3	45.6	10.775	1	2	2	1	2	2	0	37.279	301700000	12	49952000	3	6	3	By MS/MS	By MS/MS	By MS/MS	5	22974000	25851000	1126700	14.4	32.2	27.8	NaN	2	NaN	NaN	NaN	NaN	3	5	30.7449	30.5393	NaN	27.0009	27.2693	22.4257
1640	Q8IAT7	ABC1 family, putative	Plasmodium falciparum (isolate 3D7)	1	14	14	17.1	111.73	12	13	5	12	13	5	0	74.505	615940000	38	10352000	11	18	9	By MS/MS	By MS/MS	By MS/MS	56	2693700	5230500	2428100	14.9	16.3	7.3	12	12	12	5	3	NaN	2	3	28.1227	28.1666	27.3931	27.2645	28.2367	27.0443
1641	Q8IAU0	Protein phosphatase PPM7, putative	Plasmodium falciparum (isolate 3D7)	1	7	7	31.7	34.519	7	7	6	7	7	6	0	180.2	614900000	26	15114000	8	10	8	By MS/MS	By MS/MS	By MS/MS	18	3993400	8177400	2942900	31.7	31.7	24.1	8	8	2	3	7	5	NaN	NaN	28.8574	29.1032	29.079	27.4612	28.4353	26.0009
1642	Q8IAU1	ATP-dependent RNA helicase DBP1, putative	Plasmodium falciparum (isolate 3D7)	1	43	42	54	108.63	42	43	23	41	42	22	0	323.31	9397100000	550	111530000	250	258	42	By MS/MS	By MS/MS	By MS/MS	49	37493000	69853000	4182400	52.8	54	31	77	56	52	47	74	72	65	46	30.9515	30.9463	28.8916	31.6022	32.4418	28.1768	1959;1960;1961;1962;1963;1964;1965;1966;1967;1968;1969;1970;1971;1972
1643	Q8IAU3	Hydroxymethyldihydropterin pyrophosphokinase-dihydropteroate synthase	Plasmodium falciparum (isolate 3D7)	1	15	15	30.7	83.373	12	13	14	12	13	14	0	132.22	547140000	65	7453800	21	25	19	By MS/MS	By MS/MS	By MS/MS	39	2546100	4136300	771390	22.4	28.5	26.1	8	8	6	8	12	20	7	9	28.8433	28.8693	29.2936	27.4859	28.0499	26.2763	1973
1644	Q8IAU5	Cullin-1, putative	Plasmodium falciparum (isolate 3D7)	1	25	25	34.9	100.27	25	23	19	25	23	19	0	112.62	931600000	97	14118000	40	36	21	By MS/MS	By MS/MS	By MS/MS	50	4391600	7378000	2348600	34.9	32.7	26.4	14	19	26	16	25	13	11	11	28.3626	28.267	28.3555	28.178	28.853	27.0921
1645	Q8IAU7	ER membrane protein complex subunit 1	Plasmodium falciparum (isolate 3D7)	1	45	45	47.4	133.76	37	41	35	37	41	35	0	323.31	1762300000	194	13847000	69	74	51	By MS/MS	By MS/MS	By MS/MS	57	4069400	7616700	2161000	41.6	43.5	39.5	12	36	34	35	43	25	25	21	29.2484	29.2296	29.5629	29.0357	29.8569	27.8361	1974
1646	Q8IAV1	Uncharacterized protein	Plasmodium falciparum (isolate 3D7)	1	65	65	68.5	144.01	51	64	57	51	64	57	0	323.31	10017000000	584	52784000	172	222	190	By MS/MS	By MS/MS	By MS/MS	67	13973000	27696000	11116000	56.7	67.5	61.7	54	42	67	67	86	96	68	78	32.2632	32.4398	33.1836	31.3342	32.3186	30.8636	1975;1976;1977;1978;1979;1980;1981;1982
1647	Q8IAV6	Proteasome activator complex subunit 4, putative	Plasmodium falciparum (isolate 3D7)	1	76	76	36.6	314.49	66	70	61	66	70	61	0	323.31	4689800000	422	18180000	167	178	77	By MS/MS	By MS/MS	By MS/MS	134	6602500	9346500	2231300	31.7	34.4	29.4	92	40	56	53	45	43	52	63	29.8988	29.8453	29.728	30.5645	31.2475	29.0416	1983;1984;1985;1986;1987;1988;1989;1990;1991
1648	Q8IAW0	Importin subunit alpha	Plasmodium falciparum (isolate 3D7)	1	22	22	52.5	61.158	20	21	21	20	21	21	0	323.31	7705000000	281	188260000	103	99	79	By MS/MS	By MS/MS	By MS/MS	18	59077000	100420000	28764000	48.6	52.5	52.5	19	35	38	29	33	40	28	25	31.3981	31.4983	31.2717	31.1691	31.9474	30.0981	1992;1993;1994
1649	Q8IAW1	Peptidylprolyl isomerase	Plasmodium falciparum (isolate 3D7)	1	15	15	13.4	117.08	11	13	9	11	13	9	0	32.756	211320000	28	2072400	10	16	2	By MS/MS	By MS/MS	By MS/MS	47	613370	1335800	123180	9.9	10.6	9.1	34	1	2	2	NaN	NaN	2	2	26.8753	26.923	26.4689	25.8834	26.9914	23.9322	1995
1650	Q8IAW2	Ubiquitin-conjugating enzyme E2, putative	Plasmodium falciparum (isolate 3D7)	1	4	4	38	18.687	2	2	2	2	2	2	0	94.232	331760000	9	5433200	4	3	2	By MS/MS	By MS/MS	By MS/MS	5	2582600	1884400	5433200	31.9	32.5	25.2	1	NaN	2	1	NaN	4	2	NaN	NaN	NaN	NaN	26.6285	27.3607	25.7303
1651	Q8IAW3	U1 small nuclear ribonucleoprotein C	Plasmodium falciparum (isolate 3D7)	1	3	3	13.6	27.878	3	3	3	3	3	3	0	16.906	155900000	10	9756900	4	4	2	By MS/MS	By MS/MS	By MS/MS	12	4882300	4026200	848400	13.6	13.6	13.6	3	NaN	NaN	NaN	8	NaN	NaN	NaN	28.2841	28.01	28.155	26.1316	25.9881	23.9159
1653	Q8IAW7	CS domain protein, putative	Plasmodium falciparum (isolate 3D7)	1	10	10	38	37.117	8	9	8	8	9	8	0	98.629	361420000	27	8823400	9	13	5	By MS/MS	By MS/MS	By MS/MS	22	1446900	5313500	2063100	35.5	29.4	31	13	7	13	4	NaN	1	1	NaN	26.7445	27.0069	26.9695	26.6155	27.5505	25.8863	1996
1654	Q8IAX1	PUB domain-containing protein, putative	Plasmodium falciparum (isolate 3D7)	1	18	18	42.9	61.576	14	16	11	14	16	11	0	139.95	641880000	59	12059000	21	28	10	By MS/MS	By MS/MS	By MS/MS	30	4686600	6608800	763380	33.4	41.2	28	16	4	10	10	10	2	6	12	28.6911	28.6741	28.2943	27.7122	28.4536	25.6965	1997;1998
1655	Q8IAX2	Translation initiation factor SUI1, putative	Plasmodium falciparum (isolate 3D7)	1	5	5	23.9	31.351	5	4	4	5	4	4	0	56.944	357330000	30	4976700	12	11	7	By MS/MS	By MS/MS	By MS/MS	12	1680200	2813300	483220	23.9	18.7	18.7	9	7	NaN	NaN	5	6	5	2	28.3632	28.5787	27.9409	26.2698	27.8319	25.1608	1999
1657	Q8IAX5	40S ribosomal protein S16, putative	Plasmodium falciparum (isolate 3D7)	1	6	6	43.8	16.285	6	6	6	6	6	6	0	45.234	1614900000	90	230520000	33	31	26	By MS/MS	By MS/MS	By MS/MS	7	75854000	117350000	37313000	43.8	43.8	43.8	3	13	8	11	11	11	15	12	30.5951	30.8656	30.9781	28.9874	29.6136	27.9605
1658	Q8IAX6	60S ribosomal protein L13	Plasmodium falciparum (isolate 3D7)	1	17	17	53	25.441	15	16	14	15	16	14	0	66.233	2317600000	203	78408000	74	103	26	By MS/MS	By MS/MS	By MS/MS	11	15005000	53511000	9891900	44.2	53	52.1	21	28	22	21	28	26	24	20	28.7776	29.2831	28.2699	28.8939	30.5618	27.8005	2000
1659	Q8IAX8	DNA/RNA-binding protein Alba 1	Plasmodium falciparum (isolate 3D7)	1	11	11	42.7	27.258	11	11	10	11	11	10	0	182.67	26869000000	499	1879100000	188	226	85	By MS/MS	By MS/MS	By MS/MS	12	611390000	1137000000	130680000	42.7	42.7	42.3	39	36	35	29	30	38	38	29	34.7576	34.9866	33.6984	32.9946	33.9343	30.8209	2001;2002
1661	Q8IAY6	Superoxide dismutase [Fe]	Plasmodium falciparum (isolate 3D7)	1	17	17	92.9	22.733	16	17	14	16	17	14	0	323.31	36335000000	519	1135700000	189	208	122	By MS/MS	By MS/MS	By MS/MS	10	407170000	606660000	121830000	92.9	92.9	89.9	9	27	35	48	55	44	37	47	34.316	34.3855	34.0421	33.5377	34.2283	31.8006	2003;2004
1662	Q8IAY9	Importin subunit beta, putative	Plasmodium falciparum (isolate 3D7)	1	30	30	49.4	99.963	27	29	27	27	29	27	0	323.31	4557700000	258	50040000	94	108	56	By MS/MS	By MS/MS	By MS/MS	43	15861000	26780000	7399200	43.2	47.5	42.4	29	25	27	37	42	33	34	42	31.6438	31.4521	31.7473	30.6046	31.1725	28.911	2005;2006;2007;2008
1663	Q8IAZ0	FAD-dependent monooxygenase, putative	Plasmodium falciparum (isolate 3D7)	1	4	4	3.6	140.22	2	4	1	2	4	1	0	5.8768	38507000	5	166080	0	5	0	By MS/MS	By MS/MS	By MS/MS	68	28674	137400	32888	1.7	3.6	0.9	1	NaN	3	1	4	1	NaN	NaN	25.8715	25.8643	NaN	22.652	24.823	21.0927
1664	Q8IAZ1	ATP synthase-associated protein, putative	Plasmodium falciparum (isolate 3D7)	1	7	7	67.5	18.787	6	7	3	6	7	3	0	76.531	325990000	35	13213000	13	20	2	By MS/MS	By MS/MS	By MS/MS	9	4732800	7365700	1114500	51.2	67.5	27.5	3	4	8	4	5	11	3	4	28.3207	28.3088	27.0208	26.707	27.5147	24.5576	2009;2010;2011
1665	Q8IAZ3	Eukaryotic translation initiation factor 3 subunit G	Plasmodium falciparum (isolate 3D7)	1	15	15	62.3	31.251	13	15	11	13	15	11	0	323.31	1826200000	94	39815000	30	42	22	By MS/MS	By MS/MS	By MS/MS	12	9959300	24371000	5485300	54.9	62.3	46.3	21	20	18	12	7	9	9	7	29.7554	29.7504	29.6764	29.0399	29.9731	27.7158
1666	Q8IAZ5	Vacuolar protein sorting-associated protein 9, putative	Plasmodium falciparum (isolate 3D7)	1	9	9	6.6	214.69	6	8	8	6	8	8	0	35.427	130840000	17	934390	6	6	5	By MS/MS	By MS/MS	By MS/MS	86	22698	583810	327880	4.7	5.9	6.2	14	2	NaN	1	4	NaN	3	NaN	26.3752	26.3866	26.2383	24.0624	26.2217	25.0634
1667	Q8IAZ7	Ribosome assembly protein RRB1, putative	Plasmodium falciparum (isolate 3D7)	1	4	4	14.7	56.508	4	4	3	4	4	3	0	128.97	86800000	9	814660	4	2	3	By MS/MS	By MS/MS	By MS/MS	19	219290	407070	188290	14.7	14.7	7.1	3	3	2	NaN	NaN	1	1	1	27.0783	26.7438	27.6606	24.8065	25.3278	23.8712
[truncated: 1,103 more rows]

## Sheet: Md1PeptidesinShotgun
Peptide sequences	Length (AA)	Mass (Da)	Start position (AA)	End position (AA)	Identification type WT	Identification type Δint1	Identification type Δ270-699	Oxidation (M) site IDs	LFQ intensity WT	LFQ intensity Δint1	LFQ intensity Δ270-699 (oxidised peptides don’t have an LFQ)
[truncated: 10 more rows]

## Sheet: Proximitylabellingproteomics
id	Protein IDs	Number of proteins	Description	Species	Highlighted in fig2	Highlighted in Extended Data fig4	Sequence coverage [%]	Mol. weight [Da]	LFQ intensity WT Replicate 1	LFQ intensity WT Replicate 2	LFQ intensity WT Replicate 3	LFQ intensity Md1-TurboID Replicate 1	LFQ intensity Md1-TurboID Replicate 2	LFQ intensity Md1-TurboID Replicate 3	MS/MS count WT Replicate 1	MS/MS count WT Replicate 2	MS/MS count WT Replicate 3	MS/MS count Md1-TurboID Replicate 1	MS/MS count Md1-TurboID Replicate 2	MS/MS count Md1-TurboID Replicate 3	Intensity WT Replicate 1	Intensity WT Replicate 2	Intensity WT Replicate 3	Intensity Md1-TurboID Replicate 1	Intensity Md1-TurboID Replicate 2	Intensity Md1-TurboID Replicate 3	iBAQ WT Replicate 1	iBAQ WT Replicate 2	iBAQ WT Replicate 3	iBAQ Md1-TurboID Replicate 1	iBAQ Md1-TurboID Replicate 2	iBAQ Md1-TurboID Replicate 3	Peptides WT Replicate 1	Peptides WT Replicate 2	Peptides WT Replicate 3	Peptides Md1-TurboID Replicate 1	Peptides Md1-TurboID Replicate 2	Peptides Md1-TurboID Replicate 3	Unique peptides WT Replicate 1	Unique peptides WT Replicate 2	Unique peptides WT Replicate 3	Unique peptides Md1-TurboID Replicate 1	Unique peptides Md1-TurboID Replicate 2	Unique peptides Md1-TurboID Replicate 3	Identification type WT Replicate 1	Identification type WT Replicate 2	Identification type WT Replicate 3	Identification type Md1-TurboID Replicate 1	Identification type Md1-TurboID Replicate 2
[truncated: 357 more rows]
[truncated: 2 more columns]

[truncated: 3 more sheets: Enrichement_Biologicalprocess, Enrichement_Molecularfunction, Enrichement_Cellularcomponent]
